# Supplementary material for: Strong pathogen competition in neonatal gut colonisation
Source: Nat Commun. 2022 Dec 1;13:7417. doi: 10.1038/s41467-022-35178-5 (PMC9715557; doi:10.1038/s41467-022-35178-5)
Supplement: Supplementary file 4 — Supplementary Data 1 [file 41467_2022_35178_MOESM4_ESM.xlsx]

## Sheet: data_efcs
id	lane	accession	PopPUNK_v2	PopPUNK_NatComm	ST_major_No	ST_major	ST_fastmlst	ST_srst2	Collection	Source	Delivery_mode	AMINOGLYCOSIDE	BACITRACIN	BETA-LACTAM	BLEOMYCIN	GLYCOPEPTIDE	LINCOSAMIDE	LINCOSAMIDE/MACROLIDE/STREPTOGRAMIN	LINCOSAMIDE/STREPTOGRAMIN	LIPOPEPTIDE	MACROLIDE	PHENICOL	PHENICOL/OXAZOLIDINONE	PHENICOL/QUINOLONE	QUINOLONE	STREPTOGRAMIN	STREPTOTHRICIN	TETRACYCLINE	TRIMETHOPRIM	AMINOGLYCOSIDE__colour	BACITRACIN__colour	BETA-LACTAM__colour	BLEOMYCIN__colour	GLYCOPEPTIDE__colour	LINCOSAMIDE__colour	LINCOSAMIDE/MACROLIDE/STREPTOGRAMIN__colour	LINCOSAMIDE/STREPTOGRAMIN__colour	LIPOPEPTIDE__colour	MACROLIDE__colour	PHENICOL__colour	PHENICOL/OXAZOLIDINONE__colour	PHENICOL/QUINOLONE__colour	QUINOLONE__colour	STREPTOGRAMIN__colour	STREPTOTHRICIN__colour	TETRACYCLINE__colour	TRIMETHOPRIM__colour
28099_2#115	28099_2#115	28099_2#115	65	67	NA	NA	1	1	UNIV PORTO	Environment	NA	No	No	No	No	No	No	No	Yes	No	No	No	No	No	No	No	No	No	No	grey	grey	grey	grey	grey	grey	grey	orange	grey	grey	grey	grey	grey	grey	grey	grey	grey	grey
29594_2#39	29594_2#39	29594_2#39	65	67	NA	NA	1	1	HRYC	Others	NA	No	No	No	No	No	No	No	Yes	No	No	No	No	No	No	No	No	No	No	grey	grey	grey	grey	grey	grey	grey	orange	grey	grey	grey	grey	grey	grey	grey	grey	grey	grey
26975_1#283	26975_1#283	26975_1#283	23	23	NA	NA	2	2	UMCU	Hospitalised patient	NA	Yes	No	No	No	No	No	No	Yes	No	Yes	No	No	No	Yes	No	No	No	Yes	orange	grey	grey	grey	grey	grey	grey	orange	grey	orange	grey	grey	grey	orange	grey	grey	grey	orange
26975_2#206	26975_2#206	26975_2#206	23	23	NA	NA	2	2	UMCU	Hospitalised patient	NA	Yes	No	No	No	No	No	No	Yes	No	Yes	No	No	No	Yes	No	No	No	Yes	orange	grey	grey	grey	grey	grey	grey	orange	grey	orange	grey	grey	grey	orange	grey	grey	grey	orange
27688_1#195	27688_1#195	27688_1#195	23	23	NA	NA	2	2	HRYC	Hospitalised patient	NA	Yes	No	No	No	Yes	No	No	Yes	No	Yes	No	No	No	Yes	No	No	No	No	orange	grey	grey	grey	orange	grey	grey	orange	grey	orange	grey	grey	grey	orange	grey	grey	grey	grey
27688_1#223	27688_1#223	27688_1#223	23	23	NA	NA	2	2	HRYC	Hospitalised patient	NA	Yes	No	No	No	Yes	No	No	Yes	No	No	No	No	No	Yes	No	No	No	Yes	orange	grey	grey	grey	orange	grey	grey	orange	grey	grey	grey	grey	grey	orange	grey	grey	grey	orange
27688_1#73	27688_1#73	27688_1#73	23	23	NA	NA	2	2	HRYC	Hospitalised patient	NA	Yes	No	No	No	Yes	No	No	Yes	No	Yes	No	No	No	Yes	No	No	No	Yes	orange	grey	grey	grey	orange	grey	grey	orange	grey	orange	grey	grey	grey	orange	grey	grey	grey	orange
28099_2#272	28099_2#272	28099_2#272	23	23	NA	NA	2	2	UNIV PORTO	Hospitalised patient	NA	Yes	No	No	No	No	No	No	Yes	No	Yes	Yes	No	No	Yes	No	No	No	No	orange	grey	grey	grey	grey	grey	grey	orange	grey	orange	orange	grey	grey	orange	grey	grey	grey	grey
28832_2#127	28832_2#127	28832_2#127	23	23	NA	NA	2	2	HRYC	Hospitalised patient	NA	No	No	No	No	No	No	No	Yes	No	No	No	No	No	Yes	No	No	No	No	grey	grey	grey	grey	grey	grey	grey	orange	grey	grey	grey	grey	grey	orange	grey	grey	grey	grey
28832_2#74	28832_2#74	28832_2#74	23	23	NA	NA	2	2	HRYC	Hospitalised patient	NA	Yes	No	No	No	No	No	No	Yes	No	Yes	No	No	No	Yes	No	No	No	No	orange	grey	grey	grey	grey	grey	grey	orange	grey	orange	grey	grey	grey	orange	grey	grey	grey	grey
28099_2#209	28099_2#209	28099_2#209	12	12	NA	NA	4	4	UNIV PORTO	Environment	NA	Yes	No	No	No	No	Yes	No	Yes	No	Yes	No	No	No	No	No	Yes	Yes	No	orange	grey	grey	grey	grey	orange	grey	orange	grey	orange	grey	grey	grey	grey	grey	orange	orange	grey
28099_2#376	28099_2#376	28099_2#376	12	12	NA	NA	4	4	UNIV PORTO	Environment	NA	No	No	No	No	No	No	No	Yes	No	No	No	No	No	No	No	No	No	No	grey	grey	grey	grey	grey	grey	grey	orange	grey	grey	grey	grey	grey	grey	grey	grey	grey	grey
28157_4#23	28157_4#23	28157_4#23	12	12	NA	NA	4	4	UNIV PORTO	Environment	NA	No	No	No	No	No	No	No	Yes	No	No	No	No	No	No	No	No	No	No	grey	grey	grey	grey	grey	grey	grey	orange	grey	grey	grey	grey	grey	grey	grey	grey	grey	grey
28157_4#27	28157_4#27	28157_4#27	12	12	NA	NA	4	4	UNIV PORTO	Environment	NA	No	No	No	No	No	No	No	Yes	No	No	No	No	No	No	No	No	No	No	grey	grey	grey	grey	grey	grey	grey	orange	grey	grey	grey	grey	grey	grey	grey	grey	grey	grey
26975_1#120	26975_1#120	26975_1#120	70	60	NA	NA	4	4	UMCU	Hospitalised patient	NA	Yes	No	No	No	No	No	No	Yes	No	Yes	No	No	No	Yes	No	Yes	Yes	No	orange	grey	grey	grey	grey	grey	grey	orange	grey	orange	grey	grey	grey	orange	grey	orange	orange	grey
26975_1#173	26975_1#173	26975_1#173	12	12	NA	NA	4	4	UMCU	Hospitalised patient	NA	No	No	No	No	No	No	No	Yes	No	No	No	No	No	No	No	No	No	No	grey	grey	grey	grey	grey	grey	grey	orange	grey	grey	grey	grey	grey	grey	grey	grey	grey	grey
26975_1#88	26975_1#88	26975_1#88	12	12	NA	NA	4	4	UMCU	Hospitalised patient	NA	No	No	No	No	No	No	No	Yes	No	No	No	No	No	No	No	No	No	No	grey	grey	grey	grey	grey	grey	grey	orange	grey	grey	grey	grey	grey	grey	grey	grey	grey	grey
26975_2#169	26975_2#169	26975_2#169	12	12	NA	NA	4	4	UMCU	Hospitalised patient	NA	No	No	No	No	No	No	No	Yes	No	No	No	No	No	No	No	No	No	No	grey	grey	grey	grey	grey	grey	grey	orange	grey	grey	grey	grey	grey	grey	grey	grey	grey	grey
27688_1#121	27688_1#121	27688_1#121	70	60	NA	NA	4	4	HRYC	Hospitalised patient	NA	Yes	No	No	No	No	No	No	Yes	No	No	No	No	No	Yes	No	No	Yes	Yes	orange	grey	grey	grey	grey	grey	grey	orange	grey	grey	grey	grey	grey	orange	grey	grey	orange	orange
27688_1#214	27688_1#214	27688_1#214	70	60	NA	NA	4	4	HRYC	Hospitalised patient	NA	Yes	No	No	No	No	No	No	Yes	No	No	No	No	No	Yes	No	No	Yes	Yes	orange	grey	grey	grey	grey	grey	grey	orange	grey	grey	grey	grey	grey	orange	grey	grey	orange	orange
27688_1#45	27688_1#45	27688_1#45	70	60	NA	NA	4	4	HRYC	Hospitalised patient	NA	Yes	No	No	No	No	No	No	Yes	No	No	No	No	No	Yes	No	No	Yes	Yes	orange	grey	grey	grey	grey	grey	grey	orange	grey	grey	grey	grey	grey	orange	grey	grey	orange	orange
27725_1#222	27725_1#222	27725_1#222	12	12	NA	NA	4	4	HRYC	Hospitalised patient	NA	No	No	No	No	No	No	No	Yes	No	No	No	No	No	No	No	No	No	No	grey	grey	grey	grey	grey	grey	grey	orange	grey	grey	grey	grey	grey	grey	grey	grey	grey	grey
28099_2#95	28099_2#95	28099_2#95	12	12	NA	NA	4	4	UNIV PORTO	Others	NA	No	No	No	No	No	No	No	Yes	No	Yes	No	No	No	No	No	No	No	No	grey	grey	grey	grey	grey	grey	grey	orange	grey	orange	grey	grey	grey	grey	grey	grey	grey	grey
26975_2#101	26975_2#101	26975_2#101	12	12	NA	NA	4	4	UMCU	Wild bird	NA	No	No	No	No	No	No	No	Yes	No	No	No	No	No	No	No	No	No	No	grey	grey	grey	grey	grey	grey	grey	orange	grey	grey	grey	grey	grey	grey	grey	grey	grey	grey
26975_2#126	26975_2#126	26975_2#126	12	12	NA	NA	4	4	UMCU	Wild bird	NA	No	No	No	No	No	No	No	Yes	No	No	No	No	No	No	No	No	No	No	grey	grey	grey	grey	grey	grey	grey	orange	grey	grey	grey	grey	grey	grey	grey	grey	grey	grey
26975_2#63	26975_2#63	26975_2#63	12	12	NA	NA	4	4	UMCU	Wild bird	NA	No	No	No	No	No	No	No	Yes	No	No	No	No	No	No	No	No	No	No	grey	grey	grey	grey	grey	grey	grey	orange	grey	grey	grey	grey	grey	grey	grey	grey	grey	grey
26975_2#75	26975_2#75	26975_2#75	12	12	NA	NA	4	4	UMCU	Wild bird	NA	No	No	No	No	No	No	No	Yes	No	No	No	No	No	No	No	No	No	No	grey	grey	grey	grey	grey	grey	grey	orange	grey	grey	grey	grey	grey	grey	grey	grey	grey	grey
26975_2#89	26975_2#89	26975_2#89	12	12	NA	NA	4	4	UMCU	Wild bird	NA	No	No	No	No	No	No	No	Yes	No	No	No	No	No	No	No	No	Yes	No	grey	grey	grey	grey	grey	grey	grey	orange	grey	grey	grey	grey	grey	grey	grey	grey	orange	grey
27688_1#167	27688_1#167	27688_1#167	12	12	NA	NA	4	4	UNIV RIOJA	Wild bird	NA	No	No	No	No	No	No	No	Yes	No	No	No	No	No	No	No	No	No	No	grey	grey	grey	grey	grey	grey	grey	orange	grey	grey	grey	grey	grey	grey	grey	grey	grey	grey
27688_1#357	27688_1#357	27688_1#357	12	12	NA	NA	4	4	UNIV RIOJA	Wild bird	NA	No	No	No	No	No	No	No	Yes	No	No	No	No	No	No	No	No	No	No	grey	grey	grey	grey	grey	grey	grey	orange	grey	grey	grey	grey	grey	grey	grey	grey	grey	grey
27725_1#148	27725_1#148	27725_1#148	12	12	NA	NA	4	4	UNIV RIOJA	Wild bird	NA	No	No	No	No	No	No	No	Yes	No	No	No	No	No	No	No	No	No	No	grey	grey	grey	grey	grey	grey	grey	orange	grey	grey	grey	grey	grey	grey	grey	grey	grey	grey
26975_1#101	26975_1#101	26975_1#101	70	60	NA	NA	4	4	UMCU	Hospitalised patient	NA	Yes	No	No	No	No	No	No	Yes	No	No	No	No	No	Yes	No	No	No	No	orange	grey	grey	grey	grey	grey	grey	orange	grey	grey	grey	grey	grey	orange	grey	grey	grey	grey
28099_2#214	28099_2#214	28099_2#214	12	12	NA	NA	4	4	UNIV PORTO	Environment	NA	No	No	No	No	No	No	No	Yes	No	No	No	No	No	No	No	No	No	No	grey	grey	grey	grey	grey	grey	grey	orange	grey	grey	grey	grey	grey	grey	grey	grey	grey	grey
28099_2#294	28099_2#294	28099_2#294	12	12	NA	NA	4	4	UNIV PORTO	Farm animal	NA	No	No	No	No	No	No	No	Yes	No	No	No	No	No	No	No	No	No	No	grey	grey	grey	grey	grey	grey	grey	orange	grey	grey	grey	grey	grey	grey	grey	grey	grey	grey
27688_1#284	27688_1#284	27688_1#284	12	12	NA	NA	4	4	HRYC	Hospitalised patient	NA	No	No	No	No	No	No	No	Yes	No	No	No	No	No	No	No	No	No	No	grey	grey	grey	grey	grey	grey	grey	orange	grey	grey	grey	grey	grey	grey	grey	grey	grey	grey
ERR3404702_E_fcs_Pop12	ERR3404702_E_fcs_Pop12	ERR3404702	12	NA	NA	NA	4	NA	Baby gut	Neonatal	Vaginal	Yes	No	No	No	No	No	No	Yes	No	No	No	No	No	No	No	No	No	No	orange	grey	grey	grey	grey	grey	grey	orange	grey	grey	grey	grey	grey	grey	grey	grey	grey	grey
ERR3405194_E_fcs_Pop12	ERR3405194_E_fcs_Pop12	ERR3405194	12	NA	NA	NA	4	NA	Baby gut	Neonatal	Caesarean	No	No	No	No	No	No	No	Yes	No	No	No	No	No	No	No	No	No	No	grey	grey	grey	grey	grey	grey	grey	orange	grey	grey	grey	grey	grey	grey	grey	grey	grey	grey
ERR3405195_E_fcs_Pop12	ERR3405195_E_fcs_Pop12	ERR3405195	12	NA	NA	NA	4	NA	Baby gut	Neonatal	Caesarean	No	No	No	No	No	No	No	Yes	No	No	No	No	No	No	No	No	No	No	grey	grey	grey	grey	grey	grey	grey	orange	grey	grey	grey	grey	grey	grey	grey	grey	grey	grey
28832_2#330	28832_2#330	28832_2#330	12	12	NA	NA	4	4	HRYC	Non-hospitalised person	NA	Yes	No	No	No	No	Yes	No	Yes	No	Yes	Yes	No	No	No	No	Yes	Yes	Yes	orange	grey	grey	grey	grey	orange	grey	orange	grey	orange	orange	grey	grey	grey	grey	orange	orange	orange
27688_1#264	27688_1#264	27688_1#264	12	12	NA	NA	4	4	UNIV RIOJA	Wild bird	NA	No	No	No	No	No	No	No	Yes	No	No	No	No	No	No	No	No	No	No	grey	grey	grey	grey	grey	grey	grey	orange	grey	grey	grey	grey	grey	grey	grey	grey	grey	grey
27725_1#132	27725_1#132	27725_1#132	12	12	NA	NA	4	4	UNIV RIOJA	Wild bird	NA	No	No	No	No	No	No	No	Yes	No	No	No	No	No	No	No	No	No	No	grey	grey	grey	grey	grey	grey	grey	orange	grey	grey	grey	grey	grey	grey	grey	grey	grey	grey
27688_1#273	27688_1#273	27688_1#273	139	150	NA	NA	5	5	UNIV RIOJA	Others	NA	No	No	No	No	Yes	No	No	Yes	No	Yes	No	No	No	No	No	No	Yes	No	grey	grey	grey	grey	orange	grey	grey	orange	grey	orange	grey	grey	grey	grey	grey	grey	orange	grey
28157_4#79	28157_4#79	28157_4#79	16	2	6	ST6	6	6	UNIV PORTO	Environment	NA	Yes	No	No	No	Yes	No	No	Yes	No	Yes	Yes	No	No	Yes	No	Yes	Yes	No	orange	grey	grey	grey	orange	grey	grey	orange	grey	orange	orange	grey	grey	orange	grey	orange	orange	grey
26975_1#123	26975_1#123	26975_1#123	16	2	6	ST6	6	6	UMCU	Hospitalised patient	NA	No	No	No	No	No	No	No	Yes	No	Yes	No	No	No	Yes	No	No	Yes	Yes	grey	grey	grey	grey	grey	grey	grey	orange	grey	orange	grey	grey	grey	orange	grey	grey	orange	orange
26975_1#78	26975_1#78	26975_1#78	16	2	6	ST6	6	6	UMCU	Hospitalised patient	NA	No	No	No	No	No	No	No	Yes	No	No	No	No	No	Yes	No	No	Yes	Yes	grey	grey	grey	grey	grey	grey	grey	orange	grey	grey	grey	grey	grey	orange	grey	grey	orange	orange
26975_2#178	26975_2#178	26975_2#178	16	2	6	ST6	6	6	UMCU	Hospitalised patient	NA	No	No	No	No	No	No	No	Yes	No	No	No	No	No	No	No	No	Yes	No	grey	grey	grey	grey	grey	grey	grey	orange	grey	grey	grey	grey	grey	grey	grey	grey	orange	grey
27688_1#209	27688_1#209	27688_1#209	16	2	6	ST6	6	6	HRYC	Hospitalised patient	NA	Yes	No	No	No	No	No	No	Yes	No	Yes	No	No	No	Yes	No	Yes	Yes	Yes	orange	grey	grey	grey	grey	grey	grey	orange	grey	orange	grey	grey	grey	orange	grey	orange	orange	orange
27688_1#278	27688_1#278	27688_1#278	16	2	6	ST6	6	6	HRYC	Hospitalised patient	NA	Yes	No	No	No	No	No	No	Yes	No	No	Yes	No	No	Yes	No	Yes	Yes	Yes	orange	grey	grey	grey	grey	grey	grey	orange	grey	grey	orange	grey	grey	orange	grey	orange	orange	orange
27688_1#374	27688_1#374	27688_1#374	16	2	6	ST6	6	6	UNIV RIOJA	Hospitalised patient	NA	Yes	No	No	No	Yes	No	No	Yes	No	Yes	Yes	No	No	No	No	No	No	No	orange	grey	grey	grey	orange	grey	grey	orange	grey	orange	orange	grey	grey	grey	grey	grey	grey	grey
27725_1#161	27725_1#161	27725_1#161	16	2	6	ST6	6	6	UNIV RIOJA	Hospitalised patient	NA	Yes	No	No	No	No	No	No	Yes	No	Yes	No	No	No	Yes	No	Yes	Yes	Yes	orange	grey	grey	grey	grey	grey	grey	orange	grey	orange	grey	grey	grey	orange	grey	orange	orange	orange
27725_1#250	27725_1#250	27725_1#250	16	2	6	ST6	6	6	HRYC	Hospitalised patient	NA	Yes	No	No	No	No	No	No	Yes	No	Yes	No	No	No	Yes	No	Yes	Yes	Yes	orange	grey	grey	grey	grey	grey	grey	orange	grey	orange	grey	grey	grey	orange	grey	orange	orange	orange
28099_2#110	28099_2#110	28099_2#110	16	2	6	ST6	6	6	UNIV PORTO	Hospitalised patient	NA	Yes	No	No	No	No	No	No	Yes	No	No	No	No	No	Yes	No	No	Yes	Yes	orange	grey	grey	grey	grey	grey	grey	orange	grey	grey	grey	grey	grey	orange	grey	grey	orange	orange
28099_2#41	28099_2#41	28099_2#41	16	2	6	ST6	6	6	UNIV PORTO	Hospitalised patient	NA	Yes	No	No	No	No	No	No	Yes	No	Yes	Yes	No	No	Yes	No	No	Yes	Yes	orange	grey	grey	grey	grey	grey	grey	orange	grey	orange	orange	grey	grey	orange	grey	grey	orange	orange
28099_2#55	28099_2#55	28099_2#55	16	2	6	ST6	6	6	UNIV PORTO	Hospitalised patient	NA	Yes	No	No	No	No	No	No	Yes	No	Yes	No	No	No	Yes	No	Yes	Yes	Yes	orange	grey	grey	grey	grey	grey	grey	orange	grey	orange	grey	grey	grey	orange	grey	orange	orange	orange
28099_2#78	28099_2#78	28099_2#78	16	2	6	ST6	6	6	UNIV PORTO	Hospitalised patient	NA	Yes	No	No	No	Yes	No	No	Yes	No	Yes	No	No	No	Yes	No	Yes	Yes	No	orange	grey	grey	grey	orange	grey	grey	orange	grey	orange	grey	grey	grey	orange	grey	orange	orange	grey
28099_2#90	28099_2#90	28099_2#90	16	2	6	ST6	6	6	UNIV PORTO	Hospitalised patient	NA	Yes	No	No	No	Yes	No	No	Yes	No	Yes	No	No	No	Yes	No	Yes	Yes	No	orange	grey	grey	grey	orange	grey	grey	orange	grey	orange	grey	grey	grey	orange	grey	orange	orange	grey
28157_4#354	28157_4#354	28157_4#354	16	2	6	ST6	6	6	UNIV PORTO	Hospitalised patient	NA	Yes	No	No	No	No	No	No	Yes	No	No	No	No	No	Yes	No	No	Yes	Yes	orange	grey	grey	grey	grey	grey	grey	orange	grey	grey	grey	grey	grey	orange	grey	grey	orange	orange
28157_4#377	28157_4#377	28157_4#377	16	2	6	ST6	6	6	UNIV PORTO	Hospitalised patient	NA	Yes	No	No	No	No	No	No	Yes	No	Yes	No	No	No	Yes	No	No	Yes	Yes	orange	grey	grey	grey	grey	grey	grey	orange	grey	orange	grey	grey	grey	orange	grey	grey	orange	orange
28157_4#49	28157_4#49	28157_4#49	16	2	6	ST6	6	6	UNIV PORTO	Hospitalised patient	NA	Yes	No	No	No	Yes	No	No	Yes	No	No	No	No	No	Yes	No	Yes	Yes	Yes	orange	grey	grey	grey	orange	grey	grey	orange	grey	grey	grey	grey	grey	orange	grey	orange	orange	orange
28157_4#57	28157_4#57	28157_4#57	16	2	6	ST6	6	6	UNIV PORTO	Hospitalised patient	NA	Yes	No	No	No	Yes	No	No	Yes	No	No	No	No	No	Yes	No	Yes	Yes	Yes	orange	grey	grey	grey	orange	grey	grey	orange	grey	grey	grey	grey	grey	orange	grey	orange	orange	orange
28157_4#70	28157_4#70	28157_4#70	16	2	6	ST6	6	6	UNIV PORTO	Hospitalised patient	NA	Yes	No	No	No	Yes	No	No	Yes	No	Yes	No	No	No	Yes	No	Yes	Yes	Yes	orange	grey	grey	grey	orange	grey	grey	orange	grey	orange	grey	grey	grey	orange	grey	orange	orange	orange
28832_2#256	28832_2#256	28832_2#256	16	2	6	ST6	6	6	HRYC	Hospitalised patient	NA	Yes	No	No	No	No	No	No	Yes	No	Yes	Yes	No	No	Yes	No	Yes	Yes	Yes	orange	grey	grey	grey	grey	grey	grey	orange	grey	orange	orange	grey	grey	orange	grey	orange	orange	orange
28832_2#257	28832_2#257	28832_2#257	16	2	6	ST6	6	6	HRYC	Hospitalised patient	NA	Yes	No	No	No	No	No	No	Yes	No	No	Yes	No	No	Yes	No	Yes	Yes	Yes	orange	grey	grey	grey	grey	grey	grey	orange	grey	grey	orange	grey	grey	orange	grey	orange	orange	orange
28832_2#294	28832_2#294	28832_2#294	16	2	6	ST6	6	6	HRYC	Hospitalised patient	NA	Yes	No	No	No	No	No	No	Yes	No	Yes	Yes	No	No	Yes	No	No	Yes	No	orange	grey	grey	grey	grey	grey	grey	orange	grey	orange	orange	grey	grey	orange	grey	grey	orange	grey
28832_2#94	28832_2#94	28832_2#94	16	2	6	ST6	6	6	HRYC	Hospitalised patient	NA	Yes	No	No	No	No	No	No	Yes	No	Yes	No	No	No	Yes	No	Yes	Yes	Yes	orange	grey	grey	grey	grey	grey	grey	orange	grey	orange	grey	grey	grey	orange	grey	orange	orange	orange
29594_2#155	29594_2#155	29594_2#155	16	2	6	ST6	6	6	HRYC	Hospitalised patient	NA	Yes	No	Yes	No	No	No	No	Yes	No	No	No	No	No	No	No	No	Yes	No	orange	grey	orange	grey	grey	grey	grey	orange	grey	grey	grey	grey	grey	grey	grey	grey	orange	grey
28099_2#119	28099_2#119	28099_2#119	16_31_95	2	6	ST6	6	6	UNIV PORTO	Environment	NA	Yes	No	No	No	Yes	No	No	Yes	No	Yes	Yes	No	No	Yes	No	Yes	Yes	No	orange	grey	grey	grey	orange	grey	grey	orange	grey	orange	orange	grey	grey	orange	grey	orange	orange	grey
28099_2#364	28099_2#364	28099_2#364	16_31_95	2	6	ST6	6	6	UNIV PORTO	Environment	NA	Yes	No	No	No	Yes	No	No	Yes	No	Yes	Yes	No	No	Yes	No	Yes	Yes	No	orange	grey	grey	grey	orange	grey	grey	orange	grey	orange	orange	grey	grey	orange	grey	orange	orange	grey
28099_2#379	28099_2#379	28099_2#379	16_31_95	2	6	ST6	6	6	UNIV PORTO	Environment	NA	Yes	No	No	No	No	No	No	Yes	No	Yes	Yes	No	No	Yes	No	No	Yes	No	orange	grey	grey	grey	grey	grey	grey	orange	grey	orange	orange	grey	grey	orange	grey	grey	orange	grey
28157_4#190	28157_4#190	28157_4#190	16_31_95	2	6	ST6	6	6	UNIV PORTO	Environment	NA	Yes	No	No	No	No	No	No	Yes	No	Yes	Yes	No	No	Yes	No	No	Yes	No	orange	grey	grey	grey	grey	grey	grey	orange	grey	orange	orange	grey	grey	orange	grey	grey	orange	grey
28157_4#194	28157_4#194	28157_4#194	16_31_95	2	6	ST6	6	6	UNIV PORTO	Environment	NA	Yes	No	No	No	Yes	No	No	Yes	No	Yes	Yes	No	No	Yes	No	Yes	Yes	No	orange	grey	grey	grey	orange	grey	grey	orange	grey	orange	orange	grey	grey	orange	grey	orange	orange	grey
26975_2#145	26975_2#145	26975_2#145	16_31_95	2	6	ST6	6	6	UMCU	Farm animal	NA	Yes	No	No	No	Yes	No	No	Yes	No	No	No	No	No	No	No	No	No	No	orange	grey	grey	grey	orange	grey	grey	orange	grey	grey	grey	grey	grey	grey	grey	grey	grey	grey
26975_1#107	26975_1#107	26975_1#107	16_31_95	2	6	ST6	6	6	UMCU	Hospitalised patient	NA	Yes	No	No	No	No	No	No	Yes	No	No	No	No	No	Yes	No	No	Yes	No	orange	grey	grey	grey	grey	grey	grey	orange	grey	grey	grey	grey	grey	orange	grey	grey	orange	grey
26975_1#113	26975_1#113	26975_1#113	16_31_95	2	6	ST6	6	6	UMCU	Hospitalised patient	NA	Yes	No	No	No	No	No	No	Yes	No	Yes	No	No	No	Yes	No	Yes	Yes	Yes	orange	grey	grey	grey	grey	grey	grey	orange	grey	orange	grey	grey	grey	orange	grey	orange	orange	orange
26975_1#142	26975_1#142	26975_1#142	16_31_95	2	6	ST6	6	6	UMCU	Hospitalised patient	NA	Yes	No	No	No	No	No	No	Yes	No	Yes	No	No	No	Yes	No	No	Yes	Yes	orange	grey	grey	grey	grey	grey	grey	orange	grey	orange	grey	grey	grey	orange	grey	grey	orange	orange
26975_1#145	26975_1#145	26975_1#145	16_31_95	2	6	ST6	6	6	UMCU	Hospitalised patient	NA	Yes	No	No	No	No	No	No	Yes	No	Yes	No	No	No	Yes	No	No	Yes	Yes	orange	grey	grey	grey	grey	grey	grey	orange	grey	orange	grey	grey	grey	orange	grey	grey	orange	orange
26975_1#146	26975_1#146	26975_1#146	16_31_95	2	6	ST6	6	6	UMCU	Hospitalised patient	NA	Yes	No	No	No	No	No	No	Yes	No	Yes	No	No	No	Yes	No	No	No	Yes	orange	grey	grey	grey	grey	grey	grey	orange	grey	orange	grey	grey	grey	orange	grey	grey	grey	orange
26975_1#183	26975_1#183	26975_1#183	16_31_95	2	6	ST6	6	6	UMCU	Hospitalised patient	NA	Yes	No	No	No	No	No	No	Yes	No	Yes	No	No	No	Yes	No	Yes	Yes	Yes	orange	grey	grey	grey	grey	grey	grey	orange	grey	orange	grey	grey	grey	orange	grey	orange	orange	orange
26975_1#185	26975_1#185	26975_1#185	16_31_95	2	6	ST6	6	6	UMCU	Hospitalised patient	NA	Yes	No	No	No	No	No	No	Yes	No	Yes	No	No	No	Yes	No	Yes	Yes	Yes	orange	grey	grey	grey	grey	grey	grey	orange	grey	orange	grey	grey	grey	orange	grey	orange	orange	orange
26975_1#207	26975_1#207	26975_1#207	16_31_95	2	6	ST6	6	6	UMCU	Hospitalised patient	NA	Yes	No	No	No	No	No	No	Yes	No	No	Yes	No	No	Yes	No	Yes	Yes	Yes	orange	grey	grey	grey	grey	grey	grey	orange	grey	grey	orange	grey	grey	orange	grey	orange	orange	orange
26975_1#208	26975_1#208	26975_1#208	16_31_95	2	6	ST6	6	6	UMCU	Hospitalised patient	NA	Yes	No	No	No	No	No	No	Yes	No	No	Yes	No	No	Yes	No	Yes	Yes	Yes	orange	grey	grey	grey	grey	grey	grey	orange	grey	grey	orange	grey	grey	orange	grey	orange	orange	orange
26975_1#228	26975_1#228	26975_1#228	16_31_95	2	6	ST6	6	6	UMCU	Hospitalised patient	NA	No	No	No	No	No	No	No	Yes	No	No	No	No	No	Yes	No	No	No	Yes	grey	grey	grey	grey	grey	grey	grey	orange	grey	grey	grey	grey	grey	orange	grey	grey	grey	orange
26975_1#232	26975_1#232	26975_1#232	16_31_95	2	6	ST6	6	6	UMCU	Hospitalised patient	NA	Yes	No	No	No	No	No	No	Yes	No	Yes	No	No	No	Yes	No	No	No	Yes	orange	grey	grey	grey	grey	grey	grey	orange	grey	orange	grey	grey	grey	orange	grey	grey	grey	orange
26975_1#255	26975_1#255	26975_1#255	16_31_95	2	6	ST6	6	6	UMCU	Hospitalised patient	NA	No	No	No	No	No	No	No	Yes	No	No	No	No	No	No	No	No	Yes	No	grey	grey	grey	grey	grey	grey	grey	orange	grey	grey	grey	grey	grey	grey	grey	grey	orange	grey
26975_1#264	26975_1#264	26975_1#264	16_31_95	2	6	ST6	new_alleles	6	UMCU	Hospitalised patient	NA	Yes	No	No	No	No	No	No	Yes	No	Yes	Yes	No	No	Yes	No	Yes	Yes	Yes	orange	grey	grey	grey	grey	grey	grey	orange	grey	orange	orange	grey	grey	orange	grey	orange	orange	orange
26975_1#267	26975_1#267	26975_1#267	16_31_95	2	6	ST6	6	6	UMCU	Hospitalised patient	NA	Yes	No	No	No	No	No	No	Yes	No	No	Yes	No	No	Yes	No	Yes	Yes	Yes	orange	grey	grey	grey	grey	grey	grey	orange	grey	grey	orange	grey	grey	orange	grey	orange	orange	orange
26975_1#269	26975_1#269	26975_1#269	16_31_95	2	6	ST6	6	6	UMCU	Hospitalised patient	NA	Yes	No	No	No	No	No	No	Yes	No	Yes	No	No	No	Yes	No	No	Yes	Yes	orange	grey	grey	grey	grey	grey	grey	orange	grey	orange	grey	grey	grey	orange	grey	grey	orange	orange
26975_1#345	26975_1#345	26975_1#345	16_31_95	2	6	ST6	6	6	ENARE-UMCU	Hospitalised patient	NA	Yes	No	No	No	No	No	No	Yes	No	Yes	No	No	No	Yes	No	Yes	Yes	No	orange	grey	grey	grey	grey	grey	grey	orange	grey	orange	grey	grey	grey	orange	grey	orange	orange	grey
26975_1#381	26975_1#381	26975_1#381	16_31_95	2	6	ST6	6	6	UMCU	Hospitalised patient	NA	No	No	No	No	No	No	No	Yes	No	Yes	No	No	No	Yes	No	No	Yes	No	grey	grey	grey	grey	grey	grey	grey	orange	grey	orange	grey	grey	grey	orange	grey	grey	orange	grey
26975_1#384	26975_1#384	26975_1#384	16_31_95	2	6	ST6	6	6	UMCU	Hospitalised patient	NA	Yes	No	No	No	No	No	No	Yes	No	Yes	No	No	No	Yes	No	No	No	Yes	orange	grey	grey	grey	grey	grey	grey	orange	grey	orange	grey	grey	grey	orange	grey	grey	grey	orange
26975_1#81	26975_1#81	26975_1#81	16_31_95	2	6	ST6	6	6	UMCU	Hospitalised patient	NA	Yes	No	No	No	No	No	No	Yes	No	Yes	No	No	No	Yes	No	Yes	Yes	Yes	orange	grey	grey	grey	grey	grey	grey	orange	grey	orange	grey	grey	grey	orange	grey	orange	orange	orange
26975_1#89	26975_1#89	26975_1#89	16_31_95	2	6	ST6	6	6	UMCU	Hospitalised patient	NA	Yes	No	No	No	No	No	No	Yes	No	Yes	No	No	No	Yes	No	Yes	Yes	No	orange	grey	grey	grey	grey	grey	grey	orange	grey	orange	grey	grey	grey	orange	grey	orange	orange	grey
26975_2#10	26975_2#10	26975_2#10	16_31_95	2	6	ST6	6	6	UMCU	Hospitalised patient	NA	Yes	No	No	No	No	No	No	Yes	No	Yes	No	No	No	Yes	No	Yes	Yes	Yes	orange	grey	grey	grey	grey	grey	grey	orange	grey	orange	grey	grey	grey	orange	grey	orange	orange	orange
26975_2#12	26975_2#12	26975_2#12	16_31_95	2	6	ST6	6	6	UMCU	Hospitalised patient	NA	Yes	No	No	No	No	No	No	Yes	No	No	No	No	No	Yes	No	No	Yes	Yes	orange	grey	grey	grey	grey	grey	grey	orange	grey	grey	grey	grey	grey	orange	grey	grey	orange	orange
26975_2#13	26975_2#13	26975_2#13	16_31_95	2	6	ST6	6	6	UMCU	Hospitalised patient	NA	Yes	No	No	No	No	No	No	Yes	No	Yes	No	No	No	Yes	No	Yes	Yes	Yes	orange	grey	grey	grey	grey	grey	grey	orange	grey	orange	grey	grey	grey	orange	grey	orange	orange	orange
26975_2#142	26975_2#142	26975_2#142	16_31_95	2	6	ST6	6	6	ENARE-UMCU	Hospitalised patient	NA	Yes	No	No	No	No	No	No	Yes	No	No	No	No	No	Yes	No	No	Yes	No	orange	grey	grey	grey	grey	grey	grey	orange	grey	grey	grey	grey	grey	orange	grey	grey	orange	grey
26975_2#149	26975_2#149	26975_2#149	16_31_95	2	6	ST6	6	6	UMCU	Hospitalised patient	NA	Yes	No	No	Yes	No	No	No	Yes	No	Yes	No	No	No	No	No	No	No	Yes	orange	grey	grey	orange	grey	grey	grey	orange	grey	orange	grey	grey	grey	grey	grey	grey	grey	orange
26975_2#155	26975_2#155	26975_2#155	16_31_95	2	6	ST6	6	6	UMCU	Hospitalised patient	NA	Yes	No	No	No	No	No	No	Yes	No	Yes	No	No	No	Yes	No	Yes	Yes	Yes	orange	grey	grey	grey	grey	grey	grey	orange	grey	orange	grey	grey	grey	orange	grey	orange	orange	orange
26975_2#192	26975_2#192	26975_2#192	16_31_95	2	6	ST6	6	6	UMCU	Hospitalised patient	NA	No	No	No	No	No	No	No	Yes	No	Yes	No	No	No	Yes	No	No	Yes	Yes	grey	grey	grey	grey	grey	grey	grey	orange	grey	orange	grey	grey	grey	orange	grey	grey	orange	orange
26975_2#200	26975_2#200	26975_2#200	16_31_95	2	6	ST6	6	6	UMCU	Hospitalised patient	NA	Yes	No	No	No	No	No	No	Yes	No	Yes	No	No	No	Yes	No	Yes	Yes	Yes	orange	grey	grey	grey	grey	grey	grey	orange	grey	orange	grey	grey	grey	orange	grey	orange	orange	orange
26975_2#202	26975_2#202	26975_2#202	16_31_95	2	6	ST6	6	6	UMCU	Hospitalised patient	NA	Yes	No	No	No	No	No	No	Yes	No	Yes	No	No	No	Yes	No	Yes	Yes	Yes	orange	grey	grey	grey	grey	grey	grey	orange	grey	orange	grey	grey	grey	orange	grey	orange	orange	orange
26975_2#219	26975_2#219	26975_2#219	16_31_95	2	6	ST6	6	6	UMCU	Hospitalised patient	NA	Yes	No	No	No	No	No	No	Yes	No	Yes	No	No	No	Yes	No	No	No	Yes	orange	grey	grey	grey	grey	grey	grey	orange	grey	orange	grey	grey	grey	orange	grey	grey	grey	orange
26975_2#248	26975_2#248	26975_2#248	16_31_95	2	6	ST6	6	6	ENARE-UMCU	Hospitalised patient	NA	Yes	No	No	No	No	No	No	Yes	No	No	No	No	No	Yes	No	Yes	Yes	No	orange	grey	grey	grey	grey	grey	grey	orange	grey	grey	grey	grey	grey	orange	grey	orange	orange	grey
26975_2#6	26975_2#6	26975_2#6	16_31_95	2	6	ST6	6	6	UMCU	Hospitalised patient	NA	Yes	No	No	No	No	No	No	Yes	No	Yes	Yes	No	No	Yes	No	Yes	Yes	Yes	orange	grey	grey	grey	grey	grey	grey	orange	grey	orange	orange	grey	grey	orange	grey	orange	orange	orange
26975_2#8	26975_2#8	26975_2#8	16_31_95	2	6	ST6	6	6	UMCU	Hospitalised patient	NA	Yes	No	No	No	No	No	No	Yes	No	No	Yes	No	No	Yes	No	Yes	Yes	Yes	orange	grey	grey	grey	grey	grey	grey	orange	grey	grey	orange	grey	grey	orange	grey	orange	orange	orange
27688_1#161	27688_1#161	27688_1#161	16_31_95	2	6	ST6	6	6	HRYC	Hospitalised patient	NA	Yes	No	No	No	No	No	No	Yes	No	No	Yes	No	No	Yes	No	Yes	Yes	Yes	orange	grey	grey	grey	grey	grey	grey	orange	grey	grey	orange	grey	grey	orange	grey	orange	orange	orange
27688_1#189	27688_1#189	27688_1#189	16_31_95	2	6	ST6	6	6	HRYC	Hospitalised patient	NA	Yes	No	No	No	No	No	No	Yes	No	No	Yes	No	No	Yes	No	Yes	Yes	Yes	orange	grey	grey	grey	grey	grey	grey	orange	grey	grey	orange	grey	grey	orange	grey	orange	orange	orange
27688_1#197	27688_1#197	27688_1#197	16_31_95	2	6	ST6	6	6	HRYC	Hospitalised patient	NA	Yes	No	No	No	No	No	No	Yes	No	Yes	No	No	No	Yes	No	Yes	Yes	Yes	orange	grey	grey	grey	grey	grey	grey	orange	grey	orange	grey	grey	grey	orange	grey	orange	orange	orange
27688_1#217	27688_1#217	27688_1#217	16_31_95	2	6	ST6	6	6	HRYC	Hospitalised patient	NA	Yes	No	No	No	No	No	No	Yes	No	Yes	No	No	No	Yes	No	Yes	Yes	Yes	orange	grey	grey	grey	grey	grey	grey	orange	grey	orange	grey	grey	grey	orange	grey	orange	orange	orange
27688_1#234	27688_1#234	27688_1#234	16_31_95	2	6	ST6	6	6	HRYC	Hospitalised patient	NA	Yes	No	No	No	No	No	No	Yes	No	No	No	No	No	Yes	No	No	Yes	Yes	orange	grey	grey	grey	grey	grey	grey	orange	grey	grey	grey	grey	grey	orange	grey	grey	orange	orange
27688_1#237	27688_1#237	27688_1#237	16_31_95	2	6	ST6	6	6	HRYC	Hospitalised patient	NA	Yes	No	No	No	No	No	No	Yes	No	Yes	No	No	No	Yes	No	Yes	Yes	Yes	orange	grey	grey	grey	grey	grey	grey	orange	grey	orange	grey	grey	grey	orange	grey	orange	orange	orange
27688_1#245	27688_1#245	27688_1#245	16_31_95	2	6	ST6	6	6	HRYC	Hospitalised patient	NA	Yes	No	No	No	No	No	No	Yes	No	Yes	No	No	No	Yes	No	Yes	Yes	Yes	orange	grey	grey	grey	grey	grey	grey	orange	grey	orange	grey	grey	grey	orange	grey	orange	orange	orange
27688_1#267	27688_1#267	27688_1#267	16_31_95	2	6	ST6	6	6	HRYC	Hospitalised patient	NA	Yes	No	No	No	No	No	No	Yes	No	Yes	No	No	No	Yes	No	Yes	Yes	Yes	orange	grey	grey	grey	grey	grey	grey	orange	grey	orange	grey	grey	grey	orange	grey	orange	orange	orange
27688_1#28	27688_1#28	27688_1#28	16_31_95	2	6	ST6	6	6	HRYC	Hospitalised patient	NA	Yes	No	No	No	No	No	No	Yes	No	Yes	No	No	No	Yes	No	Yes	Yes	Yes	orange	grey	grey	grey	grey	grey	grey	orange	grey	orange	grey	grey	grey	orange	grey	orange	orange	orange
27688_1#282	27688_1#282	27688_1#282	16_31_95	2	6	ST6	6	6	HRYC	Hospitalised patient	NA	Yes	No	No	No	No	No	No	Yes	No	No	No	No	No	Yes	No	No	Yes	Yes	orange	grey	grey	grey	grey	grey	grey	orange	grey	grey	grey	grey	grey	orange	grey	grey	orange	orange
27688_1#299	27688_1#299	27688_1#299	16_31_95	2	6	ST6	6	6	HRYC	Hospitalised patient	NA	Yes	No	No	No	Yes	No	No	Yes	No	Yes	Yes	No	No	Yes	No	Yes	Yes	No	orange	grey	grey	grey	orange	grey	grey	orange	grey	orange	orange	grey	grey	orange	grey	orange	orange	grey
27688_1#315	27688_1#315	27688_1#315	16_31_95	2	6	ST6	6	6	HRYC	Hospitalised patient	NA	Yes	No	No	No	No	No	No	Yes	No	Yes	No	No	No	Yes	No	Yes	Yes	Yes	orange	grey	grey	grey	grey	grey	grey	orange	grey	orange	grey	grey	grey	orange	grey	orange	orange	orange
27688_1#316	27688_1#316	27688_1#316	16_31_95	2	6	ST6	6	6	HRYC	Hospitalised patient	NA	Yes	No	No	No	No	No	No	Yes	No	Yes	Yes	No	No	Yes	No	Yes	Yes	No	orange	grey	grey	grey	grey	grey	grey	orange	grey	orange	orange	grey	grey	orange	grey	orange	orange	grey
27688_1#324	27688_1#324	27688_1#324	16_31_95	2	6	ST6	6	6	HRYC	Hospitalised patient	NA	Yes	No	No	No	No	No	No	Yes	No	Yes	No	No	No	Yes	No	Yes	Yes	Yes	orange	grey	grey	grey	grey	grey	grey	orange	grey	orange	grey	grey	grey	orange	grey	orange	orange	orange
27688_1#332	27688_1#332	27688_1#332	16_31_95	2	6	ST6	6	6	HRYC	Hospitalised patient	NA	Yes	No	No	No	Yes	No	No	Yes	No	Yes	Yes	No	No	Yes	No	Yes	Yes	No	orange	grey	grey	grey	orange	grey	grey	orange	grey	orange	orange	grey	grey	orange	grey	orange	orange	grey
27688_1#347	27688_1#347	27688_1#347	16_31_95	2	6	ST6	6	6	HRYC	Hospitalised patient	NA	Yes	No	No	No	No	No	No	Yes	No	Yes	Yes	No	No	Yes	No	Yes	Yes	Yes	orange	grey	grey	grey	grey	grey	grey	orange	grey	orange	orange	grey	grey	orange	grey	orange	orange	orange
27688_1#356	27688_1#356	27688_1#356	16_31_95	2	6	ST6	6	6	HRYC	Hospitalised patient	NA	Yes	No	No	No	No	No	No	Yes	No	Yes	No	No	No	Yes	No	Yes	Yes	Yes	orange	grey	grey	grey	grey	grey	grey	orange	grey	orange	grey	grey	grey	orange	grey	orange	orange	orange
27688_1#379	27688_1#379	27688_1#379	16_31_95	2	6	ST6	6	6	HRYC	Hospitalised patient	NA	Yes	No	No	No	No	No	No	Yes	No	No	Yes	No	No	Yes	No	Yes	Yes	Yes	orange	grey	grey	grey	grey	grey	grey	orange	grey	grey	orange	grey	grey	orange	grey	orange	orange	orange
27688_1#40	27688_1#40	27688_1#40	16_31_95	2	6	ST6	6	6	HRYC	Hospitalised patient	NA	Yes	No	No	No	No	No	No	Yes	No	Yes	No	No	No	Yes	No	Yes	Yes	Yes	orange	grey	grey	grey	grey	grey	grey	orange	grey	orange	grey	grey	grey	orange	grey	orange	orange	orange
27688_1#44	27688_1#44	27688_1#44	16_31_95	2	6	ST6	6	6	HRYC	Hospitalised patient	NA	Yes	No	No	No	No	No	No	Yes	No	Yes	No	No	No	Yes	No	Yes	Yes	Yes	orange	grey	grey	grey	grey	grey	grey	orange	grey	orange	grey	grey	grey	orange	grey	orange	orange	orange
27688_1#48	27688_1#48	27688_1#48	16_31_95	2	6	ST6	6	6	HRYC	Hospitalised patient	NA	Yes	No	No	No	No	No	No	Yes	No	Yes	Yes	No	No	Yes	No	Yes	Yes	Yes	orange	grey	grey	grey	grey	grey	grey	orange	grey	orange	orange	grey	grey	orange	grey	orange	orange	orange
27688_1#64	27688_1#64	27688_1#64	16_31_95	2	6	ST6	6	6	HRYC	Hospitalised patient	NA	Yes	No	No	No	No	No	No	Yes	No	No	Yes	No	No	Yes	No	Yes	Yes	Yes	orange	grey	grey	grey	grey	grey	grey	orange	grey	grey	orange	grey	grey	orange	grey	orange	orange	orange
27688_1#72	27688_1#72	27688_1#72	16_31_95	2	6	ST6	6	6	HRYC	Hospitalised patient	NA	Yes	No	No	No	No	No	No	Yes	No	Yes	No	No	No	Yes	No	Yes	Yes	Yes	orange	grey	grey	grey	grey	grey	grey	orange	grey	orange	grey	grey	grey	orange	grey	orange	orange	orange
27688_1#8	27688_1#8	27688_1#8	16_31_95	2	6	ST6	6	6	HRYC	Hospitalised patient	NA	Yes	No	No	No	No	No	No	Yes	No	Yes	No	No	No	Yes	No	Yes	Yes	Yes	orange	grey	grey	grey	grey	grey	grey	orange	grey	orange	grey	grey	grey	orange	grey	orange	orange	orange
27688_1#96	27688_1#96	27688_1#96	16_31_95	2	6	ST6	6	6	HRYC	Hospitalised patient	NA	Yes	No	No	No	No	No	No	Yes	No	Yes	Yes	No	No	Yes	No	Yes	Yes	No	orange	grey	grey	grey	grey	grey	grey	orange	grey	orange	orange	grey	grey	orange	grey	orange	orange	grey
27688_1#97	27688_1#97	27688_1#97	16_31_95	2	6	ST6	6	6	HRYC	Hospitalised patient	NA	Yes	No	No	No	No	No	No	Yes	No	Yes	No	No	No	Yes	No	Yes	Yes	Yes	orange	grey	grey	grey	grey	grey	grey	orange	grey	orange	grey	grey	grey	orange	grey	orange	orange	orange
27688_1#98	27688_1#98	27688_1#98	16_31_95	2	6	ST6	6	6	HRYC	Hospitalised patient	NA	Yes	No	No	No	Yes	No	No	Yes	No	Yes	No	No	No	Yes	No	No	No	Yes	orange	grey	grey	grey	orange	grey	grey	orange	grey	orange	grey	grey	grey	orange	grey	grey	grey	orange
27725_1#12	27725_1#12	27725_1#12	16_31_95	2	6	ST6	6	6	HRYC	Hospitalised patient	NA	Yes	No	No	No	Yes	No	No	Yes	No	Yes	Yes	No	No	Yes	No	Yes	Yes	No	orange	grey	grey	grey	orange	grey	grey	orange	grey	orange	orange	grey	grey	orange	grey	orange	orange	grey
27725_1#169	27725_1#169	27725_1#169	16_31_95	2	6	ST6	6	6	UNIV RIOJA	Hospitalised patient	NA	Yes	No	No	No	Yes	No	No	Yes	No	Yes	No	No	No	Yes	No	Yes	Yes	Yes	orange	grey	grey	grey	orange	grey	grey	orange	grey	orange	grey	grey	grey	orange	grey	orange	orange	orange
27725_1#173	27725_1#173	27725_1#173	16_31_95	2	6	ST6	6	6	UNIV RIOJA	Hospitalised patient	NA	Yes	No	No	No	Yes	No	No	Yes	No	Yes	No	No	No	Yes	No	Yes	Yes	Yes	orange	grey	grey	grey	orange	grey	grey	orange	grey	orange	grey	grey	grey	orange	grey	orange	orange	orange
27725_1#178	27725_1#178	27725_1#178	16_31_95	2	6	ST6	6	6	HRYC	Hospitalised patient	NA	Yes	No	No	No	No	No	No	Yes	No	Yes	Yes	No	No	Yes	No	Yes	Yes	Yes	orange	grey	grey	grey	grey	grey	grey	orange	grey	orange	orange	grey	grey	orange	grey	orange	orange	orange
27725_1#190	27725_1#190	27725_1#190	16_31_95	2	6	ST6	6	6	HRYC	Hospitalised patient	NA	Yes	No	No	No	No	No	No	Yes	No	Yes	No	No	No	Yes	No	No	Yes	Yes	orange	grey	grey	grey	grey	grey	grey	orange	grey	orange	grey	grey	grey	orange	grey	grey	orange	orange
27725_1#194	27725_1#194	27725_1#194	16_31_95	2	6	ST6	6	6	HRYC	Hospitalised patient	NA	Yes	No	No	No	No	No	No	Yes	No	Yes	No	No	No	Yes	No	Yes	Yes	Yes	orange	grey	grey	grey	grey	grey	grey	orange	grey	orange	grey	grey	grey	orange	grey	orange	orange	orange
27725_1#230	27725_1#230	27725_1#230	16_31_95	2	6	ST6	6	6	HRYC	Hospitalised patient	NA	Yes	No	No	No	No	No	No	Yes	No	Yes	No	No	No	Yes	No	Yes	Yes	Yes	orange	grey	grey	grey	grey	grey	grey	orange	grey	orange	grey	grey	grey	orange	grey	orange	orange	orange
27725_1#238	27725_1#238	27725_1#238	16_31_95	2	6	ST6	6	6	HRYC	Hospitalised patient	NA	Yes	No	No	No	No	No	No	Yes	No	No	Yes	No	No	Yes	No	Yes	Yes	Yes	orange	grey	grey	grey	grey	grey	grey	orange	grey	grey	orange	grey	grey	orange	grey	orange	orange	orange
27725_1#246	27725_1#246	27725_1#246	16_31_95	2	6	ST6	6	6	HRYC	Hospitalised patient	NA	Yes	No	No	No	No	No	No	Yes	No	No	No	No	No	Yes	No	No	Yes	Yes	orange	grey	grey	grey	grey	grey	grey	orange	grey	grey	grey	grey	grey	orange	grey	grey	orange	orange
27725_1#254	27725_1#254	27725_1#254	16_31_95	2	6	ST6	6	6	HRYC	Hospitalised patient	NA	Yes	No	No	No	No	No	No	Yes	No	Yes	No	No	No	Yes	No	Yes	Yes	Yes	orange	grey	grey	grey	grey	grey	grey	orange	grey	orange	grey	grey	grey	orange	grey	orange	orange	orange
27725_1#262	27725_1#262	27725_1#262	16_31_95	2	6	ST6	6	6	HRYC	Hospitalised patient	NA	Yes	No	No	No	No	No	No	Yes	No	Yes	No	No	No	Yes	No	Yes	Yes	Yes	orange	grey	grey	grey	grey	grey	grey	orange	grey	orange	grey	grey	grey	orange	grey	orange	orange	orange
27725_1#267	27725_1#267	27725_1#267	16_31_95	2	6	ST6	6	6	HRYC	Hospitalised patient	NA	Yes	No	No	No	No	No	No	Yes	No	Yes	No	No	No	Yes	No	Yes	Yes	Yes	orange	grey	grey	grey	grey	grey	grey	orange	grey	orange	grey	grey	grey	orange	grey	orange	orange	orange
27725_1#275	27725_1#275	27725_1#275	16_31_95	2	6	ST6	6	6	HRYC	Hospitalised patient	NA	Yes	No	No	No	No	No	No	Yes	No	Yes	Yes	No	No	Yes	No	Yes	Yes	Yes	orange	grey	grey	grey	grey	grey	grey	orange	grey	orange	orange	grey	grey	orange	grey	orange	orange	orange
27725_1#287	27725_1#287	27725_1#287	16_31_95	2	6	ST6	6	6	HRYC	Hospitalised patient	NA	Yes	No	No	No	No	No	No	Yes	No	Yes	No	No	No	Yes	No	Yes	Yes	Yes	orange	grey	grey	grey	grey	grey	grey	orange	grey	orange	grey	grey	grey	orange	grey	orange	orange	orange
27725_1#319	27725_1#319	27725_1#319	16_31_95	2	6	ST6	6	6	HRYC	Hospitalised patient	NA	No	No	No	No	Yes	No	No	Yes	No	Yes	Yes	No	No	No	No	No	Yes	No	grey	grey	grey	grey	orange	grey	grey	orange	grey	orange	orange	grey	grey	grey	grey	grey	orange	grey
27725_1#339	27725_1#339	27725_1#339	16_31_95	2	6	ST6	6	6	HRYC	Hospitalised patient	NA	Yes	No	No	No	Yes	No	No	Yes	No	Yes	Yes	No	No	Yes	No	Yes	Yes	Yes	orange	grey	grey	grey	orange	grey	grey	orange	grey	orange	orange	grey	grey	orange	grey	orange	orange	orange
27725_1#376	27725_1#376	27725_1#376	16_31_95	2	6	ST6	6	6	HRYC	Hospitalised patient	NA	Yes	No	No	No	No	No	No	Yes	No	No	Yes	No	No	Yes	No	Yes	Yes	Yes	orange	grey	grey	grey	grey	grey	grey	orange	grey	grey	orange	grey	grey	orange	grey	orange	orange	orange
27725_1#4	27725_1#4	27725_1#4	16_31_95	2	6	ST6	6	6	HRYC	Hospitalised patient	NA	Yes	No	No	No	No	No	No	Yes	No	Yes	Yes	No	No	Yes	No	No	Yes	No	orange	grey	grey	grey	grey	grey	grey	orange	grey	orange	orange	grey	grey	orange	grey	grey	orange	grey
27725_1#8	27725_1#8	27725_1#8	16_31_95	2	6	ST6	6	6	HRYC	Hospitalised patient	NA	Yes	No	No	No	No	No	No	Yes	No	Yes	No	No	No	Yes	No	No	Yes	Yes	orange	grey	grey	grey	grey	grey	grey	orange	grey	orange	grey	grey	grey	orange	grey	grey	orange	orange
28099_2#1	28099_2#1	28099_2#1	16_31_95	2	6	ST6	6	6	UNIV PORTO	Hospitalised patient	NA	Yes	No	No	No	Yes	No	No	Yes	No	Yes	No	No	No	Yes	No	No	Yes	Yes	orange	grey	grey	grey	orange	grey	grey	orange	grey	orange	grey	grey	grey	orange	grey	grey	orange	orange
28099_2#106	28099_2#106	28099_2#106	16_31_95	2	6	ST6	6	6	UNIV PORTO	Hospitalised patient	NA	Yes	No	No	No	No	No	No	Yes	No	No	No	No	No	Yes	No	No	Yes	Yes	orange	grey	grey	grey	grey	grey	grey	orange	grey	grey	grey	grey	grey	orange	grey	grey	orange	orange
28099_2#127	28099_2#127	28099_2#127	16_31_95	2	6	ST6	6	6	UNIV PORTO	Hospitalised patient	NA	Yes	No	No	No	No	No	No	Yes	No	Yes	No	No	No	Yes	No	No	Yes	No	orange	grey	grey	grey	grey	grey	grey	orange	grey	orange	grey	grey	grey	orange	grey	grey	orange	grey
28099_2#131	28099_2#131	28099_2#131	16_31_95	2	6	ST6	6	6	UNIV PORTO	Hospitalised patient	NA	Yes	No	No	No	No	No	No	Yes	No	Yes	Yes	No	No	Yes	No	No	Yes	Yes	orange	grey	grey	grey	grey	grey	grey	orange	grey	orange	orange	grey	grey	orange	grey	grey	orange	orange
28099_2#135	28099_2#135	28099_2#135	16_31_95	2	6	ST6	6	6	UNIV PORTO	Hospitalised patient	NA	Yes	No	No	No	No	No	No	Yes	No	No	No	No	No	Yes	No	No	Yes	Yes	orange	grey	grey	grey	grey	grey	grey	orange	grey	grey	grey	grey	grey	orange	grey	grey	orange	orange
28099_2#15	28099_2#15	28099_2#15	16_31_95	2	6	ST6	6	6	UNIV PORTO	Hospitalised patient	NA	Yes	No	No	No	No	No	No	Yes	No	Yes	No	No	No	Yes	No	Yes	Yes	Yes	orange	grey	grey	grey	grey	grey	grey	orange	grey	orange	grey	grey	grey	orange	grey	orange	orange	orange
28099_2#183	28099_2#183	28099_2#183	16_31_95	2	6	ST6	6	6	UNIV PORTO	Hospitalised patient	NA	Yes	No	No	No	Yes	No	No	Yes	No	Yes	Yes	No	No	Yes	No	Yes	Yes	No	orange	grey	grey	grey	orange	grey	grey	orange	grey	orange	orange	grey	grey	orange	grey	orange	orange	grey
28099_2#199	28099_2#199	28099_2#199	16_31_95	2	6	ST6	6	6	UNIV PORTO	Hospitalised patient	NA	Yes	No	No	No	No	No	No	Yes	No	Yes	No	No	No	Yes	No	No	Yes	No	orange	grey	grey	grey	grey	grey	grey	orange	grey	orange	grey	grey	grey	orange	grey	grey	orange	grey
28099_2#207	28099_2#207	28099_2#207	16_31_95	2	6	ST6	6	6	UNIV PORTO	Hospitalised patient	NA	Yes	No	No	No	No	No	No	Yes	No	Yes	No	No	No	Yes	No	No	Yes	No	orange	grey	grey	grey	grey	grey	grey	orange	grey	orange	grey	grey	grey	orange	grey	grey	orange	grey
28099_2#228	28099_2#228	28099_2#228	16_31_95	2	6	ST6	6	6	UNIV PORTO	Hospitalised patient	NA	Yes	No	No	No	No	No	No	Yes	No	Yes	No	No	No	Yes	No	No	Yes	No	orange	grey	grey	grey	grey	grey	grey	orange	grey	orange	grey	grey	grey	orange	grey	grey	orange	grey
28099_2#230	28099_2#230	28099_2#230	16_31_95	2	6	ST6	6	6	UNIV PORTO	Hospitalised patient	NA	Yes	No	No	No	No	No	No	Yes	No	Yes	No	No	No	Yes	No	No	Yes	No	orange	grey	grey	grey	grey	grey	grey	orange	grey	orange	grey	grey	grey	orange	grey	grey	orange	grey
28099_2#234	28099_2#234	28099_2#234	16_31_95	2	6	ST6	6	6	UNIV PORTO	Hospitalised patient	NA	Yes	No	No	No	Yes	No	No	Yes	No	Yes	No	No	No	Yes	No	Yes	Yes	Yes	orange	grey	grey	grey	orange	grey	grey	orange	grey	orange	grey	grey	grey	orange	grey	orange	orange	orange
28099_2#236	28099_2#236	28099_2#236	16_31_95	2	6	ST6	6	6	UNIV PORTO	Hospitalised patient	NA	Yes	No	No	No	No	No	No	Yes	No	Yes	No	No	No	Yes	No	No	Yes	No	orange	grey	grey	grey	grey	grey	grey	orange	grey	orange	grey	grey	grey	orange	grey	grey	orange	grey
28099_2#252	28099_2#252	28099_2#252	16_31_95	2	6	ST6	6	6	UNIV PORTO	Hospitalised patient	NA	Yes	No	No	No	Yes	No	No	No	No	Yes	No	No	No	Yes	No	No	Yes	Yes	orange	grey	grey	grey	orange	grey	grey	grey	grey	orange	grey	grey	grey	orange	grey	grey	orange	orange
28099_2#261	28099_2#261	28099_2#261	16_31_95	2	6	ST6	6	6	UNIV PORTO	Hospitalised patient	NA	Yes	No	No	No	Yes	No	No	Yes	No	Yes	Yes	No	No	Yes	No	No	Yes	Yes	orange	grey	grey	grey	orange	grey	grey	orange	grey	orange	orange	grey	grey	orange	grey	grey	orange	orange
28099_2#268	28099_2#268	28099_2#268	16_31_95	2	6	ST6	6	6	UNIV PORTO	Hospitalised patient	NA	Yes	No	No	No	No	No	No	Yes	No	Yes	Yes	No	No	Yes	No	No	Yes	Yes	orange	grey	grey	grey	grey	grey	grey	orange	grey	orange	orange	grey	grey	orange	grey	grey	orange	orange
28099_2#280	28099_2#280	28099_2#280	16_31_95	2	6	ST6	6	6	UNIV PORTO	Hospitalised patient	NA	Yes	No	No	No	No	No	No	Yes	No	Yes	Yes	No	No	Yes	No	No	Yes	Yes	orange	grey	grey	grey	grey	grey	grey	orange	grey	orange	orange	grey	grey	orange	grey	grey	orange	orange
28099_2#284	28099_2#284	28099_2#284	16_31_95	2	6	ST6	6	6	UNIV PORTO	Hospitalised patient	NA	Yes	No	No	No	No	No	No	Yes	No	Yes	Yes	No	No	Yes	No	No	Yes	Yes	orange	grey	grey	grey	grey	grey	grey	orange	grey	orange	orange	grey	grey	orange	grey	grey	orange	orange
28099_2#30	28099_2#30	28099_2#30	16_31_95	2	6	ST6	6	6	UNIV PORTO	Hospitalised patient	NA	Yes	No	No	No	No	No	No	Yes	No	Yes	Yes	No	No	Yes	No	No	Yes	Yes	orange	grey	grey	grey	grey	grey	grey	orange	grey	orange	orange	grey	grey	orange	grey	grey	orange	orange
28099_2#300	28099_2#300	28099_2#300	16_31_95	2	6	ST6	6	6	UNIV PORTO	Hospitalised patient	NA	Yes	No	No	No	No	No	No	Yes	No	Yes	No	No	No	Yes	No	No	Yes	No	orange	grey	grey	grey	grey	grey	grey	orange	grey	orange	grey	grey	grey	orange	grey	grey	orange	grey
28099_2#301	28099_2#301	28099_2#301	16_31_95	2	6	ST6	6	6	UNIV PORTO	Hospitalised patient	NA	Yes	No	No	No	Yes	No	No	Yes	No	Yes	No	No	No	Yes	No	Yes	Yes	No	orange	grey	grey	grey	orange	grey	grey	orange	grey	orange	grey	grey	grey	orange	grey	orange	orange	grey
28099_2#309	28099_2#309	28099_2#309	16_31_95	2	6	ST6	6	6	UNIV PORTO	Hospitalised patient	NA	Yes	No	No	No	No	No	No	Yes	No	Yes	Yes	No	No	Yes	No	No	Yes	Yes	orange	grey	grey	grey	grey	grey	grey	orange	grey	orange	orange	grey	grey	orange	grey	grey	orange	orange
28099_2#317	28099_2#317	28099_2#317	16_31_95	2	6	ST6	6	6	UNIV PORTO	Hospitalised patient	NA	Yes	No	No	No	Yes	No	No	Yes	No	Yes	Yes	No	No	Yes	No	Yes	Yes	No	orange	grey	grey	grey	orange	grey	grey	orange	grey	orange	orange	grey	grey	orange	grey	orange	orange	grey
28099_2#321	28099_2#321	28099_2#321	16_31_95	2	6	ST6	6	6	UNIV PORTO	Hospitalised patient	NA	Yes	No	No	No	Yes	No	No	Yes	No	Yes	Yes	No	No	Yes	No	Yes	Yes	No	orange	grey	grey	grey	orange	grey	grey	orange	grey	orange	orange	grey	grey	orange	grey	orange	orange	grey
28099_2#325	28099_2#325	28099_2#325	16_31_95	2	6	ST6	6	6	UNIV PORTO	Hospitalised patient	NA	Yes	No	No	No	Yes	No	No	Yes	No	Yes	No	No	No	Yes	No	No	Yes	Yes	orange	grey	grey	grey	orange	grey	grey	orange	grey	orange	grey	grey	grey	orange	grey	grey	orange	orange
28099_2#332	28099_2#332	28099_2#332	16_31_95	2	6	ST6	6	6	UNIV PORTO	Hospitalised patient	NA	Yes	No	No	No	No	No	No	Yes	No	Yes	No	No	No	Yes	No	No	Yes	No	orange	grey	grey	grey	grey	grey	grey	orange	grey	orange	grey	grey	grey	orange	grey	grey	orange	grey
28099_2#345	28099_2#345	28099_2#345	16_31_95	2	6	ST6	6	6	UNIV PORTO	Hospitalised patient	NA	Yes	No	No	No	Yes	No	No	Yes	No	Yes	No	No	No	Yes	No	Yes	Yes	No	orange	grey	grey	grey	orange	grey	grey	orange	grey	orange	grey	grey	grey	orange	grey	orange	orange	grey
28099_2#349	28099_2#349	28099_2#349	16_31_95	2	6	ST6	6	6	UNIV PORTO	Hospitalised patient	NA	Yes	No	No	No	Yes	No	No	Yes	No	Yes	Yes	No	No	Yes	No	Yes	Yes	No	orange	grey	grey	grey	orange	grey	grey	orange	grey	orange	orange	grey	grey	orange	grey	orange	orange	grey
28099_2#369	28099_2#369	28099_2#369	16_31_95	2	6	ST6	6	6	UNIV PORTO	Hospitalised patient	NA	Yes	No	No	No	No	No	No	Yes	No	Yes	Yes	No	No	Yes	No	No	Yes	Yes	orange	grey	grey	grey	grey	grey	grey	orange	grey	orange	orange	grey	grey	orange	grey	grey	orange	orange
28099_2#373	28099_2#373	28099_2#373	16_31_95	2	6	ST6	6	6	UNIV PORTO	Hospitalised patient	NA	No	No	No	No	Yes	No	No	No	No	Yes	Yes	No	No	Yes	No	No	Yes	Yes	grey	grey	grey	grey	orange	grey	grey	grey	grey	orange	orange	grey	grey	orange	grey	grey	orange	orange
28099_2#38	28099_2#38	28099_2#38	16_31_95	2	6	ST6	6	6	UNIV PORTO	Hospitalised patient	NA	Yes	No	No	No	Yes	No	No	Yes	No	Yes	Yes	No	No	Yes	No	Yes	Yes	No	orange	grey	grey	grey	orange	grey	grey	orange	grey	orange	orange	grey	grey	orange	grey	orange	orange	grey
28099_2#54	28099_2#54	28099_2#54	16_31_95	2	6	ST6	6	6	UNIV PORTO	Hospitalised patient	NA	Yes	No	No	No	Yes	No	No	Yes	No	Yes	No	No	No	Yes	No	Yes	Yes	No	orange	grey	grey	grey	orange	grey	grey	orange	grey	orange	grey	grey	grey	orange	grey	orange	orange	grey
28099_2#58	28099_2#58	28099_2#58	16_31_95	2	6	ST6	6	6	UNIV PORTO	Hospitalised patient	NA	Yes	No	No	No	Yes	No	No	Yes	No	Yes	No	No	No	Yes	No	Yes	Yes	No	orange	grey	grey	grey	orange	grey	grey	orange	grey	orange	grey	grey	grey	orange	grey	orange	orange	grey
28099_2#6	28099_2#6	28099_2#6	16_31_95	2	6	ST6	6	6	UNIV PORTO	Hospitalised patient	NA	Yes	No	No	No	No	No	No	Yes	No	Yes	Yes	No	No	Yes	No	No	Yes	Yes	orange	grey	grey	grey	grey	grey	grey	orange	grey	orange	orange	grey	grey	orange	grey	grey	orange	orange
28099_2#62	28099_2#62	28099_2#62	16_31_95	2	6	ST6	6	6	UNIV PORTO	Hospitalised patient	NA	Yes	No	No	No	Yes	No	No	Yes	No	Yes	No	No	No	Yes	No	Yes	Yes	No	orange	grey	grey	grey	orange	grey	grey	orange	grey	orange	grey	grey	grey	orange	grey	orange	orange	grey
28099_2#66	28099_2#66	28099_2#66	16_31_95	2	6	ST6	6	6	UNIV PORTO	Hospitalised patient	NA	Yes	No	No	No	Yes	No	No	Yes	No	Yes	No	No	No	Yes	No	Yes	Yes	No	orange	grey	grey	grey	orange	grey	grey	orange	grey	orange	grey	grey	grey	orange	grey	orange	orange	grey
28099_2#70	28099_2#70	28099_2#70	16_31_95	2	6	ST6	6	6	UNIV PORTO	Hospitalised patient	NA	Yes	No	No	No	Yes	No	No	Yes	No	Yes	No	No	No	Yes	No	No	Yes	No	orange	grey	grey	grey	orange	grey	grey	orange	grey	orange	grey	grey	grey	orange	grey	grey	orange	grey
28099_2#82	28099_2#82	28099_2#82	16_31_95	2	6	ST6	6	6	UNIV PORTO	Hospitalised patient	NA	Yes	No	No	No	Yes	No	No	Yes	No	Yes	No	No	No	Yes	No	Yes	Yes	No	orange	grey	grey	grey	orange	grey	grey	orange	grey	orange	grey	grey	grey	orange	grey	orange	orange	grey
28099_2#86	28099_2#86	28099_2#86	16_31_95	2	6	ST6	6	6	UNIV PORTO	Hospitalised patient	NA	Yes	No	No	No	Yes	No	No	Yes	No	Yes	No	No	No	Yes	No	Yes	Yes	Yes	orange	grey	grey	grey	orange	grey	grey	orange	grey	orange	grey	grey	grey	orange	grey	orange	orange	orange
28157_4#102	28157_4#102	28157_4#102	16_31_95	2	6	ST6	6	6	UNIV PORTO	Hospitalised patient	NA	Yes	No	No	No	Yes	No	No	Yes	No	Yes	No	No	No	Yes	No	Yes	Yes	Yes	orange	grey	grey	grey	orange	grey	grey	orange	grey	orange	grey	grey	grey	orange	grey	orange	orange	orange
28157_4#143	28157_4#143	28157_4#143	16_31_95	2	6	ST6	6	6	UNIV PORTO	Hospitalised patient	NA	No	No	No	No	No	No	No	Yes	No	Yes	No	No	No	Yes	No	No	Yes	Yes	grey	grey	grey	grey	grey	grey	grey	orange	grey	orange	grey	grey	grey	orange	grey	grey	orange	orange
28157_4#218	28157_4#218	28157_4#218	16_31_95	2	6	ST6	6	6	UNIV PORTO	Hospitalised patient	NA	Yes	No	No	No	Yes	No	No	Yes	No	Yes	No	No	No	Yes	No	No	Yes	Yes	orange	grey	grey	grey	orange	grey	grey	orange	grey	orange	grey	grey	grey	orange	grey	grey	orange	orange
28157_4#222	28157_4#222	28157_4#222	16_31_95	2	6	ST6	6	6	UNIV PORTO	Hospitalised patient	NA	Yes	No	No	No	Yes	No	No	Yes	No	Yes	No	No	No	Yes	No	No	Yes	Yes	orange	grey	grey	grey	orange	grey	grey	orange	grey	orange	grey	grey	grey	orange	grey	grey	orange	orange
28157_4#226	28157_4#226	28157_4#226	16_31_95	2	6	ST6	6	6	UNIV PORTO	Hospitalised patient	NA	No	No	No	No	Yes	No	No	No	No	Yes	No	No	No	Yes	No	No	Yes	Yes	grey	grey	grey	grey	orange	grey	grey	grey	grey	orange	grey	grey	grey	orange	grey	grey	orange	orange
28157_4#350	28157_4#350	28157_4#350	16_31_95	2	6	ST6	6	6	UNIV PORTO	Hospitalised patient	NA	Yes	No	No	No	No	No	Yes	Yes	No	Yes	Yes	No	No	Yes	No	Yes	Yes	Yes	orange	grey	grey	grey	grey	grey	orange	orange	grey	orange	orange	grey	grey	orange	grey	orange	orange	orange
28157_4#365	28157_4#365	28157_4#365	16_31_95	2	6	ST6	6	6	UNIV PORTO	Hospitalised patient	NA	Yes	No	No	No	Yes	No	No	Yes	No	Yes	No	No	No	Yes	No	No	Yes	Yes	orange	grey	grey	grey	orange	grey	grey	orange	grey	orange	grey	grey	grey	orange	grey	grey	orange	orange
28157_4#381	28157_4#381	28157_4#381	16_31_95	2	6	ST6	6	6	UNIV PORTO	Hospitalised patient	NA	Yes	No	No	No	Yes	No	No	Yes	No	Yes	No	No	No	Yes	No	No	Yes	Yes	orange	grey	grey	grey	orange	grey	grey	orange	grey	orange	grey	grey	grey	orange	grey	grey	orange	orange
28157_4#41	28157_4#41	28157_4#41	16_31_95	2	6	ST6	6	6	UNIV PORTO	Hospitalised patient	NA	Yes	No	No	No	No	No	No	Yes	No	Yes	No	No	No	Yes	No	No	Yes	No	orange	grey	grey	grey	grey	grey	grey	orange	grey	orange	grey	grey	grey	orange	grey	grey	orange	grey
28832_2#123	28832_2#123	28832_2#123	16_31_95	2	6	ST6	6	6	HRYC	Hospitalised patient	NA	Yes	No	No	No	No	No	No	Yes	No	No	Yes	No	No	Yes	No	Yes	Yes	Yes	orange	grey	grey	grey	grey	grey	grey	orange	grey	grey	orange	grey	grey	orange	grey	orange	orange	orange
28832_2#191	28832_2#191	28832_2#191	16_31_95	2	6	ST6	6	6	HRYC	Hospitalised patient	NA	Yes	No	No	No	No	No	No	Yes	No	Yes	No	No	No	Yes	No	Yes	Yes	Yes	orange	grey	grey	grey	grey	grey	grey	orange	grey	orange	grey	grey	grey	orange	grey	orange	orange	orange
28832_2#208	28832_2#208	28832_2#208	16_31_95	2	6	ST6	6	6	HRYC	Hospitalised patient	NA	Yes	No	No	No	No	No	No	Yes	No	No	Yes	No	No	Yes	No	No	Yes	No	orange	grey	grey	grey	grey	grey	grey	orange	grey	grey	orange	grey	grey	orange	grey	grey	orange	grey
28832_2#224	28832_2#224	28832_2#224	16_31_95	2	6	ST6	6	6	HRYC	Hospitalised patient	NA	Yes	No	No	No	No	No	No	Yes	No	Yes	Yes	No	No	Yes	No	Yes	Yes	Yes	orange	grey	grey	grey	grey	grey	grey	orange	grey	orange	orange	grey	grey	orange	grey	orange	orange	orange
28832_2#232	28832_2#232	28832_2#232	16_31_95	2	6	ST6	6	6	HRYC	Hospitalised patient	NA	Yes	No	No	No	No	No	No	Yes	No	Yes	Yes	No	No	Yes	No	Yes	Yes	No	orange	grey	grey	grey	grey	grey	grey	orange	grey	orange	orange	grey	grey	orange	grey	orange	orange	grey
28832_2#248	28832_2#248	28832_2#248	16_31_95	2	6	ST6	6	6	HRYC	Hospitalised patient	NA	Yes	No	No	No	No	No	No	Yes	No	Yes	Yes	No	No	Yes	No	No	Yes	No	orange	grey	grey	grey	grey	grey	grey	orange	grey	orange	orange	grey	grey	orange	grey	grey	orange	grey
28832_2#252	28832_2#252	28832_2#252	16_31_95	2	6	ST6	6	6	HRYC	Hospitalised patient	NA	Yes	No	No	No	No	No	No	Yes	No	No	Yes	No	No	Yes	No	Yes	Yes	Yes	orange	grey	grey	grey	grey	grey	grey	orange	grey	grey	orange	grey	grey	orange	grey	orange	orange	orange
28832_2#298	28832_2#298	28832_2#298	16_31_95	2	6	ST6	6	6	HRYC	Hospitalised patient	NA	Yes	No	No	No	No	No	No	Yes	No	No	Yes	No	No	Yes	No	Yes	Yes	Yes	orange	grey	grey	grey	grey	grey	grey	orange	grey	grey	orange	grey	grey	orange	grey	orange	orange	orange
28832_2#310	28832_2#310	28832_2#310	16_31_95	2	6	ST6	6	6	HRYC	Hospitalised patient	NA	Yes	No	No	No	No	No	No	Yes	No	No	Yes	No	No	Yes	No	Yes	Yes	Yes	orange	grey	grey	grey	grey	grey	grey	orange	grey	grey	orange	grey	grey	orange	grey	orange	orange	orange
28832_2#331	28832_2#331	28832_2#331	16_31_95	2	6	ST6	6	6	HRYC	Hospitalised patient	NA	Yes	No	No	No	No	No	No	Yes	No	No	Yes	No	No	Yes	No	Yes	Yes	Yes	orange	grey	grey	grey	grey	grey	grey	orange	grey	grey	orange	grey	grey	orange	grey	orange	orange	orange
28832_2#46	28832_2#46	28832_2#46	16_31_95	2	6	ST6	6	6	HRYC	Hospitalised patient	NA	Yes	No	No	No	No	No	No	Yes	No	No	Yes	No	No	Yes	No	Yes	Yes	Yes	orange	grey	grey	grey	grey	grey	grey	orange	grey	grey	orange	grey	grey	orange	grey	orange	orange	orange
28832_2#7	28832_2#7	28832_2#7	16_31_95	2	6	ST6	6	6	HRYC	Hospitalised patient	NA	Yes	No	No	No	No	No	No	Yes	No	No	Yes	No	No	Yes	No	Yes	Yes	Yes	orange	grey	grey	grey	grey	grey	grey	orange	grey	grey	orange	grey	grey	orange	grey	orange	orange	orange
28832_2#98	28832_2#98	28832_2#98	16_31_95	2	6	ST6	6	6	HRYC	Hospitalised patient	NA	Yes	No	No	No	No	No	No	Yes	No	No	Yes	No	No	Yes	No	Yes	Yes	Yes	orange	grey	grey	grey	grey	grey	grey	orange	grey	grey	orange	grey	grey	orange	grey	orange	orange	orange
29594_2#60	29594_2#60	29594_2#60	16_31_95	2	6	ST6	6	6	HRYC	Hospitalised patient	NA	Yes	No	No	No	Yes	No	No	Yes	No	Yes	Yes	No	No	Yes	No	Yes	Yes	No	orange	grey	grey	grey	orange	grey	grey	orange	grey	orange	orange	grey	grey	orange	grey	orange	orange	grey
26975_1#53	26975_1#53	26975_1#53	16_31_95	2	6	ST6	6	6	UMCU	Non-hospitalised person	NA	No	No	No	No	No	No	No	Yes	No	Yes	No	No	No	No	No	No	Yes	No	grey	grey	grey	grey	grey	grey	grey	orange	grey	orange	grey	grey	grey	grey	grey	grey	orange	grey
27688_1#266	27688_1#266	27688_1#266	16_31_95	2	6	ST6	6	6	HRYC	Non-hospitalised person	NA	Yes	No	No	No	No	No	No	Yes	No	No	No	No	No	Yes	No	Yes	Yes	Yes	orange	grey	grey	grey	grey	grey	grey	orange	grey	grey	grey	grey	grey	orange	grey	orange	orange	orange
27688_1#364	27688_1#364	27688_1#364	16_31_95	2	6	ST6	6	6	HRYC	Non-hospitalised person	NA	Yes	No	No	No	Yes	No	No	Yes	No	Yes	Yes	No	No	Yes	No	Yes	Yes	No	orange	grey	grey	grey	orange	grey	grey	orange	grey	orange	orange	grey	grey	orange	grey	orange	orange	grey
28832_2#209	28832_2#209	28832_2#209	16_31_95	2	6	ST6	6	6	HRYC	Non-hospitalised person	NA	Yes	No	No	No	No	No	No	Yes	No	Yes	Yes	No	No	Yes	No	No	Yes	No	orange	grey	grey	grey	grey	grey	grey	orange	grey	orange	orange	grey	grey	orange	grey	grey	orange	grey
28832_2#338	28832_2#338	28832_2#338	16_31_95	2	6	ST6	6	6	HRYC	Non-hospitalised person	NA	Yes	No	No	No	No	No	No	Yes	No	Yes	Yes	No	No	No	No	Yes	Yes	No	orange	grey	grey	grey	grey	grey	grey	orange	grey	orange	orange	grey	grey	grey	grey	orange	orange	grey
28832_2#342	28832_2#342	28832_2#342	16_31_95	2	6	ST6	6	6	HRYC	Non-hospitalised person	NA	Yes	No	No	No	No	No	No	Yes	No	Yes	Yes	No	No	No	No	Yes	Yes	No	orange	grey	grey	grey	grey	grey	grey	orange	grey	orange	orange	grey	grey	grey	grey	orange	orange	grey
29594_2#115	29594_2#115	29594_2#115	16_31_95	2	6	ST6	6	6	HRYC	Non-hospitalised person	NA	Yes	No	No	No	No	No	No	Yes	No	Yes	Yes	No	No	No	No	Yes	Yes	No	orange	grey	grey	grey	grey	grey	grey	orange	grey	orange	orange	grey	grey	grey	grey	orange	orange	grey
27688_1#171	27688_1#171	27688_1#171	16_31_95	2	6	ST6	6	6	UNIV RIOJA	Others	NA	Yes	No	No	No	Yes	No	No	Yes	No	No	No	No	No	Yes	No	No	Yes	Yes	orange	grey	grey	grey	orange	grey	grey	orange	grey	grey	grey	grey	grey	orange	grey	grey	orange	orange
27725_1#31	27725_1#31	27725_1#31	16_31_95	2	6	ST6	6	6	UNIV RIOJA	Others	NA	Yes	No	No	No	Yes	No	No	Yes	No	Yes	No	No	No	Yes	No	Yes	Yes	Yes	orange	grey	grey	grey	orange	grey	grey	orange	grey	orange	grey	grey	grey	orange	grey	orange	orange	orange
29594_2#170	29594_2#170	29594_2#170	16_31_95	2	6	ST6	6	6	HRYC	Others	NA	Yes	No	No	No	No	No	No	Yes	No	Yes	No	No	No	Yes	No	No	No	Yes	orange	grey	grey	grey	grey	grey	grey	orange	grey	orange	grey	grey	grey	orange	grey	grey	grey	orange
26975_1#306	26975_1#306	26975_1#306	7	8	NA	NA	8	8	ENARE-UMCU	Hospitalised patient	NA	No	Yes	No	No	No	No	No	Yes	No	No	No	No	No	No	No	No	Yes	No	grey	orange	grey	grey	grey	grey	grey	orange	grey	grey	grey	grey	grey	grey	grey	grey	orange	grey
26975_1#333	26975_1#333	26975_1#333	7	8	NA	NA	8	8	ENARE-UMCU	Hospitalised patient	NA	No	No	No	No	No	No	No	Yes	No	No	No	No	No	No	No	No	Yes	No	grey	grey	grey	grey	grey	grey	grey	orange	grey	grey	grey	grey	grey	grey	grey	grey	orange	grey
27688_1#199	27688_1#199	27688_1#199	7	8	NA	NA	8	8	HRYC	Hospitalised patient	NA	Yes	Yes	No	No	Yes	No	No	Yes	No	Yes	No	No	No	No	No	No	No	Yes	orange	orange	grey	grey	orange	grey	grey	orange	grey	orange	grey	grey	grey	grey	grey	grey	grey	orange
28099_2#103	28099_2#103	28099_2#103	7	8	NA	NA	8	8	UNIV PORTO	Hospitalised patient	NA	Yes	Yes	No	No	No	No	No	Yes	No	No	No	No	No	No	No	No	No	Yes	orange	orange	grey	grey	grey	grey	grey	orange	grey	grey	grey	grey	grey	grey	grey	grey	grey	orange
29594_2#166	29594_2#166	29594_2#166	7	8	NA	NA	8	8	UNIV RIOJA	Non-hospitalised person	NA	No	Yes	No	No	No	No	No	Yes	No	No	No	No	No	No	No	No	Yes	No	grey	orange	grey	grey	grey	grey	grey	orange	grey	grey	grey	grey	grey	grey	grey	grey	orange	grey
29594_2#185	29594_2#185	29594_2#185	7	8	NA	NA	8	8	UNIV RIOJA	Non-hospitalised person	NA	No	Yes	No	No	No	No	No	Yes	No	No	No	No	No	No	No	No	Yes	No	grey	orange	grey	grey	grey	grey	grey	orange	grey	grey	grey	grey	grey	grey	grey	grey	orange	grey
29594_2#26	29594_2#26	29594_2#26	7	8	NA	NA	8	8	HRYC	Others	NA	No	Yes	No	No	No	No	No	Yes	No	No	No	No	No	No	No	No	No	No	grey	orange	grey	grey	grey	grey	grey	orange	grey	grey	grey	grey	grey	grey	grey	grey	grey	grey
26975_1#229	26975_1#229	26975_1#229	7	8	NA	NA	8	8	UMCU	Hospitalised patient	NA	No	Yes	No	No	No	No	No	Yes	No	Yes	No	No	No	No	No	No	No	No	grey	orange	grey	grey	grey	grey	grey	orange	grey	orange	grey	grey	grey	grey	grey	grey	grey	grey
26975_1#279	26975_1#279	26975_1#279	7	8	NA	NA	8	8	UMCU	Hospitalised patient	NA	No	Yes	No	No	No	No	No	Yes	No	No	No	No	No	No	No	No	No	No	grey	orange	grey	grey	grey	grey	grey	orange	grey	grey	grey	grey	grey	grey	grey	grey	grey	grey
26975_1#285	26975_1#285	26975_1#285	7	8	NA	NA	8	8	UMCU	Hospitalised patient	NA	No	Yes	No	No	No	No	No	Yes	No	No	No	No	No	No	No	No	No	No	grey	orange	grey	grey	grey	grey	grey	orange	grey	grey	grey	grey	grey	grey	grey	grey	grey	grey
26975_1#325	26975_1#325	26975_1#325	7	8	NA	NA	8	8	ENARE-UMCU	Hospitalised patient	NA	Yes	Yes	No	No	No	No	No	Yes	No	Yes	Yes	No	No	Yes	No	Yes	Yes	No	orange	orange	grey	grey	grey	grey	grey	orange	grey	orange	orange	grey	grey	orange	grey	orange	orange	grey
26975_1#327	26975_1#327	26975_1#327	7	8	NA	NA	8	8	ENARE-UMCU	Hospitalised patient	NA	Yes	Yes	No	No	No	No	No	Yes	No	No	Yes	No	No	Yes	No	Yes	Yes	No	orange	orange	grey	grey	grey	grey	grey	orange	grey	grey	orange	grey	grey	orange	grey	orange	orange	grey
26975_1#328	26975_1#328	26975_1#328	7	8	NA	NA	8	8	ENARE-UMCU	Hospitalised patient	NA	Yes	Yes	No	No	No	No	No	Yes	No	No	No	No	No	Yes	No	Yes	Yes	No	orange	orange	grey	grey	grey	grey	grey	orange	grey	grey	grey	grey	grey	orange	grey	orange	orange	grey
26975_1#329	26975_1#329	26975_1#329	7	8	NA	NA	8	8	ENARE-UMCU	Hospitalised patient	NA	No	No	No	No	No	No	No	Yes	No	No	No	No	No	No	No	No	Yes	No	grey	grey	grey	grey	grey	grey	grey	orange	grey	grey	grey	grey	grey	grey	grey	grey	orange	grey
27688_1#178	27688_1#178	27688_1#178	7	8	NA	NA	8	8	HRYC	Hospitalised patient	NA	No	Yes	No	No	No	No	No	Yes	No	No	No	No	No	No	No	No	No	No	grey	orange	grey	grey	grey	grey	grey	orange	grey	grey	grey	grey	grey	grey	grey	grey	grey	grey
27688_1#5	27688_1#5	27688_1#5	7	8	NA	NA	8	8	HRYC	Hospitalised patient	NA	No	Yes	No	No	No	No	No	Yes	No	No	No	No	No	No	No	No	Yes	No	grey	orange	grey	grey	grey	grey	grey	orange	grey	grey	grey	grey	grey	grey	grey	grey	orange	grey
ERR3404979_E_fcs_Pop7	ERR3404979_E_fcs_Pop7	ERR3404979	7	NA	NA	NA	8	NA	Baby gut	Neonatal	Vaginal	No	No	Yes	No	No	No	No	Yes	No	No	No	No	No	No	No	No	Yes	No	grey	grey	orange	grey	grey	grey	grey	orange	grey	grey	grey	grey	grey	grey	grey	grey	orange	grey
ERR3405021_E_fcs_Pop7	ERR3405021_E_fcs_Pop7	ERR3405021	7	NA	NA	NA	8	NA	Baby gut	Neonatal	Vaginal	No	No	Yes	No	No	No	No	Yes	No	No	No	No	No	No	No	No	Yes	No	grey	grey	orange	grey	grey	grey	grey	orange	grey	grey	grey	grey	grey	grey	grey	grey	orange	grey
28099_2#273	28099_2#273	28099_2#273	14	7	9	ST9	9	9	UNIV PORTO	Environment	NA	Yes	No	No	No	No	No	No	Yes	No	Yes	Yes	No	No	Yes	No	Yes	Yes	Yes	orange	grey	grey	grey	grey	grey	grey	orange	grey	orange	orange	grey	grey	orange	grey	orange	orange	orange
28099_2#25	28099_2#25	28099_2#25	14	7	9	ST9	9	9	UNIV PORTO	Farm animal	NA	Yes	No	No	No	No	No	No	Yes	No	No	No	No	No	No	No	No	Yes	No	orange	grey	grey	grey	grey	grey	grey	orange	grey	grey	grey	grey	grey	grey	grey	grey	orange	grey
26975_1#157	26975_1#157	26975_1#157	14	7	9	ST9	9	9	UMCU	Hospitalised patient	NA	Yes	No	No	No	No	No	No	Yes	No	Yes	Yes	No	No	Yes	No	Yes	Yes	Yes	orange	grey	grey	grey	grey	grey	grey	orange	grey	orange	orange	grey	grey	orange	grey	orange	orange	orange
26975_1#337	26975_1#337	26975_1#337	14	7	9	ST9	9	9	ENARE-UMCU	Hospitalised patient	NA	Yes	No	No	No	No	No	No	Yes	No	Yes	No	No	No	Yes	No	No	No	Yes	orange	grey	grey	grey	grey	grey	grey	orange	grey	orange	grey	grey	grey	orange	grey	grey	grey	orange
27688_1#100	27688_1#100	27688_1#100	14	7	9	ST9	9	9	UNIV RIOJA	Hospitalised patient	NA	Yes	No	No	No	No	No	No	Yes	No	Yes	No	No	No	Yes	No	Yes	Yes	Yes	orange	grey	grey	grey	grey	grey	grey	orange	grey	orange	grey	grey	grey	orange	grey	orange	orange	orange
27688_1#126	27688_1#126	27688_1#126	14	7	9	ST9	9	9	HRYC	Hospitalised patient	NA	Yes	No	No	No	Yes	No	No	Yes	No	Yes	No	No	No	Yes	No	Yes	Yes	Yes	orange	grey	grey	grey	orange	grey	grey	orange	grey	orange	grey	grey	grey	orange	grey	orange	orange	orange
27688_1#15	27688_1#15	27688_1#15	14	7	9	ST9	9	9	UNIV RIOJA	Hospitalised patient	NA	Yes	No	No	No	Yes	No	No	Yes	No	Yes	No	No	No	Yes	No	Yes	Yes	Yes	orange	grey	grey	grey	orange	grey	grey	orange	grey	orange	grey	grey	grey	orange	grey	orange	orange	orange
27688_1#250	27688_1#250	27688_1#250	14	7	9	ST9	9	9	HRYC	Hospitalised patient	NA	Yes	No	No	No	No	No	No	Yes	No	Yes	Yes	No	No	Yes	No	Yes	Yes	Yes	orange	grey	grey	grey	grey	grey	grey	orange	grey	orange	orange	grey	grey	orange	grey	orange	orange	orange
27688_1#49	27688_1#49	27688_1#49	14	7	9	ST9	9	9	HRYC	Hospitalised patient	NA	Yes	No	No	No	No	No	No	Yes	No	Yes	No	No	No	Yes	No	Yes	Yes	Yes	orange	grey	grey	grey	grey	grey	grey	orange	grey	orange	grey	grey	grey	orange	grey	orange	orange	orange
27725_1#16	27725_1#16	27725_1#16	14	7	9	ST9	9	9	HRYC	Hospitalised patient	NA	Yes	No	Yes	No	No	No	No	Yes	No	No	No	No	No	No	No	No	No	No	orange	grey	orange	grey	grey	grey	grey	orange	grey	grey	grey	grey	grey	grey	grey	grey	grey	grey
27725_1#351	27725_1#351	27725_1#351	14	7	9	ST9	9	9	HRYC	Hospitalised patient	NA	Yes	No	No	No	Yes	No	No	Yes	No	Yes	Yes	No	No	Yes	No	Yes	Yes	Yes	orange	grey	grey	grey	orange	grey	grey	orange	grey	orange	orange	grey	grey	orange	grey	orange	orange	orange
28099_2#195	28099_2#195	28099_2#195	14	7	9	ST9	9	9	UNIV PORTO	Hospitalised patient	NA	Yes	No	No	No	No	No	No	Yes	No	Yes	No	No	No	Yes	No	Yes	No	Yes	orange	grey	grey	grey	grey	grey	grey	orange	grey	orange	grey	grey	grey	orange	grey	orange	grey	orange
28099_2#264	28099_2#264	28099_2#264	14	7	9	ST9	9	9	UNIV PORTO	Hospitalised patient	NA	Yes	No	No	No	No	No	No	Yes	No	Yes	Yes	No	No	Yes	No	Yes	Yes	Yes	orange	grey	grey	grey	grey	grey	grey	orange	grey	orange	orange	grey	grey	orange	grey	orange	orange	orange
28099_2#329	28099_2#329	28099_2#329	14	7	9	ST9	9	9	UNIV PORTO	Hospitalised patient	NA	Yes	No	No	No	No	No	No	Yes	No	Yes	Yes	No	No	Yes	No	Yes	Yes	Yes	orange	grey	grey	grey	grey	grey	grey	orange	grey	orange	orange	grey	grey	orange	grey	orange	orange	orange
28832_2#111	28832_2#111	28832_2#111	14	7	9	ST9	9	9	HRYC	Hospitalised patient	NA	Yes	No	No	No	No	No	No	Yes	No	Yes	No	No	No	Yes	No	Yes	Yes	Yes	orange	grey	grey	grey	grey	grey	grey	orange	grey	orange	grey	grey	grey	orange	grey	orange	orange	orange
28832_2#179	28832_2#179	28832_2#179	14	7	9	ST9	9	9	HRYC	Hospitalised patient	NA	Yes	No	No	No	No	No	No	Yes	No	Yes	Yes	No	No	Yes	No	Yes	Yes	Yes	orange	grey	grey	grey	grey	grey	grey	orange	grey	orange	orange	grey	grey	orange	grey	orange	orange	orange
28832_2#290	28832_2#290	28832_2#290	14	7	9	ST9	9	9	HRYC	Hospitalised patient	NA	Yes	No	No	No	No	No	No	Yes	No	No	No	No	No	Yes	No	No	No	Yes	orange	grey	grey	grey	grey	grey	grey	orange	grey	grey	grey	grey	grey	orange	grey	grey	grey	orange
28832_2#343	28832_2#343	28832_2#343	14	7	9	ST9	9	9	HRYC	Hospitalised patient	NA	Yes	No	No	No	No	No	No	Yes	No	Yes	No	No	No	Yes	No	Yes	Yes	Yes	orange	grey	grey	grey	grey	grey	grey	orange	grey	orange	grey	grey	grey	orange	grey	orange	orange	orange
29594_2#50	29594_2#50	29594_2#50	14	7	9	ST9	9	9	HRYC	Hospitalised patient	NA	Yes	No	No	No	Yes	No	No	Yes	No	Yes	Yes	No	No	Yes	No	Yes	Yes	Yes	orange	grey	grey	grey	orange	grey	grey	orange	grey	orange	orange	grey	grey	orange	grey	orange	orange	orange
27688_1#287	27688_1#287	27688_1#287	14	7	9	ST9	9	9	HRYC	Non-hospitalised person	NA	Yes	No	No	No	No	No	No	Yes	No	Yes	No	No	No	Yes	No	Yes	Yes	Yes	orange	grey	grey	grey	grey	grey	grey	orange	grey	orange	grey	grey	grey	orange	grey	orange	orange	orange
26975_2#38	26975_2#38	26975_2#38	14	7	9	ST9	9	9	UMCU	Old human isolate	NA	Yes	No	No	No	No	No	No	Yes	No	Yes	Yes	No	No	No	No	No	Yes	No	orange	grey	grey	grey	grey	grey	grey	orange	grey	orange	orange	grey	grey	grey	grey	grey	orange	grey
26975_1#220	26975_1#220	26975_1#220	14_94	7	9	ST9	9	9	UMCU	Hospitalised patient	NA	Yes	No	No	No	No	No	No	Yes	No	Yes	Yes	No	No	No	No	Yes	Yes	No	orange	grey	grey	grey	grey	grey	grey	orange	grey	orange	orange	grey	grey	grey	grey	orange	orange	grey
26975_1#316	26975_1#316	26975_1#316	14_94	7	9	ST9	9	9	ENARE-UMCU	Hospitalised patient	NA	Yes	No	No	No	No	No	No	Yes	No	Yes	No	No	No	Yes	No	Yes	Yes	Yes	orange	grey	grey	grey	grey	grey	grey	orange	grey	orange	grey	grey	grey	orange	grey	orange	orange	orange
26975_1#341	26975_1#341	26975_1#341	14_94	7	9	ST9	9	9	ENARE-UMCU	Hospitalised patient	NA	Yes	No	No	No	No	No	No	Yes	No	No	Yes	No	No	Yes	No	Yes	No	Yes	orange	grey	grey	grey	grey	grey	grey	orange	grey	grey	orange	grey	grey	orange	grey	orange	grey	orange
26975_1#342	26975_1#342	26975_1#342	14_94	7	9	ST9	9	9	ENARE-UMCU	Hospitalised patient	NA	Yes	No	No	No	No	No	No	Yes	No	No	Yes	No	No	Yes	No	Yes	Yes	Yes	orange	grey	grey	grey	grey	grey	grey	orange	grey	grey	orange	grey	grey	orange	grey	orange	orange	orange
26975_1#343	26975_1#343	26975_1#343	14_94	7	9	ST9	9	9	ENARE-UMCU	Hospitalised patient	NA	Yes	No	No	No	No	No	No	Yes	No	Yes	No	No	No	Yes	No	Yes	Yes	Yes	orange	grey	grey	grey	grey	grey	grey	orange	grey	orange	grey	grey	grey	orange	grey	orange	orange	orange
26975_1#93	26975_1#93	26975_1#93	14_94	7	9	ST9	9	9	UMCU	Hospitalised patient	NA	No	No	No	No	No	No	No	Yes	No	No	No	No	No	Yes	No	No	No	Yes	grey	grey	grey	grey	grey	grey	grey	orange	grey	grey	grey	grey	grey	orange	grey	grey	grey	orange
26975_2#193	26975_2#193	26975_2#193	14_94	7	9	ST9	9	9	UMCU	Hospitalised patient	NA	Yes	No	No	No	No	No	No	Yes	No	Yes	Yes	No	No	Yes	No	No	Yes	Yes	orange	grey	grey	grey	grey	grey	grey	orange	grey	orange	orange	grey	grey	orange	grey	grey	orange	orange
26975_2#244	26975_2#244	26975_2#244	14_94	7	9	ST9	9	9	UMCU	Hospitalised patient	NA	No	No	No	No	No	No	No	Yes	No	No	No	No	No	No	No	No	Yes	No	grey	grey	grey	grey	grey	grey	grey	orange	grey	grey	grey	grey	grey	grey	grey	grey	orange	grey
27688_1#125	27688_1#125	27688_1#125	14_94	7	9	ST9	9	9	HRYC	Hospitalised patient	NA	Yes	No	No	No	No	No	No	Yes	No	Yes	Yes	No	No	Yes	No	Yes	Yes	Yes	orange	grey	grey	grey	grey	grey	grey	orange	grey	orange	orange	grey	grey	orange	grey	orange	orange	orange
27688_1#157	27688_1#157	27688_1#157	14_94	7	9	ST9	9	9	HRYC	Hospitalised patient	NA	Yes	No	No	No	No	No	No	Yes	No	Yes	Yes	No	No	Yes	No	No	Yes	No	orange	grey	grey	grey	grey	grey	grey	orange	grey	orange	orange	grey	grey	orange	grey	grey	orange	grey
27688_1#21	27688_1#21	27688_1#21	14_94	7	9	ST9	9	9	HRYC	Hospitalised patient	NA	Yes	No	No	No	No	No	No	Yes	No	Yes	No	No	No	Yes	No	Yes	Yes	Yes	orange	grey	grey	grey	grey	grey	grey	orange	grey	orange	grey	grey	grey	orange	grey	orange	orange	orange
27688_1#218	27688_1#218	27688_1#218	14_94	7	9	ST9	9	9	HRYC	Hospitalised patient	NA	Yes	No	No	No	No	No	No	Yes	No	No	Yes	No	No	Yes	No	Yes	Yes	Yes	orange	grey	grey	grey	grey	grey	grey	orange	grey	grey	orange	grey	grey	orange	grey	orange	orange	orange
27725_1#32	27725_1#32	27725_1#32	14_94	7	9	ST9	9	9	HRYC	Hospitalised patient	NA	Yes	No	Yes	No	No	No	No	Yes	No	No	No	No	No	No	No	No	No	No	orange	grey	orange	grey	grey	grey	grey	orange	grey	grey	grey	grey	grey	grey	grey	grey	grey	grey
28099_2#111	28099_2#111	28099_2#111	14_94	7	9	ST9	9	9	UNIV PORTO	Hospitalised patient	NA	No	No	No	No	No	No	No	Yes	No	Yes	No	No	No	Yes	No	No	No	Yes	grey	grey	grey	grey	grey	grey	grey	orange	grey	orange	grey	grey	grey	orange	grey	grey	grey	orange
28099_2#167	28099_2#167	28099_2#167	14_94	7	9	ST9	9	9	UNIV PORTO	Hospitalised patient	NA	Yes	No	No	No	No	No	No	Yes	No	Yes	No	No	No	Yes	No	No	No	Yes	orange	grey	grey	grey	grey	grey	grey	orange	grey	orange	grey	grey	grey	orange	grey	grey	grey	orange
28099_2#232	28099_2#232	28099_2#232	14_94	7	9	ST9	9	9	UNIV PORTO	Hospitalised patient	NA	Yes	No	No	No	No	No	No	Yes	No	Yes	No	No	No	Yes	No	No	No	Yes	orange	grey	grey	grey	grey	grey	grey	orange	grey	orange	grey	grey	grey	orange	grey	grey	grey	orange
28099_2#328	28099_2#328	28099_2#328	14_94	7	9	ST9	9	9	UNIV PORTO	Hospitalised patient	NA	Yes	No	No	No	No	No	No	Yes	No	Yes	Yes	No	No	Yes	No	Yes	Yes	Yes	orange	grey	grey	grey	grey	grey	grey	orange	grey	orange	orange	grey	grey	orange	grey	orange	orange	orange
28099_2#33	28099_2#33	28099_2#33	14_94	7	9	ST9	9	9	UNIV PORTO	Hospitalised patient	NA	Yes	No	No	No	No	No	No	Yes	No	Yes	No	No	No	Yes	No	No	No	Yes	orange	grey	grey	grey	grey	grey	grey	orange	grey	orange	grey	grey	grey	orange	grey	grey	grey	orange
28099_2#34	28099_2#34	28099_2#34	14_94	7	9	ST9	9	9	UNIV PORTO	Hospitalised patient	NA	No	No	No	No	No	No	No	Yes	No	Yes	No	No	No	Yes	No	No	No	Yes	grey	grey	grey	grey	grey	grey	grey	orange	grey	orange	grey	grey	grey	orange	grey	grey	grey	orange
28099_2#368	28099_2#368	28099_2#368	14_94	7	9	ST9	9	9	UNIV PORTO	Hospitalised patient	NA	Yes	No	No	No	Yes	No	No	Yes	No	Yes	Yes	No	No	Yes	No	Yes	No	Yes	orange	grey	grey	grey	orange	grey	grey	orange	grey	orange	orange	grey	grey	orange	grey	orange	grey	orange
28099_2#65	28099_2#65	28099_2#65	14_94	7	9	ST9	9	9	UNIV PORTO	Hospitalised patient	NA	Yes	No	No	No	No	No	No	Yes	No	No	No	No	No	Yes	No	Yes	No	Yes	orange	grey	grey	grey	grey	grey	grey	orange	grey	grey	grey	grey	grey	orange	grey	orange	grey	orange
28157_4#147	28157_4#147	28157_4#147	14_94	7	9	ST9	9	9	UNIV PORTO	Hospitalised patient	NA	No	No	No	No	No	No	No	Yes	No	No	No	No	No	Yes	No	No	No	Yes	grey	grey	grey	grey	grey	grey	grey	orange	grey	grey	grey	grey	grey	orange	grey	grey	grey	orange
28832_2#163	28832_2#163	28832_2#163	14_94	7	9	ST9	9	9	HRYC	Hospitalised patient	NA	Yes	No	No	No	No	No	No	Yes	No	No	Yes	No	No	Yes	No	Yes	Yes	No	orange	grey	grey	grey	grey	grey	grey	orange	grey	grey	orange	grey	grey	orange	grey	orange	orange	grey
28832_2#183	28832_2#183	28832_2#183	14_94	7	9	ST9	9	9	HRYC	Hospitalised patient	NA	No	No	No	No	No	No	No	Yes	No	No	No	No	No	No	No	No	Yes	No	grey	grey	grey	grey	grey	grey	grey	orange	grey	grey	grey	grey	grey	grey	grey	grey	orange	grey
28832_2#265	28832_2#265	28832_2#265	14_94	7	9	ST9	9	9	HRYC	Hospitalised patient	NA	Yes	No	No	No	No	No	No	Yes	No	Yes	No	No	No	Yes	No	Yes	Yes	Yes	orange	grey	grey	grey	grey	grey	grey	orange	grey	orange	grey	grey	grey	orange	grey	orange	orange	orange
28832_2#351	28832_2#351	28832_2#351	14_94	7	9	ST9	9	9	HRYC	Hospitalised patient	NA	Yes	No	No	No	No	No	No	Yes	No	Yes	No	No	No	Yes	No	Yes	Yes	Yes	orange	grey	grey	grey	grey	grey	grey	orange	grey	orange	grey	grey	grey	orange	grey	orange	orange	orange
28832_2#382	28832_2#382	28832_2#382	14_94	7	9	ST9	9	9	HRYC	Non-hospitalised person	NA	Yes	No	No	No	No	No	No	Yes	No	Yes	Yes	No	No	No	No	Yes	Yes	No	orange	grey	grey	grey	grey	grey	grey	orange	grey	orange	orange	grey	grey	grey	grey	orange	orange	grey
28099_2#208	28099_2#208	28099_2#208	3	3	16	ST16	16	16	UNIV PORTO	Environment	NA	Yes	No	No	No	No	No	No	Yes	No	Yes	Yes	No	No	No	No	Yes	Yes	No	orange	grey	grey	grey	grey	grey	grey	orange	grey	orange	orange	grey	grey	grey	grey	orange	orange	grey
28099_2#277	28099_2#277	28099_2#277	3	3	16	ST16	16	16	UNIV PORTO	Environment	NA	Yes	No	No	No	No	Yes	No	Yes	No	Yes	Yes	No	No	No	No	Yes	Yes	Yes	orange	grey	grey	grey	grey	orange	grey	orange	grey	orange	orange	grey	grey	grey	grey	orange	orange	orange
28099_2#343	28099_2#343	28099_2#343	3	3	16	ST16	16	16	UNIV PORTO	Environment	NA	Yes	No	No	No	No	Yes	No	Yes	No	Yes	Yes	No	No	No	No	Yes	Yes	Yes	orange	grey	grey	grey	grey	orange	grey	orange	grey	orange	orange	grey	grey	grey	grey	orange	orange	orange
28157_4#148	28157_4#148	28157_4#148	3	3	16	ST16	16	16	UNIV PORTO	Environment	NA	Yes	No	No	No	No	Yes	No	Yes	No	Yes	No	No	No	No	No	Yes	Yes	No	orange	grey	grey	grey	grey	orange	grey	orange	grey	orange	grey	grey	grey	grey	grey	orange	orange	grey
28157_4#167	28157_4#167	28157_4#167	3	3	16	ST16	16	16	UNIV PORTO	Environment	NA	No	No	No	No	No	No	No	Yes	No	Yes	No	No	No	No	No	No	Yes	No	grey	grey	grey	grey	grey	grey	grey	orange	grey	orange	grey	grey	grey	grey	grey	grey	orange	grey
28157_4#246	28157_4#246	28157_4#246	3	3	16	ST16	16	16	UNIV PORTO	Environment	NA	Yes	No	No	No	No	No	No	Yes	No	Yes	No	No	No	No	No	Yes	Yes	Yes	orange	grey	grey	grey	grey	grey	grey	orange	grey	orange	grey	grey	grey	grey	grey	orange	orange	orange
28157_4#265	28157_4#265	28157_4#265	3	3	16	ST16	16	16	UNIV PORTO	Environment	NA	Yes	No	No	No	No	Yes	No	Yes	No	Yes	No	No	No	No	No	Yes	Yes	No	orange	grey	grey	grey	grey	orange	grey	orange	grey	orange	grey	grey	grey	grey	grey	orange	orange	grey
28157_4#269	28157_4#269	28157_4#269	3	3	16	ST16	16	16	UNIV PORTO	Environment	NA	Yes	No	No	No	No	Yes	No	Yes	No	Yes	No	No	No	No	No	Yes	Yes	No	orange	grey	grey	grey	grey	orange	grey	orange	grey	orange	grey	grey	grey	grey	grey	orange	orange	grey
28157_4#288	28157_4#288	28157_4#288	3	3	16	ST16	16	16	UNIV PORTO	Environment	NA	Yes	No	No	No	No	Yes	No	Yes	No	Yes	No	No	No	No	No	Yes	Yes	Yes	orange	grey	grey	grey	grey	orange	grey	orange	grey	orange	grey	grey	grey	grey	grey	orange	orange	orange
28157_4#294	28157_4#294	28157_4#294	3	3	16	ST16	16	16	UNIV PORTO	Environment	NA	No	No	No	No	No	No	No	Yes	No	No	No	No	No	No	No	No	No	No	grey	grey	grey	grey	grey	grey	grey	orange	grey	grey	grey	grey	grey	grey	grey	grey	grey	grey
27725_1#144	27725_1#144	27725_1#144	3	3	16	ST16	16	16	UNIV RIOJA	Farm animal	NA	Yes	No	No	No	No	Yes	No	Yes	No	Yes	Yes	No	No	No	No	Yes	Yes	No	orange	grey	grey	grey	grey	orange	grey	orange	grey	orange	orange	grey	grey	grey	grey	orange	orange	grey
28157_4#220	28157_4#220	28157_4#220	3	3	16	ST16	16	16	UNIV PORTO	Farm animal	NA	No	No	No	No	No	No	No	Yes	No	No	No	No	No	No	No	No	No	No	grey	grey	grey	grey	grey	grey	grey	orange	grey	grey	grey	grey	grey	grey	grey	grey	grey	grey
28157_4#3	28157_4#3	28157_4#3	3	3	16	ST16	16	16	UNIV PORTO	Farm animal	NA	No	No	No	No	No	No	No	Yes	No	No	No	No	No	No	No	No	No	No	grey	grey	grey	grey	grey	grey	grey	orange	grey	grey	grey	grey	grey	grey	grey	grey	grey	grey
28157_4#83	28157_4#83	28157_4#83	3	3	16	ST16	16	16	UNIV PORTO	Farm animal	NA	Yes	No	No	No	No	Yes	No	Yes	No	Yes	No	No	No	No	No	Yes	Yes	Yes	orange	grey	grey	grey	grey	orange	grey	orange	grey	orange	grey	grey	grey	grey	grey	orange	orange	orange
26975_1#136	26975_1#136	26975_1#136	3	3	16	ST16	16	16	UMCU	Hospitalised patient	NA	No	No	No	No	No	No	No	Yes	No	No	No	No	No	No	No	No	Yes	No	grey	grey	grey	grey	grey	grey	grey	orange	grey	grey	grey	grey	grey	grey	grey	grey	orange	grey
26975_1#87	26975_1#87	26975_1#87	3	3	16	ST16	16	16	UMCU	Hospitalised patient	NA	Yes	No	No	No	No	Yes	No	Yes	No	Yes	Yes	No	No	No	No	Yes	Yes	Yes	orange	grey	grey	grey	grey	orange	grey	orange	grey	orange	orange	grey	grey	grey	grey	orange	orange	orange
26975_1#97	26975_1#97	26975_1#97	3	3	16	ST16	16	16	UMCU	Hospitalised patient	NA	No	No	No	No	No	No	No	Yes	No	No	No	No	No	No	No	No	Yes	Yes	grey	grey	grey	grey	grey	grey	grey	orange	grey	grey	grey	grey	grey	grey	grey	grey	orange	orange
26975_2#4	26975_2#4	26975_2#4	3	3	16	ST16	16	16	UMCU	Hospitalised patient	NA	Yes	No	No	No	No	Yes	No	Yes	No	Yes	No	No	No	No	No	Yes	Yes	Yes	orange	grey	grey	grey	grey	orange	grey	orange	grey	orange	grey	grey	grey	grey	grey	orange	orange	orange
27688_1#177	27688_1#177	27688_1#177	3	3	16	ST16	16	16	HRYC	Hospitalised patient	NA	Yes	No	No	No	No	Yes	No	Yes	No	Yes	Yes	No	No	No	No	Yes	Yes	No	orange	grey	grey	grey	grey	orange	grey	orange	grey	orange	orange	grey	grey	grey	grey	orange	orange	grey
27688_1#317	27688_1#317	27688_1#317	3	3	16	ST16	16	16	HRYC	Hospitalised patient	NA	Yes	No	No	No	No	Yes	No	Yes	No	Yes	No	No	No	Yes	No	Yes	Yes	Yes	orange	grey	grey	grey	grey	orange	grey	orange	grey	orange	grey	grey	grey	orange	grey	orange	orange	orange
28099_2#313	28099_2#313	28099_2#313	3	3	16	ST16	16	16	UNIV PORTO	Hospitalised patient	NA	Yes	No	No	No	No	Yes	No	Yes	No	Yes	Yes	No	No	No	No	Yes	Yes	No	orange	grey	grey	grey	grey	orange	grey	orange	grey	orange	orange	grey	grey	grey	grey	orange	orange	grey
28157_4#100	28157_4#100	28157_4#100	3	3	16	ST16	16	16	UNIV PORTO	Hospitalised patient	NA	Yes	No	No	No	No	No	No	Yes	No	No	No	No	No	Yes	No	Yes	Yes	Yes	orange	grey	grey	grey	grey	grey	grey	orange	grey	grey	grey	grey	grey	orange	grey	orange	orange	orange
28157_4#48	28157_4#48	28157_4#48	3	3	16	ST16	16	16	UNIV PORTO	Hospitalised patient	NA	Yes	No	No	No	No	No	No	Yes	No	Yes	Yes	No	No	No	No	No	Yes	Yes	orange	grey	grey	grey	grey	grey	grey	orange	grey	orange	orange	grey	grey	grey	grey	grey	orange	orange
28832_2#273	28832_2#273	28832_2#273	3	3	16	ST16	16	16	HRYC	Hospitalised patient	NA	Yes	No	No	No	No	Yes	No	Yes	No	Yes	Yes	No	No	No	No	Yes	Yes	No	orange	grey	grey	grey	grey	orange	grey	orange	grey	orange	orange	grey	grey	grey	grey	orange	orange	grey
28832_2#339	28832_2#339	28832_2#339	3	3	16	ST16	16	16	HRYC	Hospitalised patient	NA	Yes	No	No	No	No	Yes	No	Yes	No	Yes	Yes	No	No	No	No	Yes	Yes	No	orange	grey	grey	grey	grey	orange	grey	orange	grey	orange	orange	grey	grey	grey	grey	orange	orange	grey
28832_2#66	28832_2#66	28832_2#66	3	3	16	ST16	16	16	HRYC	Hospitalised patient	NA	Yes	No	No	No	No	No	No	Yes	No	Yes	Yes	No	No	No	No	Yes	Yes	No	orange	grey	grey	grey	grey	grey	grey	orange	grey	orange	orange	grey	grey	grey	grey	orange	orange	grey
26975_1#56	26975_1#56	26975_1#56	3	3	16	ST16	16	16	UMCU	Non-hospitalised person	NA	No	No	No	No	No	No	No	Yes	No	No	No	No	No	No	No	No	Yes	No	grey	grey	grey	grey	grey	grey	grey	orange	grey	grey	grey	grey	grey	grey	grey	grey	orange	grey
26975_2#232	26975_2#232	26975_2#232	3	3	16	ST16	16	16	UMCU	Wild bird	NA	Yes	No	No	No	No	Yes	No	Yes	No	Yes	Yes	No	No	No	No	Yes	Yes	No	orange	grey	grey	grey	grey	orange	grey	orange	grey	orange	orange	grey	grey	grey	grey	orange	orange	grey
27688_1#116	27688_1#116	27688_1#116	3	3	16	ST16	16	16	UNIV RIOJA	Environment	NA	Yes	No	No	No	No	Yes	No	Yes	No	Yes	No	No	No	Yes	No	Yes	Yes	Yes	orange	grey	grey	grey	grey	orange	grey	orange	grey	orange	grey	grey	grey	orange	grey	orange	orange	orange
27688_1#144	27688_1#144	27688_1#144	3	3	16	ST16	16	16	UNIV RIOJA	Environment	NA	Yes	No	No	No	No	Yes	No	Yes	No	Yes	Yes	No	No	No	No	Yes	Yes	No	orange	grey	grey	grey	grey	orange	grey	orange	grey	orange	orange	grey	grey	grey	grey	orange	orange	grey
28099_2#11	28099_2#11	28099_2#11	3	3	16	ST16	16	16	UNIV PORTO	Environment	NA	Yes	No	No	No	No	Yes	No	Yes	No	Yes	No	No	No	No	No	Yes	Yes	No	orange	grey	grey	grey	grey	orange	grey	orange	grey	orange	grey	grey	grey	grey	grey	orange	orange	grey
28099_2#123	28099_2#123	28099_2#123	3	3	16	ST16	16	16	UNIV PORTO	Environment	NA	Yes	No	No	No	No	Yes	No	Yes	No	Yes	Yes	No	No	No	No	Yes	Yes	No	orange	grey	grey	grey	grey	orange	grey	orange	grey	orange	orange	grey	grey	grey	grey	orange	orange	grey
28099_2#165	28099_2#165	28099_2#165	3	3	16	ST16	16	16	UNIV PORTO	Environment	NA	No	No	No	No	No	No	No	Yes	No	Yes	No	No	No	No	No	No	Yes	No	grey	grey	grey	grey	grey	grey	grey	orange	grey	orange	grey	grey	grey	grey	grey	grey	orange	grey
28099_2#192	28099_2#192	28099_2#192	3	3	16	ST16	16	16	UNIV PORTO	Environment	NA	Yes	No	No	No	No	No	No	Yes	No	Yes	Yes	No	No	No	No	Yes	Yes	No	orange	grey	grey	grey	grey	grey	grey	orange	grey	orange	orange	grey	grey	grey	grey	orange	orange	grey
28099_2#2	28099_2#2	28099_2#2	3	3	16	ST16	16	16	UNIV PORTO	Environment	NA	Yes	No	No	No	No	Yes	No	Yes	No	Yes	No	No	No	No	No	Yes	Yes	No	orange	grey	grey	grey	grey	orange	grey	orange	grey	orange	grey	grey	grey	grey	grey	orange	orange	grey
28099_2#213	28099_2#213	28099_2#213	3	3	16	ST16	16	16	UNIV PORTO	Environment	NA	Yes	No	No	No	No	No	No	Yes	No	Yes	Yes	No	No	No	No	Yes	Yes	No	orange	grey	grey	grey	grey	grey	grey	orange	grey	orange	orange	grey	grey	grey	grey	orange	orange	grey
28099_2#222	28099_2#222	28099_2#222	3	3	16	ST16	16	16	UNIV PORTO	Environment	NA	Yes	No	No	No	No	Yes	No	Yes	No	Yes	Yes	No	No	No	No	No	Yes	No	orange	grey	grey	grey	grey	orange	grey	orange	grey	orange	orange	grey	grey	grey	grey	grey	orange	grey
28099_2#27	28099_2#27	28099_2#27	3	3	16	ST16	16	16	UNIV PORTO	Environment	NA	Yes	No	No	No	No	Yes	No	Yes	No	Yes	Yes	No	No	No	No	Yes	Yes	Yes	orange	grey	grey	grey	grey	orange	grey	orange	grey	orange	orange	grey	grey	grey	grey	orange	orange	orange
28099_2#339	28099_2#339	28099_2#339	3	3	16	ST16	16	16	UNIV PORTO	Environment	NA	Yes	No	No	No	No	No	No	Yes	No	Yes	Yes	No	No	No	No	Yes	Yes	Yes	orange	grey	grey	grey	grey	grey	grey	orange	grey	orange	orange	grey	grey	grey	grey	orange	orange	orange
28099_2#371	28099_2#371	28099_2#371	3	3	16	ST16	16	16	UNIV PORTO	Environment	NA	Yes	No	No	No	No	Yes	No	Yes	No	Yes	No	No	No	No	No	Yes	Yes	Yes	orange	grey	grey	grey	grey	orange	grey	orange	grey	orange	grey	grey	grey	grey	grey	orange	orange	orange
28099_2#7	28099_2#7	28099_2#7	3	3	16	ST16	16	16	UNIV PORTO	Environment	NA	Yes	No	No	No	No	Yes	No	Yes	No	Yes	Yes	No	No	No	No	Yes	Yes	No	orange	grey	grey	grey	grey	orange	grey	orange	grey	orange	orange	grey	grey	grey	grey	orange	orange	grey
28157_4#159	28157_4#159	28157_4#159	3	3	16	ST16	16	16	UNIV PORTO	Environment	NA	Yes	No	No	No	No	Yes	No	Yes	No	Yes	No	No	No	No	No	Yes	Yes	Yes	orange	grey	grey	grey	grey	orange	grey	orange	grey	orange	grey	grey	grey	grey	grey	orange	orange	orange
28157_4#206	28157_4#206	28157_4#206	3	3	16	ST16	16	16	UNIV PORTO	Environment	NA	Yes	No	No	No	No	Yes	No	Yes	No	Yes	No	No	No	No	No	Yes	Yes	No	orange	grey	grey	grey	grey	orange	grey	orange	grey	orange	grey	grey	grey	grey	grey	orange	orange	grey
28157_4#255	28157_4#255	28157_4#255	3	3	16	ST16	16	16	UNIV PORTO	Environment	NA	Yes	No	No	No	No	Yes	No	Yes	No	Yes	No	No	No	No	No	Yes	Yes	Yes	orange	grey	grey	grey	grey	orange	grey	orange	grey	orange	grey	grey	grey	grey	grey	orange	orange	orange
28157_4#267	28157_4#267	28157_4#267	3	3	16	ST16	16	16	UNIV PORTO	Environment	NA	Yes	No	No	No	No	Yes	No	Yes	No	Yes	No	No	No	No	No	Yes	Yes	Yes	orange	grey	grey	grey	grey	orange	grey	orange	grey	orange	grey	grey	grey	grey	grey	orange	orange	orange
28157_4#273	28157_4#273	28157_4#273	3	3	16	ST16	16	16	UNIV PORTO	Environment	NA	Yes	No	No	No	No	Yes	No	Yes	No	Yes	No	No	No	No	No	Yes	Yes	No	orange	grey	grey	grey	grey	orange	grey	orange	grey	orange	grey	grey	grey	grey	grey	orange	orange	grey
28157_4#278	28157_4#278	28157_4#278	3	3	16	ST16	16	16	UNIV PORTO	Environment	NA	Yes	No	No	No	No	Yes	No	Yes	No	Yes	No	No	No	No	No	Yes	Yes	No	orange	grey	grey	grey	grey	orange	grey	orange	grey	orange	grey	grey	grey	grey	grey	orange	orange	grey
28157_4#286	28157_4#286	28157_4#286	3	3	16	ST16	16	16	UNIV PORTO	Environment	NA	Yes	No	No	No	No	Yes	No	Yes	No	Yes	Yes	No	No	No	No	Yes	Yes	No	orange	grey	grey	grey	grey	orange	grey	orange	grey	orange	orange	grey	grey	grey	grey	orange	orange	grey
28157_4#50	28157_4#50	28157_4#50	3	3	16	ST16	16	16	UNIV PORTO	Environment	NA	No	No	No	No	No	No	No	Yes	No	No	No	No	No	No	No	No	Yes	No	grey	grey	grey	grey	grey	grey	grey	orange	grey	grey	grey	grey	grey	grey	grey	grey	orange	grey
28157_4#54	28157_4#54	28157_4#54	3	3	16	ST16	16	16	UNIV PORTO	Environment	NA	No	No	No	No	No	No	No	Yes	No	Yes	No	No	No	No	No	No	Yes	No	grey	grey	grey	grey	grey	grey	grey	orange	grey	orange	grey	grey	grey	grey	grey	grey	orange	grey
28157_4#75	28157_4#75	28157_4#75	3	3	16	ST16	16	16	UNIV PORTO	Environment	NA	Yes	No	No	No	No	No	No	Yes	No	Yes	Yes	No	No	No	No	Yes	Yes	No	orange	grey	grey	grey	grey	grey	grey	orange	grey	orange	orange	grey	grey	grey	grey	orange	orange	grey
28157_4#91	28157_4#91	28157_4#91	3	3	16	ST16	16	16	UNIV PORTO	Environment	NA	Yes	No	No	No	No	Yes	No	Yes	No	Yes	No	No	No	No	No	No	Yes	Yes	orange	grey	grey	grey	grey	orange	grey	orange	grey	orange	grey	grey	grey	grey	grey	grey	orange	orange
27688_1#132	27688_1#132	27688_1#132	3	3	16	ST16	16	16	UNIV RIOJA	Farm animal	NA	Yes	No	No	No	No	Yes	No	Yes	No	Yes	No	No	No	No	No	Yes	Yes	Yes	orange	grey	grey	grey	grey	orange	grey	orange	grey	orange	grey	grey	grey	grey	grey	orange	orange	orange
27688_1#362	27688_1#362	27688_1#362	3	3	16	ST16	16	16	UNIV RIOJA	Farm animal	NA	Yes	No	No	No	No	Yes	No	Yes	No	Yes	Yes	No	No	No	No	Yes	Yes	No	orange	grey	grey	grey	grey	orange	grey	orange	grey	orange	orange	grey	grey	grey	grey	orange	orange	grey
27725_1#108	27725_1#108	27725_1#108	3	3	16	ST16	16	16	UNIV RIOJA	Farm animal	NA	Yes	No	No	No	No	Yes	No	Yes	No	Yes	Yes	No	No	No	No	Yes	Yes	No	orange	grey	grey	grey	grey	orange	grey	orange	grey	orange	orange	grey	grey	grey	grey	orange	orange	grey
27725_1#136	27725_1#136	27725_1#136	3	3	16	ST16	16	16	UNIV RIOJA	Farm animal	NA	Yes	No	No	No	No	Yes	No	Yes	No	Yes	Yes	No	No	No	No	Yes	Yes	No	orange	grey	grey	grey	grey	orange	grey	orange	grey	orange	orange	grey	grey	grey	grey	orange	orange	grey
27725_1#153	27725_1#153	27725_1#153	3	3	16	ST16	16	16	UNIV RIOJA	Farm animal	NA	Yes	No	No	No	No	Yes	No	Yes	No	Yes	Yes	No	No	No	No	Yes	Yes	No	orange	grey	grey	grey	grey	orange	grey	orange	grey	orange	orange	grey	grey	grey	grey	orange	orange	grey
28099_2#112	28099_2#112	28099_2#112	3	3	16	ST16	16	16	UNIV PORTO	Farm animal	NA	Yes	No	No	No	No	Yes	No	Yes	No	Yes	No	No	No	No	No	Yes	Yes	Yes	orange	grey	grey	grey	grey	orange	grey	orange	grey	orange	grey	grey	grey	grey	grey	orange	orange	orange
28099_2#125	28099_2#125	28099_2#125	3	3	16	ST16	16	16	UNIV PORTO	Farm animal	NA	Yes	No	No	No	No	Yes	No	Yes	No	Yes	No	No	No	No	No	Yes	Yes	Yes	orange	grey	grey	grey	grey	orange	grey	orange	grey	orange	grey	grey	grey	grey	grey	orange	orange	orange
28157_4#215	28157_4#215	28157_4#215	3	3	16	ST16	16	16	UNIV PORTO	Farm animal	NA	Yes	No	No	No	No	No	No	Yes	No	No	No	No	No	Yes	No	Yes	Yes	Yes	orange	grey	grey	grey	grey	grey	grey	orange	grey	grey	grey	grey	grey	orange	grey	orange	orange	orange
28157_4#289	28157_4#289	28157_4#289	3	3	16	ST16	16	16	UNIV PORTO	Farm animal	NA	Yes	No	No	No	No	No	No	Yes	No	No	No	No	No	Yes	No	Yes	Yes	Yes	orange	grey	grey	grey	grey	grey	grey	orange	grey	grey	grey	grey	grey	orange	grey	orange	orange	orange
28157_4#95	28157_4#95	28157_4#95	3	3	16	ST16	16	16	UNIV PORTO	Farm animal	NA	Yes	No	No	No	No	No	No	Yes	No	No	No	No	No	No	No	Yes	Yes	No	orange	grey	grey	grey	grey	grey	grey	orange	grey	grey	grey	grey	grey	grey	grey	orange	orange	grey
26975_1#122	26975_1#122	26975_1#122	3	3	16	ST16	16	16	UMCU	Hospitalised patient	NA	Yes	No	No	No	No	Yes	No	Yes	No	Yes	Yes	No	No	No	No	Yes	Yes	No	orange	grey	grey	grey	grey	orange	grey	orange	grey	orange	orange	grey	grey	grey	grey	orange	orange	grey
26975_1#135	26975_1#135	26975_1#135	3	3	16	ST16	16	16	UMCU	Hospitalised patient	NA	Yes	No	No	No	No	No	No	Yes	No	Yes	Yes	No	No	No	No	Yes	Yes	No	orange	grey	grey	grey	grey	grey	grey	orange	grey	orange	orange	grey	grey	grey	grey	orange	orange	grey
26975_1#137	26975_1#137	26975_1#137	3	3	16	ST16	16	16	UMCU	Hospitalised patient	NA	No	No	No	No	No	No	No	Yes	No	Yes	Yes	No	No	No	No	No	Yes	No	grey	grey	grey	grey	grey	grey	grey	orange	grey	orange	orange	grey	grey	grey	grey	grey	orange	grey
26975_1#151	26975_1#151	26975_1#151	3	3	16	ST16	16	16	UMCU	Hospitalised patient	NA	No	No	No	No	No	No	No	Yes	No	Yes	No	No	No	No	No	No	Yes	No	grey	grey	grey	grey	grey	grey	grey	orange	grey	orange	grey	grey	grey	grey	grey	grey	orange	grey
26975_1#170	26975_1#170	26975_1#170	3	3	16	ST16	16	16	UMCU	Hospitalised patient	NA	Yes	No	No	No	No	Yes	No	Yes	No	Yes	Yes	No	No	No	No	Yes	Yes	Yes	orange	grey	grey	grey	grey	orange	grey	orange	grey	orange	orange	grey	grey	grey	grey	orange	orange	orange
26975_1#172	26975_1#172	26975_1#172	3	3	16	ST16	16	16	UMCU	Hospitalised patient	NA	Yes	No	No	No	No	No	No	Yes	No	Yes	No	No	No	No	No	Yes	Yes	No	orange	grey	grey	grey	grey	grey	grey	orange	grey	orange	grey	grey	grey	grey	grey	orange	orange	grey
26975_1#193	26975_1#193	26975_1#193	3	3	16	ST16	16	16	UMCU	Hospitalised patient	NA	Yes	No	No	No	No	Yes	No	Yes	No	Yes	Yes	No	No	No	No	Yes	Yes	No	orange	grey	grey	grey	grey	orange	grey	orange	grey	orange	orange	grey	grey	grey	grey	orange	orange	grey
26975_1#198	26975_1#198	26975_1#198	3	3	16	ST16	16	16	UMCU	Hospitalised patient	NA	Yes	No	No	No	No	No	No	Yes	No	Yes	No	No	No	No	No	Yes	Yes	No	orange	grey	grey	grey	grey	grey	grey	orange	grey	orange	grey	grey	grey	grey	grey	orange	orange	grey
26975_1#215	26975_1#215	26975_1#215	3	3	16	ST16	16	16	UMCU	Hospitalised patient	NA	Yes	No	No	No	No	Yes	No	Yes	No	Yes	No	No	No	No	No	Yes	Yes	Yes	orange	grey	grey	grey	grey	orange	grey	orange	grey	orange	grey	grey	grey	grey	grey	orange	orange	orange
26975_1#247	26975_1#247	26975_1#247	3	3	16	ST16	16	16	UMCU	Hospitalised patient	NA	No	No	No	No	No	No	No	Yes	No	No	No	No	No	No	No	No	Yes	No	grey	grey	grey	grey	grey	grey	grey	orange	grey	grey	grey	grey	grey	grey	grey	grey	orange	grey
26975_1#253	26975_1#253	26975_1#253	3	3	16	ST16	16	16	UMCU	Hospitalised patient	NA	Yes	No	No	No	No	No	No	Yes	No	Yes	Yes	No	No	No	No	No	Yes	Yes	orange	grey	grey	grey	grey	grey	grey	orange	grey	orange	orange	grey	grey	grey	grey	grey	orange	orange
26975_1#346	26975_1#346	26975_1#346	3	3	16	ST16	16	16	ENARE-UMCU	Hospitalised patient	NA	Yes	No	No	No	No	Yes	No	Yes	No	Yes	Yes	No	No	No	No	Yes	Yes	No	orange	grey	grey	grey	grey	orange	grey	orange	grey	orange	orange	grey	grey	grey	grey	orange	orange	grey
26975_1#348	26975_1#348	26975_1#348	3	3	16	ST16	16	16	ENARE-UMCU	Hospitalised patient	NA	No	No	No	No	No	No	No	Yes	No	No	No	No	No	No	No	No	Yes	No	grey	grey	grey	grey	grey	grey	grey	orange	grey	grey	grey	grey	grey	grey	grey	grey	orange	grey
26975_1#376	26975_1#376	26975_1#376	3	3	16	ST16	16	16	UMCU	Hospitalised patient	NA	Yes	No	No	No	No	Yes	No	Yes	No	Yes	No	No	No	No	No	Yes	Yes	No	orange	grey	grey	grey	grey	orange	grey	orange	grey	orange	grey	grey	grey	grey	grey	orange	orange	grey
26975_1#85	26975_1#85	26975_1#85	3	3	16	ST16	16	16	UMCU	Hospitalised patient	NA	Yes	No	No	No	No	Yes	No	Yes	No	Yes	No	No	No	No	No	Yes	Yes	No	orange	grey	grey	grey	grey	orange	grey	orange	grey	orange	grey	grey	grey	grey	grey	orange	orange	grey
26975_1#92	26975_1#92	26975_1#92	3	3	16	ST16	16	16	UMCU	Hospitalised patient	NA	No	No	No	No	No	No	No	Yes	No	Yes	No	No	No	No	No	No	Yes	No	grey	grey	grey	grey	grey	grey	grey	orange	grey	orange	grey	grey	grey	grey	grey	grey	orange	grey
26975_2#11	26975_2#11	26975_2#11	3	3	16	ST16	16	16	UMCU	Hospitalised patient	NA	Yes	No	No	No	No	No	No	Yes	No	No	Yes	No	No	No	No	No	Yes	Yes	orange	grey	grey	grey	grey	grey	grey	orange	grey	grey	orange	grey	grey	grey	grey	grey	orange	orange
26975_2#168	26975_2#168	26975_2#168	3	3	16	ST16	16	16	UMCU	Hospitalised patient	NA	No	No	No	No	No	No	No	Yes	No	No	No	No	No	No	No	No	Yes	Yes	grey	grey	grey	grey	grey	grey	grey	orange	grey	grey	grey	grey	grey	grey	grey	grey	orange	orange
26975_2#173	26975_2#173	26975_2#173	3	3	16	ST16	16	16	UMCU	Hospitalised patient	NA	No	No	No	No	No	No	No	Yes	No	No	No	No	No	No	No	No	Yes	No	grey	grey	grey	grey	grey	grey	grey	orange	grey	grey	grey	grey	grey	grey	grey	grey	orange	grey
26975_2#188	26975_2#188	26975_2#188	3	3	16	ST16	16	16	UMCU	Hospitalised patient	NA	Yes	No	No	No	No	Yes	No	Yes	No	Yes	No	No	No	No	No	Yes	Yes	No	orange	grey	grey	grey	grey	orange	grey	orange	grey	orange	grey	grey	grey	grey	grey	orange	orange	grey
26975_2#221	26975_2#221	26975_2#221	3	3	16	ST16	16	16	UMCU	Hospitalised patient	NA	Yes	No	No	No	No	Yes	No	Yes	No	Yes	No	No	No	No	No	Yes	Yes	No	orange	grey	grey	grey	grey	orange	grey	orange	grey	orange	grey	grey	grey	grey	grey	orange	orange	grey
26975_2#225	26975_2#225	26975_2#225	3	3	16	ST16	16	16	UMCU	Hospitalised patient	NA	Yes	No	No	No	No	No	No	Yes	No	Yes	No	No	No	No	No	Yes	Yes	No	orange	grey	grey	grey	grey	grey	grey	orange	grey	orange	grey	grey	grey	grey	grey	orange	orange	grey
26975_2#3	26975_2#3	26975_2#3	3	3	16	ST16	16	16	UMCU	Hospitalised patient	NA	Yes	No	No	No	No	No	No	Yes	No	Yes	No	No	No	No	No	Yes	Yes	No	orange	grey	grey	grey	grey	grey	grey	orange	grey	orange	grey	grey	grey	grey	grey	orange	orange	grey
27688_1#193	27688_1#193	27688_1#193	3	3	16	ST16	16	16	HRYC	Hospitalised patient	NA	Yes	No	No	No	No	Yes	No	Yes	No	Yes	Yes	No	No	No	No	Yes	Yes	Yes	orange	grey	grey	grey	grey	orange	grey	orange	grey	orange	orange	grey	grey	grey	grey	orange	orange	orange
27688_1#229	27688_1#229	27688_1#229	3	3	16	ST16	16	16	HRYC	Hospitalised patient	NA	No	No	No	No	No	No	No	Yes	No	No	Yes	No	No	No	No	No	Yes	No	grey	grey	grey	grey	grey	grey	grey	orange	grey	grey	orange	grey	grey	grey	grey	grey	orange	grey
27688_1#246	27688_1#246	27688_1#246	3	3	16	ST16	16	16	HRYC	Hospitalised patient	NA	Yes	No	No	No	No	No	No	Yes	No	Yes	Yes	No	No	No	No	No	Yes	No	orange	grey	grey	grey	grey	grey	grey	orange	grey	orange	orange	grey	grey	grey	grey	grey	orange	grey
27688_1#300	27688_1#300	27688_1#300	3	3	16	ST16	16	16	HRYC	Hospitalised patient	NA	Yes	No	No	No	Yes	Yes	No	Yes	No	Yes	No	No	No	No	No	Yes	Yes	Yes	orange	grey	grey	grey	orange	orange	grey	orange	grey	orange	grey	grey	grey	grey	grey	orange	orange	orange
27688_1#323	27688_1#323	27688_1#323	3	3	16	ST16	16	16	HRYC	Hospitalised patient	NA	Yes	No	No	No	No	No	No	Yes	No	Yes	Yes	No	No	No	No	Yes	Yes	No	orange	grey	grey	grey	grey	grey	grey	orange	grey	orange	orange	grey	grey	grey	grey	orange	orange	grey
27688_1#57	27688_1#57	27688_1#57	3	3	16	ST16	16	16	HRYC	Hospitalised patient	NA	Yes	No	No	No	No	Yes	No	Yes	No	Yes	No	No	No	Yes	No	Yes	Yes	Yes	orange	grey	grey	grey	grey	orange	grey	orange	grey	orange	grey	grey	grey	orange	grey	orange	orange	orange
27725_1#186	27725_1#186	27725_1#186	3	3	16	ST16	16	16	HRYC	Hospitalised patient	NA	Yes	No	No	No	No	Yes	No	Yes	No	Yes	Yes	No	No	No	No	Yes	Yes	Yes	orange	grey	grey	grey	grey	orange	grey	orange	grey	orange	orange	grey	grey	grey	grey	orange	orange	orange
27725_1#271	27725_1#271	27725_1#271	3	3	16	ST16	16	16	HRYC	Hospitalised patient	NA	Yes	No	No	No	No	No	No	Yes	No	No	No	No	No	Yes	No	Yes	Yes	Yes	orange	grey	grey	grey	grey	grey	grey	orange	grey	grey	grey	grey	grey	orange	grey	orange	orange	orange
27725_1#279	27725_1#279	27725_1#279	3	3	16	ST16	16	16	HRYC	Hospitalised patient	NA	Yes	No	No	No	No	No	No	Yes	No	Yes	Yes	No	No	No	No	Yes	Yes	Yes	orange	grey	grey	grey	grey	grey	grey	orange	grey	orange	orange	grey	grey	grey	grey	orange	orange	orange
27725_1#360	27725_1#360	27725_1#360	3	3	16	ST16	16	16	HRYC	Hospitalised patient	NA	No	No	No	No	No	No	No	Yes	No	No	No	No	No	No	No	No	No	No	grey	grey	grey	grey	grey	grey	grey	orange	grey	grey	grey	grey	grey	grey	grey	grey	grey	grey
28099_2#107	28099_2#107	28099_2#107	3	3	16	ST16	16	16	UNIV PORTO	Hospitalised patient	NA	Yes	No	No	No	No	Yes	No	Yes	No	Yes	Yes	No	No	No	No	Yes	Yes	Yes	orange	grey	grey	grey	grey	orange	grey	orange	grey	orange	orange	grey	grey	grey	grey	orange	orange	orange
28099_2#171	28099_2#171	28099_2#171	3	3	16	ST16	16	16	UNIV PORTO	Hospitalised patient	NA	Yes	No	No	No	No	Yes	No	Yes	No	Yes	Yes	No	No	No	No	Yes	Yes	No	orange	grey	grey	grey	grey	orange	grey	orange	grey	orange	orange	grey	grey	grey	grey	orange	orange	grey
28099_2#23	28099_2#23	28099_2#23	3	3	16	ST16	16	16	UNIV PORTO	Hospitalised patient	NA	Yes	No	No	No	No	No	No	Yes	No	Yes	Yes	No	No	No	No	No	Yes	Yes	orange	grey	grey	grey	grey	grey	grey	orange	grey	orange	orange	grey	grey	grey	grey	grey	orange	orange
28099_2#257	28099_2#257	28099_2#257	3	3	16	ST16	16	16	UNIV PORTO	Hospitalised patient	NA	No	No	No	No	No	No	No	Yes	No	No	No	No	No	No	No	No	No	No	grey	grey	grey	grey	grey	grey	grey	orange	grey	grey	grey	grey	grey	grey	grey	grey	grey	grey
28099_2#276	28099_2#276	28099_2#276	3	3	16	ST16	16	16	UNIV PORTO	Hospitalised patient	NA	No	No	No	No	No	No	No	Yes	No	No	No	No	No	No	No	No	Yes	No	grey	grey	grey	grey	grey	grey	grey	orange	grey	grey	grey	grey	grey	grey	grey	grey	orange	grey
28099_2#305	28099_2#305	28099_2#305	3	3	16	ST16	16	16	UNIV PORTO	Hospitalised patient	NA	Yes	No	No	No	No	Yes	No	Yes	No	Yes	Yes	No	No	No	No	Yes	Yes	Yes	orange	grey	grey	grey	grey	orange	grey	orange	grey	orange	orange	grey	grey	grey	grey	orange	orange	orange
28099_2#353	28099_2#353	28099_2#353	3	3	16	ST16	16	16	UNIV PORTO	Hospitalised patient	NA	Yes	No	No	No	No	No	No	Yes	No	Yes	No	No	No	No	No	No	Yes	Yes	orange	grey	grey	grey	grey	grey	grey	orange	grey	orange	grey	grey	grey	grey	grey	grey	orange	orange
28099_2#365	28099_2#365	28099_2#365	3	3	16	ST16	16	16	UNIV PORTO	Hospitalised patient	NA	Yes	No	No	No	No	Yes	No	Yes	No	Yes	No	No	No	Yes	No	Yes	Yes	Yes	orange	grey	grey	grey	grey	orange	grey	orange	grey	orange	grey	grey	grey	orange	grey	orange	orange	orange
28099_2#383	28099_2#383	28099_2#383	3	3	16	ST16	16	16	UNIV PORTO	Hospitalised patient	NA	Yes	No	No	No	No	No	No	Yes	No	Yes	Yes	No	No	No	No	No	Yes	Yes	orange	grey	grey	grey	grey	grey	grey	orange	grey	orange	orange	grey	grey	grey	grey	grey	orange	orange
28157_4#1	28157_4#1	28157_4#1	3	3	16	ST16	16	16	UNIV PORTO	Hospitalised patient	NA	Yes	No	No	No	No	No	No	Yes	No	No	No	No	No	Yes	No	Yes	Yes	Yes	orange	grey	grey	grey	grey	grey	grey	orange	grey	grey	grey	grey	grey	orange	grey	orange	orange	orange
28157_4#108	28157_4#108	28157_4#108	3	3	16	ST16	16	16	UNIV PORTO	Hospitalised patient	NA	Yes	No	No	No	No	No	No	Yes	No	Yes	No	No	No	Yes	No	Yes	Yes	Yes	orange	grey	grey	grey	grey	grey	grey	orange	grey	orange	grey	grey	grey	orange	grey	orange	orange	orange
28157_4#116	28157_4#116	28157_4#116	3	3	16	ST16	16	16	UNIV PORTO	Hospitalised patient	NA	Yes	No	No	No	No	No	No	Yes	No	Yes	No	No	No	Yes	No	Yes	Yes	Yes	orange	grey	grey	grey	grey	grey	grey	orange	grey	orange	grey	grey	grey	orange	grey	orange	orange	orange
28157_4#140	28157_4#140	28157_4#140	3	3	16	ST16	16	16	UNIV PORTO	Hospitalised patient	NA	Yes	No	No	No	No	Yes	No	Yes	No	Yes	Yes	No	No	No	No	Yes	Yes	Yes	orange	grey	grey	grey	grey	orange	grey	orange	grey	orange	orange	grey	grey	grey	grey	orange	orange	orange
28157_4#172	28157_4#172	28157_4#172	3	3	16	ST16	16	16	UNIV PORTO	Hospitalised patient	NA	Yes	No	No	No	No	No	No	Yes	No	No	No	No	No	Yes	No	Yes	Yes	Yes	orange	grey	grey	grey	grey	grey	grey	orange	grey	grey	grey	grey	grey	orange	grey	orange	orange	orange
28157_4#2	28157_4#2	28157_4#2	3	3	16	ST16	16	16	UNIV PORTO	Hospitalised patient	NA	No	No	No	No	No	No	No	Yes	No	Yes	No	No	No	Yes	No	No	Yes	No	grey	grey	grey	grey	grey	grey	grey	orange	grey	orange	grey	grey	grey	orange	grey	grey	orange	grey
28157_4#214	28157_4#214	28157_4#214	3	3	16	ST16	16	16	UNIV PORTO	Hospitalised patient	NA	Yes	No	No	No	No	Yes	No	Yes	No	Yes	No	No	No	No	No	No	Yes	Yes	orange	grey	grey	grey	grey	orange	grey	orange	grey	orange	grey	grey	grey	grey	grey	grey	orange	orange
28157_4#37	28157_4#37	28157_4#37	3	3	16	ST16	16	16	UNIV PORTO	Hospitalised patient	NA	Yes	No	No	No	No	Yes	No	Yes	No	Yes	Yes	No	No	No	No	Yes	Yes	No	orange	grey	grey	grey	grey	orange	grey	orange	grey	orange	orange	grey	grey	grey	grey	orange	orange	grey
28157_4#43	28157_4#43	28157_4#43	3	3	16	ST16	16	16	UNIV PORTO	Hospitalised patient	NA	Yes	No	No	No	No	No	No	Yes	No	Yes	Yes	No	No	No	No	Yes	Yes	Yes	orange	grey	grey	grey	grey	grey	grey	orange	grey	orange	orange	grey	grey	grey	grey	orange	orange	orange
28157_4#51	28157_4#51	28157_4#51	3	3	16	ST16	16	16	UNIV PORTO	Hospitalised patient	NA	Yes	No	No	No	No	No	No	Yes	No	No	No	No	No	Yes	No	Yes	Yes	Yes	orange	grey	grey	grey	grey	grey	grey	orange	grey	grey	grey	grey	grey	orange	grey	orange	orange	orange
28157_4#88	28157_4#88	28157_4#88	3	3	16	ST16	16	16	UNIV PORTO	Hospitalised patient	NA	Yes	No	No	No	No	No	No	Yes	No	No	No	No	No	Yes	No	Yes	Yes	Yes	orange	grey	grey	grey	grey	grey	grey	orange	grey	grey	grey	grey	grey	orange	grey	orange	orange	orange
28832_2#159	28832_2#159	28832_2#159	3	3	16	ST16	16	16	HRYC	Hospitalised patient	NA	Yes	No	No	No	No	Yes	No	Yes	No	Yes	Yes	No	No	No	No	No	Yes	Yes	orange	grey	grey	grey	grey	orange	grey	orange	grey	orange	orange	grey	grey	grey	grey	grey	orange	orange
28832_2#212	28832_2#212	28832_2#212	3	3	16	ST16	16	16	HRYC	Hospitalised patient	NA	Yes	No	No	No	Yes	Yes	No	Yes	No	Yes	No	No	No	No	No	Yes	Yes	No	orange	grey	grey	grey	orange	orange	grey	orange	grey	orange	grey	grey	grey	grey	grey	orange	orange	grey
28832_2#240	28832_2#240	28832_2#240	3	3	16	ST16	16	16	HRYC	Hospitalised patient	NA	Yes	No	No	No	No	Yes	No	Yes	No	Yes	Yes	No	No	No	No	Yes	Yes	No	orange	grey	grey	grey	grey	orange	grey	orange	grey	orange	orange	grey	grey	grey	grey	orange	orange	grey
28832_2#319	28832_2#319	28832_2#319	3	3	16	ST16	16	16	HRYC	Hospitalised patient	NA	Yes	No	No	No	No	Yes	No	Yes	No	Yes	Yes	No	No	No	No	Yes	Yes	No	orange	grey	grey	grey	grey	orange	grey	orange	grey	orange	orange	grey	grey	grey	grey	orange	orange	grey
ERR3405660_E_fcs_Pop3	ERR3405660_E_fcs_Pop3	ERR3405660	3	NA	16	ST16	16	NA	Baby gut	Mother	Vaginal	No	No	No	No	No	No	No	Yes	No	No	No	No	No	No	No	No	Yes	Yes	grey	grey	grey	grey	grey	grey	grey	orange	grey	grey	grey	grey	grey	grey	grey	grey	orange	orange
ERR3404833_E_fcs_Pop3	ERR3404833_E_fcs_Pop3	ERR3404833	3	NA	16	ST16	16	NA	Baby gut	Neonatal	Vaginal	Yes	No	Yes	No	No	Yes	No	Yes	No	Yes	No	No	No	No	No	Yes	Yes	Yes	orange	grey	orange	grey	grey	orange	grey	orange	grey	orange	grey	grey	grey	grey	grey	orange	orange	orange
ERR3404834_E_fcs_Pop3	ERR3404834_E_fcs_Pop3	ERR3404834	3	NA	16	ST16	16	NA	Baby gut	Neonatal	Vaginal	Yes	No	Yes	No	No	Yes	No	Yes	No	Yes	No	No	No	No	No	Yes	Yes	Yes	orange	grey	orange	grey	grey	orange	grey	orange	grey	orange	grey	grey	grey	grey	grey	orange	orange	orange
ERR3404835_E_fcs_Pop3	ERR3404835_E_fcs_Pop3	ERR3404835	3	NA	16	ST16	16	NA	Baby gut	Neonatal	Vaginal	Yes	No	Yes	No	No	Yes	No	Yes	No	Yes	No	No	No	No	No	Yes	Yes	Yes	orange	grey	orange	grey	grey	orange	grey	orange	grey	orange	grey	grey	grey	grey	grey	orange	orange	orange
ERR3404902_E_fcs_Pop3	ERR3404902_E_fcs_Pop3	ERR3404902	3	NA	16	ST16	16	NA	Baby gut	Neonatal	Caesarean	Yes	No	No	No	No	No	No	Yes	No	Yes	Yes	No	No	No	No	No	Yes	Yes	orange	grey	grey	grey	grey	grey	grey	orange	grey	orange	orange	grey	grey	grey	grey	grey	orange	orange
ERR3404939_E_fcs_Pop3	ERR3404939_E_fcs_Pop3	ERR3404939	3	NA	16	ST16	16	NA	Baby gut	Neonatal	Caesarean	Yes	No	No	No	No	No	No	Yes	No	Yes	Yes	No	No	No	No	Yes	No	Yes	orange	grey	grey	grey	grey	grey	grey	orange	grey	orange	orange	grey	grey	grey	grey	orange	grey	orange
ERR3404992_E_fcs_Pop3	ERR3404992_E_fcs_Pop3	ERR3404992	3	NA	16	ST16	16	NA	Baby gut	Neonatal	Caesarean	Yes	No	No	No	No	No	No	Yes	No	Yes	Yes	No	No	No	No	Yes	Yes	Yes	orange	grey	grey	grey	grey	grey	grey	orange	grey	orange	orange	grey	grey	grey	grey	orange	orange	orange
ERR3405049_E_fcs_Pop3	ERR3405049_E_fcs_Pop3	ERR3405049	3	NA	16	ST16	16	NA	Baby gut	Neonatal	Vaginal	No	No	Yes	No	No	No	No	Yes	No	Yes	No	No	No	No	No	No	Yes	Yes	grey	grey	orange	grey	grey	grey	grey	orange	grey	orange	grey	grey	grey	grey	grey	grey	orange	orange
ERR3405057_E_fcs_Pop3	ERR3405057_E_fcs_Pop3	ERR3405057	3	NA	16	ST16	16	NA	Baby gut	Neonatal	Vaginal	No	No	No	No	No	No	No	Yes	No	No	No	No	No	No	No	No	Yes	Yes	grey	grey	grey	grey	grey	grey	grey	orange	grey	grey	grey	grey	grey	grey	grey	grey	orange	orange
ERR3405085_E_fcs_Pop3	ERR3405085_E_fcs_Pop3	ERR3405085	3	NA	16	ST16	16	NA	Baby gut	Neonatal	Caesarean	No	No	Yes	No	No	No	No	Yes	No	Yes	Yes	No	No	No	No	No	Yes	Yes	grey	grey	orange	grey	grey	grey	grey	orange	grey	orange	orange	grey	grey	grey	grey	grey	orange	orange
ERR3405130_E_fcs_Pop3	ERR3405130_E_fcs_Pop3	ERR3405130	3	NA	16	ST16	16	NA	Baby gut	Neonatal	Caesarean	Yes	No	No	No	No	No	No	Yes	No	Yes	Yes	No	No	No	No	No	Yes	Yes	orange	grey	grey	grey	grey	grey	grey	orange	grey	orange	orange	grey	grey	grey	grey	grey	orange	orange
ERR3405142_E_fcs_Pop3	ERR3405142_E_fcs_Pop3	ERR3405142	3	NA	16	ST16	16	NA	Baby gut	Neonatal	Caesarean	Yes	No	Yes	No	No	No	No	Yes	No	Yes	No	No	No	No	No	No	Yes	Yes	orange	grey	orange	grey	grey	grey	grey	orange	grey	orange	grey	grey	grey	grey	grey	grey	orange	orange
ERR3405381_E_fcs_Pop3	ERR3405381_E_fcs_Pop3	ERR3405381	3	NA	16	ST16	16	NA	Baby gut	Neonatal	Caesarean	No	No	No	No	No	No	No	Yes	No	No	No	No	No	No	No	No	Yes	No	grey	grey	grey	grey	grey	grey	grey	orange	grey	grey	grey	grey	grey	grey	grey	grey	orange	grey
ERR3405401_E_fcs_Pop3	ERR3405401_E_fcs_Pop3	ERR3405401	3	NA	16	ST16	16	NA	Baby gut	Neonatal	Vaginal	No	No	No	No	No	No	No	Yes	No	No	No	No	No	No	No	No	No	No	grey	grey	grey	grey	grey	grey	grey	orange	grey	grey	grey	grey	grey	grey	grey	grey	grey	grey
ERR3405402_E_fcs_Pop3	ERR3405402_E_fcs_Pop3	ERR3405402	3	NA	16	ST16	16	NA	Baby gut	Neonatal	Vaginal	No	No	No	No	No	No	No	Yes	No	No	No	No	No	No	No	No	No	No	grey	grey	grey	grey	grey	grey	grey	orange	grey	grey	grey	grey	grey	grey	grey	grey	grey	grey
ERR3405643_E_fcs_Pop3	ERR3405643_E_fcs_Pop3	ERR3405643	3	NA	16	ST16	16	NA	Baby gut	Neonatal	Vaginal	Yes	No	No	No	No	No	No	Yes	No	Yes	Yes	No	No	No	No	No	Yes	Yes	orange	grey	grey	grey	grey	grey	grey	orange	grey	orange	orange	grey	grey	grey	grey	grey	orange	orange
ERR3405712_E_fcs_Pop3	ERR3405712_E_fcs_Pop3	ERR3405712	3	NA	16	ST16	16	NA	Baby gut	Neonatal	Caesarean	Yes	No	No	No	No	Yes	No	Yes	No	Yes	Yes	No	No	No	No	Yes	No	Yes	orange	grey	grey	grey	grey	orange	grey	orange	grey	orange	orange	grey	grey	grey	grey	orange	grey	orange
ERR3405751_E_fcs_Pop3	ERR3405751_E_fcs_Pop3	ERR3405751	3	NA	16	ST16	16	NA	Baby gut	Neonatal	Caesarean	Yes	No	No	No	No	No	No	Yes	No	Yes	No	No	No	Yes	No	Yes	Yes	Yes	orange	grey	grey	grey	grey	grey	grey	orange	grey	orange	grey	grey	grey	orange	grey	orange	orange	orange
ERR3405825_E_fcs_Pop3	ERR3405825_E_fcs_Pop3	ERR3405825	3	NA	16	ST16	16	NA	Baby gut	Neonatal	Caesarean	Yes	No	Yes	No	No	Yes	No	Yes	No	No	No	No	No	No	No	No	Yes	Yes	orange	grey	orange	grey	grey	orange	grey	orange	grey	grey	grey	grey	grey	grey	grey	grey	orange	orange
ERR3405834_E_fcs_Pop3	ERR3405834_E_fcs_Pop3	ERR3405834	3	NA	16	ST16	16	NA	Baby gut	Neonatal	Caesarean	No	No	Yes	No	No	No	No	Yes	No	No	No	No	No	No	No	No	Yes	No	grey	grey	orange	grey	grey	grey	grey	orange	grey	grey	grey	grey	grey	grey	grey	grey	orange	grey
26975_1#11	26975_1#11	26975_1#11	3	3	16	ST16	16	16	UMCU	Non-hospitalised person	NA	No	No	No	No	No	No	No	Yes	No	No	No	No	No	No	No	No	Yes	No	grey	grey	grey	grey	grey	grey	grey	orange	grey	grey	grey	grey	grey	grey	grey	grey	orange	grey
27688_1#37	27688_1#37	27688_1#37	3	3	16	ST16	16	16	HRYC	Non-hospitalised person	NA	Yes	No	No	No	No	Yes	No	Yes	No	Yes	Yes	No	No	No	No	Yes	Yes	Yes	orange	grey	grey	grey	grey	orange	grey	orange	grey	orange	orange	grey	grey	grey	grey	orange	orange	orange
27688_1#69	27688_1#69	27688_1#69	3	3	16	ST16	16	16	HRYC	Non-hospitalised person	NA	Yes	No	No	No	No	Yes	No	Yes	No	Yes	No	No	No	No	No	Yes	Yes	Yes	orange	grey	grey	grey	grey	orange	grey	orange	grey	orange	grey	grey	grey	grey	grey	orange	orange	orange
27725_1#36	27725_1#36	27725_1#36	3	3	16	ST16	16	16	HRYC	Non-hospitalised person	NA	Yes	No	No	No	No	No	No	Yes	No	Yes	Yes	No	No	No	No	No	Yes	Yes	orange	grey	grey	grey	grey	grey	grey	orange	grey	orange	orange	grey	grey	grey	grey	grey	orange	orange
28099_2#13	28099_2#13	28099_2#13	3	3	16	ST16	16	16	UNIV PORTO	Non-hospitalised person	NA	Yes	No	No	No	No	No	No	Yes	No	Yes	Yes	No	No	No	No	Yes	Yes	No	orange	grey	grey	grey	grey	grey	grey	orange	grey	orange	orange	grey	grey	grey	grey	orange	orange	grey
28099_2#141	28099_2#141	28099_2#141	3	3	16	ST16	16	16	UNIV PORTO	Non-hospitalised person	NA	Yes	No	No	No	No	Yes	No	Yes	No	Yes	No	No	No	No	No	No	Yes	Yes	orange	grey	grey	grey	grey	orange	grey	orange	grey	orange	grey	grey	grey	grey	grey	grey	orange	orange
28099_2#51	28099_2#51	28099_2#51	3	3	16	ST16	16	16	UNIV PORTO	Non-hospitalised person	NA	Yes	No	No	No	No	Yes	No	Yes	No	Yes	Yes	No	No	No	No	Yes	Yes	No	orange	grey	grey	grey	grey	orange	grey	orange	grey	orange	orange	grey	grey	grey	grey	orange	orange	grey
28157_4#134	28157_4#134	28157_4#134	3	3	16	ST16	16	16	UNIV PORTO	Non-hospitalised person	NA	Yes	No	No	No	No	Yes	No	Yes	No	Yes	No	No	No	No	No	No	Yes	Yes	orange	grey	grey	grey	grey	orange	grey	orange	grey	orange	grey	grey	grey	grey	grey	grey	orange	orange
28157_4#325	28157_4#325	28157_4#325	3	3	16	ST16	16	16	UNIV PORTO	Non-hospitalised person	NA	No	No	No	No	No	No	No	Yes	No	Yes	No	No	No	No	No	No	Yes	No	grey	grey	grey	grey	grey	grey	grey	orange	grey	orange	grey	grey	grey	grey	grey	grey	orange	grey
28157_4#351	28157_4#351	28157_4#351	3	3	16	ST16	16	16	UNIV PORTO	Non-hospitalised person	NA	Yes	No	No	No	No	Yes	No	Yes	No	Yes	Yes	No	No	No	No	Yes	Yes	No	orange	grey	grey	grey	grey	orange	grey	orange	grey	orange	orange	grey	grey	grey	grey	orange	orange	grey
28832_2#172	28832_2#172	28832_2#172	3	3	16	ST16	16	16	HRYC	Non-hospitalised person	NA	No	No	No	No	No	No	No	Yes	No	No	No	No	No	No	No	No	Yes	No	grey	grey	grey	grey	grey	grey	grey	orange	grey	grey	grey	grey	grey	grey	grey	grey	orange	grey
28832_2#201	28832_2#201	28832_2#201	3	3	16	ST16	16	16	HRYC	Non-hospitalised person	NA	No	No	No	No	No	No	No	Yes	No	No	No	No	No	No	No	No	Yes	No	grey	grey	grey	grey	grey	grey	grey	orange	grey	grey	grey	grey	grey	grey	grey	grey	orange	grey
28832_2#205	28832_2#205	28832_2#205	3	3	16	ST16	16	16	HRYC	Non-hospitalised person	NA	Yes	No	No	No	No	No	No	Yes	No	Yes	Yes	No	No	No	No	No	Yes	No	orange	grey	grey	grey	grey	grey	grey	orange	grey	orange	orange	grey	grey	grey	grey	grey	orange	grey
28832_2#301	28832_2#301	28832_2#301	3	3	16	ST16	16	16	HRYC	Non-hospitalised person	NA	Yes	No	No	No	No	No	No	Yes	No	Yes	Yes	No	No	No	No	No	Yes	No	orange	grey	grey	grey	grey	grey	grey	orange	grey	orange	orange	grey	grey	grey	grey	grey	orange	grey
28832_2#326	28832_2#326	28832_2#326	3	3	16	ST16	16	16	HRYC	Non-hospitalised person	NA	Yes	No	No	No	No	Yes	No	Yes	No	Yes	No	No	No	Yes	No	No	Yes	Yes	orange	grey	grey	grey	grey	orange	grey	orange	grey	orange	grey	grey	grey	orange	grey	grey	orange	orange
29594_2#140	29594_2#140	29594_2#140	3	3	16	ST16	16	16	UNIV RIOJA	Non-hospitalised person	NA	Yes	No	No	No	No	No	No	Yes	No	Yes	Yes	No	No	No	No	No	Yes	No	orange	grey	grey	grey	grey	grey	grey	orange	grey	orange	orange	grey	grey	grey	grey	grey	orange	grey
29594_2#146	29594_2#146	29594_2#146	3	3	16	ST16	16	16	UNIV RIOJA	Non-hospitalised person	NA	Yes	No	No	No	No	Yes	No	Yes	No	Yes	Yes	No	No	No	No	Yes	Yes	No	orange	grey	grey	grey	grey	orange	grey	orange	grey	orange	orange	grey	grey	grey	grey	orange	orange	grey
29594_2#160	29594_2#160	29594_2#160	3	3	16	ST16	16	16	UNIV RIOJA	Non-hospitalised person	NA	Yes	No	No	No	No	No	No	Yes	No	Yes	Yes	No	No	No	No	No	Yes	No	orange	grey	grey	grey	grey	grey	grey	orange	grey	orange	orange	grey	grey	grey	grey	grey	orange	grey
29594_2#182	29594_2#182	29594_2#182	3	3	16	ST16	16	16	UNIV RIOJA	Non-hospitalised person	NA	Yes	No	No	No	No	Yes	No	Yes	No	Yes	Yes	No	No	No	No	Yes	Yes	No	orange	grey	grey	grey	grey	orange	grey	orange	grey	orange	orange	grey	grey	grey	grey	orange	orange	grey
29594_2#24	29594_2#24	29594_2#24	3	3	16	ST16	16	16	HRYC	Non-hospitalised person	NA	Yes	No	No	No	No	Yes	No	Yes	No	Yes	Yes	No	No	No	No	Yes	Yes	No	orange	grey	grey	grey	grey	orange	grey	orange	grey	orange	orange	grey	grey	grey	grey	orange	orange	grey
29594_2#38	29594_2#38	29594_2#38	3	3	16	ST16	16	16	HRYC	Non-hospitalised person	NA	Yes	No	No	No	No	Yes	No	Yes	No	Yes	Yes	No	No	No	No	Yes	Yes	Yes	orange	grey	grey	grey	grey	orange	grey	orange	grey	orange	orange	grey	grey	grey	grey	orange	orange	orange
26975_1#74	26975_1#74	26975_1#74	3	3	16	ST16	16	16	UMCU	Others	NA	Yes	No	No	No	No	Yes	No	Yes	No	Yes	Yes	No	No	No	No	Yes	Yes	Yes	orange	grey	grey	grey	grey	orange	grey	orange	grey	orange	orange	grey	grey	grey	grey	orange	orange	orange
27725_1#157	27725_1#157	27725_1#157	3	3	16	ST16	16	16	UNIV RIOJA	Others	NA	Yes	No	No	No	No	Yes	No	Yes	No	Yes	Yes	No	No	No	No	Yes	Yes	No	orange	grey	grey	grey	grey	orange	grey	orange	grey	orange	orange	grey	grey	grey	grey	orange	orange	grey
28099_2#306	28099_2#306	28099_2#306	3	3	16	ST16	16	16	UNIV PORTO	Others	NA	No	No	No	No	Yes	No	No	Yes	No	Yes	No	No	No	No	No	No	Yes	Yes	grey	grey	grey	grey	orange	grey	grey	orange	grey	orange	grey	grey	grey	grey	grey	grey	orange	orange
28157_4#110	28157_4#110	28157_4#110	3	3	16	ST16	16	16	UNIV PORTO	Others	NA	Yes	No	No	No	No	No	No	Yes	No	No	No	No	No	Yes	No	Yes	Yes	Yes	orange	grey	grey	grey	grey	grey	grey	orange	grey	grey	grey	grey	grey	orange	grey	orange	orange	orange
28157_4#21	28157_4#21	28157_4#21	3	3	16	ST16	16	16	UNIV PORTO	Others	NA	Yes	No	No	No	No	No	No	Yes	No	No	No	No	No	Yes	No	Yes	Yes	Yes	orange	grey	grey	grey	grey	grey	grey	orange	grey	grey	grey	grey	grey	orange	grey	orange	orange	orange
29594_2#144	29594_2#144	29594_2#144	3	3	16	ST16	16	16	UNIV RIOJA	Others	NA	Yes	No	No	No	No	No	No	Yes	No	Yes	Yes	No	No	No	No	No	Yes	Yes	orange	grey	grey	grey	grey	grey	grey	orange	grey	orange	orange	grey	grey	grey	grey	grey	orange	orange
26975_2#236	26975_2#236	26975_2#236	3	3	16	ST16	16	16	UMCU	Wild bird	NA	Yes	No	No	No	No	Yes	No	Yes	No	Yes	Yes	No	No	No	No	Yes	Yes	No	orange	grey	grey	grey	grey	orange	grey	orange	grey	orange	orange	grey	grey	grey	grey	orange	orange	grey
26975_2#50	26975_2#50	26975_2#50	3	3	16	ST16	16	16	UMCU	Wild bird	NA	Yes	No	No	No	No	No	No	Yes	No	Yes	Yes	No	No	No	No	Yes	Yes	No	orange	grey	grey	grey	grey	grey	grey	orange	grey	orange	orange	grey	grey	grey	grey	orange	orange	grey
26975_2#82	26975_2#82	26975_2#82	3	3	16	ST16	16	16	UMCU	Wild bird	NA	No	No	No	No	No	No	No	Yes	No	No	No	No	No	No	No	No	Yes	No	grey	grey	grey	grey	grey	grey	grey	orange	grey	grey	grey	grey	grey	grey	grey	grey	orange	grey
26975_2#87	26975_2#87	26975_2#87	3	3	16	ST16	16	16	UMCU	Wild bird	NA	Yes	No	No	No	No	Yes	No	Yes	No	Yes	Yes	No	No	No	No	Yes	Yes	No	orange	grey	grey	grey	grey	orange	grey	orange	grey	orange	orange	grey	grey	grey	grey	orange	orange	grey
26975_2#92	26975_2#92	26975_2#92	3	3	16	ST16	16	16	UMCU	Wild bird	NA	No	No	No	No	No	No	No	Yes	No	No	No	No	No	No	No	No	Yes	No	grey	grey	grey	grey	grey	grey	grey	orange	grey	grey	grey	grey	grey	grey	grey	grey	orange	grey
27688_1#175	27688_1#175	27688_1#175	3	3	16	ST16	16	16	UNIV RIOJA	Wild bird	NA	Yes	No	No	No	No	Yes	No	Yes	No	Yes	No	No	No	Yes	No	Yes	Yes	Yes	orange	grey	grey	grey	grey	orange	grey	orange	grey	orange	grey	grey	grey	orange	grey	orange	orange	orange
27688_1#200	27688_1#200	27688_1#200	3	3	16	ST16	16	16	UNIV RIOJA	Wild bird	NA	Yes	No	No	No	No	No	No	Yes	No	No	No	No	No	Yes	No	Yes	Yes	Yes	orange	grey	grey	grey	grey	grey	grey	orange	grey	grey	grey	grey	grey	orange	grey	orange	orange	orange
27688_1#268	27688_1#268	27688_1#268	3	3	16	ST16	16	16	UNIV RIOJA	Wild bird	NA	Yes	No	No	No	No	No	No	Yes	No	Yes	Yes	No	No	No	No	Yes	Yes	Yes	orange	grey	grey	grey	grey	grey	grey	orange	grey	orange	orange	grey	grey	grey	grey	orange	orange	orange
27688_1#86	27688_1#86	27688_1#86	3	3	16	ST16	16	16	UNIV RIOJA	Wild bird	NA	Yes	No	No	No	No	Yes	No	Yes	No	Yes	No	No	No	Yes	No	Yes	Yes	Yes	orange	grey	grey	grey	grey	orange	grey	orange	grey	orange	grey	grey	grey	orange	grey	orange	orange	orange
27688_1#71	27688_1#71	27688_1#71	14	7	NA	NA	17	17	UNIV RIOJA	Hospitalised patient	NA	Yes	No	No	No	No	No	No	Yes	No	Yes	No	No	No	Yes	No	No	Yes	No	orange	grey	grey	grey	grey	grey	grey	orange	grey	orange	grey	grey	grey	orange	grey	grey	orange	grey
28832_2#131	28832_2#131	28832_2#131	14	7	NA	NA	17	17	HRYC	Hospitalised patient	NA	Yes	No	No	No	No	No	No	Yes	No	Yes	Yes	No	No	Yes	No	Yes	Yes	No	orange	grey	grey	grey	grey	grey	grey	orange	grey	orange	orange	grey	grey	orange	grey	orange	orange	grey
28832_2#204	28832_2#204	28832_2#204	14	7	NA	NA	17	17	HRYC	Hospitalised patient	NA	Yes	No	No	No	No	No	No	Yes	No	Yes	Yes	No	No	Yes	No	Yes	Yes	No	orange	grey	grey	grey	grey	grey	grey	orange	grey	orange	orange	grey	grey	orange	grey	orange	orange	grey
28832_2#383	28832_2#383	28832_2#383	14	7	NA	NA	17	17	HRYC	Hospitalised patient	NA	Yes	No	No	No	No	No	No	Yes	No	Yes	Yes	No	No	Yes	No	Yes	Yes	No	orange	grey	grey	grey	grey	grey	grey	orange	grey	orange	orange	grey	grey	orange	grey	orange	orange	grey
28832_2#42	28832_2#42	28832_2#42	14	7	NA	NA	17	17	HRYC	Hospitalised patient	NA	Yes	No	No	No	No	No	No	Yes	No	Yes	Yes	No	No	Yes	No	Yes	Yes	No	orange	grey	grey	grey	grey	grey	grey	orange	grey	orange	orange	grey	grey	orange	grey	orange	orange	grey
28832_2#58	28832_2#58	28832_2#58	14	7	NA	NA	17	17	HRYC	Hospitalised patient	NA	Yes	No	No	No	No	No	No	Yes	No	Yes	Yes	No	No	Yes	No	Yes	Yes	No	orange	grey	grey	grey	grey	grey	grey	orange	grey	orange	orange	grey	grey	orange	grey	orange	orange	grey
27688_1#43	27688_1#43	27688_1#43	14_94	7	NA	NA	17	17	UNIV RIOJA	Hospitalised patient	NA	Yes	No	No	No	No	No	No	Yes	No	Yes	No	No	No	Yes	No	No	Yes	No	orange	grey	grey	grey	grey	grey	grey	orange	grey	orange	grey	grey	grey	orange	grey	grey	orange	grey
28832_2#13	28832_2#13	28832_2#13	14_94	7	NA	NA	17	17	HRYC	Hospitalised patient	NA	Yes	No	No	No	No	No	No	Yes	No	Yes	Yes	No	No	Yes	No	Yes	Yes	No	orange	grey	grey	grey	grey	grey	grey	orange	grey	orange	orange	grey	grey	orange	grey	orange	orange	grey
28832_2#22	28832_2#22	28832_2#22	14_94	7	NA	NA	17	17	HRYC	Hospitalised patient	NA	Yes	No	No	No	No	No	No	Yes	No	Yes	Yes	No	No	Yes	No	Yes	Yes	No	orange	grey	grey	grey	grey	grey	grey	orange	grey	orange	orange	grey	grey	orange	grey	orange	orange	grey
28832_2#371	28832_2#371	28832_2#371	14_94	7	NA	NA	17	17	HRYC	Hospitalised patient	NA	Yes	No	No	No	No	No	No	Yes	No	Yes	Yes	No	No	Yes	No	Yes	Yes	No	orange	grey	grey	grey	grey	grey	grey	orange	grey	orange	orange	grey	grey	orange	grey	orange	orange	grey
28157_4#11	28157_4#11	28157_4#11	17	21	NA	NA	19	19	UNIV PORTO	Environment	NA	Yes	No	No	No	No	No	No	Yes	No	Yes	Yes	No	No	No	No	Yes	Yes	Yes	orange	grey	grey	grey	grey	grey	grey	orange	grey	orange	orange	grey	grey	grey	grey	orange	orange	orange
26975_1#139	26975_1#139	26975_1#139	17	21	NA	NA	19	19	UMCU	Hospitalised patient	NA	Yes	No	No	No	No	No	No	Yes	No	Yes	Yes	No	No	No	No	Yes	Yes	Yes	orange	grey	grey	grey	grey	grey	grey	orange	grey	orange	orange	grey	grey	grey	grey	orange	orange	orange
26975_1#245	26975_1#245	26975_1#245	17	21	NA	NA	19	19	UMCU	Hospitalised patient	NA	Yes	No	No	No	No	No	No	Yes	No	No	Yes	No	No	Yes	No	Yes	Yes	Yes	orange	grey	grey	grey	grey	grey	grey	orange	grey	grey	orange	grey	grey	orange	grey	orange	orange	orange
26975_1#272	26975_1#272	26975_1#272	17	21	NA	NA	19	19	UMCU	Hospitalised patient	NA	Yes	No	No	No	No	No	No	Yes	No	Yes	Yes	No	No	No	No	Yes	Yes	No	orange	grey	grey	grey	grey	grey	grey	orange	grey	orange	orange	grey	grey	grey	grey	orange	orange	grey
26975_1#295	26975_1#295	26975_1#295	17	21	NA	NA	19	19	ENARE-UMCU	Hospitalised patient	NA	No	No	No	No	No	No	No	Yes	No	Yes	Yes	No	No	No	No	No	Yes	No	grey	grey	grey	grey	grey	grey	grey	orange	grey	orange	orange	grey	grey	grey	grey	grey	orange	grey
26975_1#323	26975_1#323	26975_1#323	17	21	NA	NA	19	19	ENARE-UMCU	Hospitalised patient	NA	Yes	No	No	No	No	No	No	Yes	No	Yes	Yes	No	No	No	No	Yes	Yes	Yes	orange	grey	grey	grey	grey	grey	grey	orange	grey	orange	orange	grey	grey	grey	grey	orange	orange	orange
26975_1#335	26975_1#335	26975_1#335	17	21	NA	NA	19	19	ENARE-UMCU	Hospitalised patient	NA	No	No	No	No	No	No	No	Yes	No	No	No	No	No	No	No	No	Yes	No	grey	grey	grey	grey	grey	grey	grey	orange	grey	grey	grey	grey	grey	grey	grey	grey	orange	grey
26975_1#358	26975_1#358	26975_1#358	17	21	NA	NA	19	19	ENARE-UMCU	Hospitalised patient	NA	Yes	No	No	No	No	No	No	Yes	No	Yes	Yes	No	No	No	No	Yes	Yes	No	orange	grey	grey	grey	grey	grey	grey	orange	grey	orange	orange	grey	grey	grey	grey	orange	orange	grey
26975_1#365	26975_1#365	26975_1#365	17	21	NA	NA	19	19	ENARE-UMCU	Hospitalised patient	NA	Yes	No	No	No	No	No	No	Yes	No	Yes	No	No	No	No	No	Yes	Yes	No	orange	grey	grey	grey	grey	grey	grey	orange	grey	orange	grey	grey	grey	grey	grey	orange	orange	grey
26975_1#370	26975_1#370	26975_1#370	17	21	NA	NA	19	19	UMCU	Hospitalised patient	NA	Yes	No	No	No	No	No	No	Yes	No	No	No	No	No	No	No	No	Yes	No	orange	grey	grey	grey	grey	grey	grey	orange	grey	grey	grey	grey	grey	grey	grey	grey	orange	grey
26975_2#138	26975_2#138	26975_2#138	17	21	NA	NA	19	19	UMCU	Hospitalised patient	NA	No	No	No	No	No	No	No	Yes	No	No	No	No	No	No	No	No	Yes	No	grey	grey	grey	grey	grey	grey	grey	orange	grey	grey	grey	grey	grey	grey	grey	grey	orange	grey
27688_1#134	27688_1#134	27688_1#134	17	21	NA	NA	19	19	HRYC	Hospitalised patient	NA	No	No	No	No	No	No	No	Yes	No	No	No	No	No	No	No	No	Yes	No	grey	grey	grey	grey	grey	grey	grey	orange	grey	grey	grey	grey	grey	grey	grey	grey	orange	grey
28099_2#61	28099_2#61	28099_2#61	17	21	NA	NA	19	19	UNIV PORTO	Hospitalised patient	NA	Yes	No	No	No	No	No	No	Yes	No	Yes	No	No	No	No	No	Yes	Yes	Yes	orange	grey	grey	grey	grey	grey	grey	orange	grey	orange	grey	grey	grey	grey	grey	orange	orange	orange
28099_2#89	28099_2#89	28099_2#89	17	21	NA	NA	19	19	UNIV PORTO	Hospitalised patient	NA	Yes	No	No	No	No	No	No	Yes	No	Yes	No	No	No	No	No	Yes	Yes	Yes	orange	grey	grey	grey	grey	grey	grey	orange	grey	orange	grey	grey	grey	grey	grey	orange	orange	orange
27688_1#291	27688_1#291	27688_1#291	17	21	NA	NA	19	19	HRYC	Non-hospitalised person	NA	No	No	No	No	No	No	No	Yes	No	No	No	No	No	No	No	No	Yes	No	grey	grey	grey	grey	grey	grey	grey	orange	grey	grey	grey	grey	grey	grey	grey	grey	orange	grey
28832_2#51	28832_2#51	28832_2#51	17	21	NA	NA	19	19	HRYC	Non-hospitalised person	NA	No	No	No	No	No	No	No	Yes	No	No	No	No	No	No	No	No	Yes	No	grey	grey	grey	grey	grey	grey	grey	orange	grey	grey	grey	grey	grey	grey	grey	grey	orange	grey
26975_2#22	26975_2#22	26975_2#22	17	21	NA	NA	19	19	UMCU	Old human isolate	NA	No	No	No	No	No	No	No	Yes	No	No	No	No	No	No	No	No	No	No	grey	grey	grey	grey	grey	grey	grey	orange	grey	grey	grey	grey	grey	grey	grey	grey	grey	grey
26975_2#32	26975_2#32	26975_2#32	17	21	NA	NA	19	19	UMCU	Old human isolate	NA	No	No	No	No	No	No	No	Yes	No	No	No	No	No	No	No	No	Yes	No	grey	grey	grey	grey	grey	grey	grey	orange	grey	grey	grey	grey	grey	grey	grey	grey	orange	grey
ERR3406299_E_fcs_Pop17	ERR3406299_E_fcs_Pop17	ERR3406299	17	NA	NA	NA	19	NA	Baby gut	Infancy	Caesarean	Yes	No	No	No	No	No	No	Yes	No	No	No	No	No	No	No	No	Yes	No	orange	grey	grey	grey	grey	grey	grey	orange	grey	grey	grey	grey	grey	grey	grey	grey	orange	grey
26975_1#109	26975_1#109	26975_1#109	17	21	NA	NA	19	19	UMCU	Hospitalised patient	NA	No	No	No	No	No	No	No	Yes	No	No	No	No	No	No	No	No	Yes	No	grey	grey	grey	grey	grey	grey	grey	orange	grey	grey	grey	grey	grey	grey	grey	grey	orange	grey
26975_1#313	26975_1#313	26975_1#313	17	21	NA	NA	19	19	ENARE-UMCU	Hospitalised patient	NA	Yes	No	No	No	No	No	No	Yes	No	Yes	Yes	No	No	No	No	Yes	Yes	No	orange	grey	grey	grey	grey	grey	grey	orange	grey	orange	orange	grey	grey	grey	grey	orange	orange	grey
ERR3404660_E_fcs_Pop17	ERR3404660_E_fcs_Pop17	ERR3404660	17	NA	NA	NA	19	NA	Baby gut	Neonatal	Caesarean	Yes	No	No	No	No	No	No	Yes	No	No	Yes	No	No	No	No	Yes	No	Yes	orange	grey	grey	grey	grey	grey	grey	orange	grey	grey	orange	grey	grey	grey	grey	orange	grey	orange
ERR3404786_E_fcs_Pop17	ERR3404786_E_fcs_Pop17	ERR3404786	17	NA	NA	NA	19	NA	Baby gut	Neonatal	Vaginal	No	No	No	No	No	No	No	Yes	No	No	No	No	No	No	No	No	No	No	grey	grey	grey	grey	grey	grey	grey	orange	grey	grey	grey	grey	grey	grey	grey	grey	grey	grey
ERR3404864_E_fcs_Pop17	ERR3404864_E_fcs_Pop17	ERR3404864	17	NA	NA	NA	19	NA	Baby gut	Neonatal	Caesarean	No	No	Yes	No	No	No	No	Yes	No	No	No	No	No	No	No	No	No	No	grey	grey	orange	grey	grey	grey	grey	orange	grey	grey	grey	grey	grey	grey	grey	grey	grey	grey
ERR3404865_E_fcs_Pop17	ERR3404865_E_fcs_Pop17	ERR3404865	17	NA	NA	NA	19	NA	Baby gut	Neonatal	Caesarean	No	No	No	No	No	No	No	Yes	No	No	No	No	No	No	No	No	No	No	grey	grey	grey	grey	grey	grey	grey	orange	grey	grey	grey	grey	grey	grey	grey	grey	grey	grey
ERR3405186_E_fcs_Pop17	ERR3405186_E_fcs_Pop17	ERR3405186	17	NA	NA	NA	19	NA	Baby gut	Neonatal	Caesarean	Yes	No	No	No	No	No	No	Yes	No	No	No	No	No	No	No	Yes	Yes	No	orange	grey	grey	grey	grey	grey	grey	orange	grey	grey	grey	grey	grey	grey	grey	orange	orange	grey
ERR3405349_E_fcs_Pop17	ERR3405349_E_fcs_Pop17	ERR3405349	17	NA	NA	NA	19	NA	Baby gut	Neonatal	Caesarean	No	No	No	No	No	No	No	Yes	No	Yes	No	No	No	No	No	No	Yes	No	grey	grey	grey	grey	grey	grey	grey	orange	grey	orange	grey	grey	grey	grey	grey	grey	orange	grey
ERR3405350_E_fcs_Pop17	ERR3405350_E_fcs_Pop17	ERR3405350	17	NA	NA	NA	19	NA	Baby gut	Neonatal	Caesarean	No	No	No	No	No	No	No	Yes	No	No	No	No	No	No	No	No	No	No	grey	grey	grey	grey	grey	grey	grey	orange	grey	grey	grey	grey	grey	grey	grey	grey	grey	grey
ERR3405351_E_fcs_Pop17	ERR3405351_E_fcs_Pop17	ERR3405351	17	NA	NA	NA	19	NA	Baby gut	Neonatal	Caesarean	Yes	No	Yes	No	No	No	No	Yes	No	No	No	No	No	No	No	Yes	Yes	No	orange	grey	orange	grey	grey	grey	grey	orange	grey	grey	grey	grey	grey	grey	grey	orange	orange	grey
ERR3405385_E_fcs_Pop17	ERR3405385_E_fcs_Pop17	ERR3405385	17	NA	NA	NA	19	NA	Baby gut	Neonatal	Vaginal	No	No	No	No	No	No	No	Yes	No	No	No	No	No	No	No	No	No	No	grey	grey	grey	grey	grey	grey	grey	orange	grey	grey	grey	grey	grey	grey	grey	grey	grey	grey
ERR3405670_E_fcs_Pop17	ERR3405670_E_fcs_Pop17	ERR3405670	17	NA	NA	NA	19	NA	Baby gut	Neonatal	Caesarean	Yes	No	No	No	No	No	No	Yes	No	No	No	No	No	No	No	Yes	No	No	orange	grey	grey	grey	grey	grey	grey	orange	grey	grey	grey	grey	grey	grey	grey	orange	grey	grey
ERR3405783_E_fcs_Pop17	ERR3405783_E_fcs_Pop17	ERR3405783	17	NA	NA	NA	19	NA	Baby gut	Neonatal	Caesarean	No	No	No	No	No	No	No	Yes	No	No	No	No	No	No	No	No	Yes	No	grey	grey	grey	grey	grey	grey	grey	orange	grey	grey	grey	grey	grey	grey	grey	grey	orange	grey
ERR3406043_E_fcs_Pop17	ERR3406043_E_fcs_Pop17	ERR3406043	17	NA	NA	NA	19	NA	Baby gut	Neonatal	Vaginal	Yes	No	Yes	No	No	No	No	Yes	No	No	No	No	No	No	No	Yes	Yes	No	orange	grey	orange	grey	grey	grey	grey	orange	grey	grey	grey	grey	grey	grey	grey	orange	orange	grey
ERR3406154_E_fcs_Pop17	ERR3406154_E_fcs_Pop17	ERR3406154	17	NA	NA	NA	19	NA	Baby gut	Neonatal	Caesarean	No	No	No	No	No	No	No	No	No	No	No	No	No	No	No	No	Yes	No	grey	grey	grey	grey	grey	grey	grey	grey	grey	grey	grey	grey	grey	grey	grey	grey	orange	grey
26975_1#75	26975_1#75	26975_1#75	17	21	NA	NA	20	20	UMCU	Farm animal	NA	No	No	No	No	No	No	No	Yes	No	Yes	No	No	No	No	No	No	Yes	No	grey	grey	grey	grey	grey	grey	grey	orange	grey	orange	grey	grey	grey	grey	grey	grey	orange	grey
28157_4#111	28157_4#111	28157_4#111	2	5	21	ST21	21	21	UNIV PORTO	Environment	NA	Yes	No	No	No	No	Yes	No	Yes	No	Yes	No	No	No	No	No	Yes	Yes	No	orange	grey	grey	grey	grey	orange	grey	orange	grey	orange	grey	grey	grey	grey	grey	orange	orange	grey
28157_4#184	28157_4#184	28157_4#184	2	16	21	ST21	21	21	UNIV PORTO	Environment	NA	No	No	No	No	No	No	No	Yes	No	No	No	No	No	No	No	No	No	No	grey	grey	grey	grey	grey	grey	grey	orange	grey	grey	grey	grey	grey	grey	grey	grey	grey	grey
28157_4#186	28157_4#186	28157_4#186	2	16	21	ST21	21	21	UNIV PORTO	Environment	NA	No	No	No	No	No	No	No	Yes	No	No	No	No	No	No	No	No	No	No	grey	grey	grey	grey	grey	grey	grey	orange	grey	grey	grey	grey	grey	grey	grey	grey	grey	grey
28157_4#292	28157_4#292	28157_4#292	2	5	21	ST21	21	21	UNIV PORTO	Environment	NA	Yes	No	No	No	No	Yes	No	Yes	No	Yes	No	No	No	No	No	Yes	Yes	Yes	orange	grey	grey	grey	grey	orange	grey	orange	grey	orange	grey	grey	grey	grey	grey	orange	orange	orange
28157_4#367	28157_4#367	28157_4#367	2	16	21	ST21	21	21	UNIV PORTO	Environment	NA	No	No	No	No	No	No	No	Yes	No	No	No	No	No	No	No	No	No	No	grey	grey	grey	grey	grey	grey	grey	orange	grey	grey	grey	grey	grey	grey	grey	grey	grey	grey
28099_2#136	28099_2#136	28099_2#136	2	16	21	ST21	21	21	UNIV PORTO	Farm animal	NA	No	No	No	No	No	No	No	Yes	No	No	No	No	No	No	No	No	No	No	grey	grey	grey	grey	grey	grey	grey	orange	grey	grey	grey	grey	grey	grey	grey	grey	grey	grey
28099_2#164	28099_2#164	28099_2#164	2	16	21	ST21	21	21	UNIV PORTO	Farm animal	NA	No	No	No	No	No	No	No	Yes	No	No	No	No	No	No	No	No	No	No	grey	grey	grey	grey	grey	grey	grey	orange	grey	grey	grey	grey	grey	grey	grey	grey	grey	grey
28099_2#258	28099_2#258	28099_2#258	2	16	21	ST21	21	21	UNIV PORTO	Farm animal	NA	No	No	No	No	No	No	No	Yes	No	No	No	No	No	No	No	No	No	No	grey	grey	grey	grey	grey	grey	grey	orange	grey	grey	grey	grey	grey	grey	grey	grey	grey	grey
28157_4#256	28157_4#256	28157_4#256	2	5	21	ST21	21	21	UNIV PORTO	Farm animal	NA	Yes	No	No	No	No	No	No	Yes	No	Yes	Yes	No	No	Yes	No	No	Yes	Yes	orange	grey	grey	grey	grey	grey	grey	orange	grey	orange	orange	grey	grey	orange	grey	grey	orange	orange
28157_4#31	28157_4#31	28157_4#31	2	16	21	ST21	21	21	UNIV PORTO	Farm animal	NA	No	No	No	No	No	No	No	Yes	No	No	No	No	No	No	No	No	No	No	grey	grey	grey	grey	grey	grey	grey	orange	grey	grey	grey	grey	grey	grey	grey	grey	grey	grey
26975_1#182	26975_1#182	26975_1#182	2	5	21	ST21	21	21	UMCU	Hospitalised patient	NA	No	No	No	No	No	No	No	Yes	No	No	No	No	No	No	No	No	Yes	No	grey	grey	grey	grey	grey	grey	grey	orange	grey	grey	grey	grey	grey	grey	grey	grey	orange	grey
26975_2#5	26975_2#5	26975_2#5	2	16	21	ST21	21	21	UMCU	Hospitalised patient	NA	No	No	No	No	No	No	No	Yes	No	No	No	No	No	No	No	No	No	No	grey	grey	grey	grey	grey	grey	grey	orange	grey	grey	grey	grey	grey	grey	grey	grey	grey	grey
27688_1#110	27688_1#110	27688_1#110	2	16	21	ST21	21	21	HRYC	Hospitalised patient	NA	No	No	No	No	No	No	No	Yes	No	No	No	No	No	No	No	No	No	No	grey	grey	grey	grey	grey	grey	grey	orange	grey	grey	grey	grey	grey	grey	grey	grey	grey	grey
28099_2#155	28099_2#155	28099_2#155	2	5	21	ST21	21	21	UNIV PORTO	Hospitalised patient	NA	No	No	No	No	No	No	No	Yes	No	No	No	No	No	Yes	No	No	Yes	No	grey	grey	grey	grey	grey	grey	grey	orange	grey	grey	grey	grey	grey	orange	grey	grey	orange	grey
28099_2#175	28099_2#175	28099_2#175	2	16	21	ST21	21	21	UNIV PORTO	Hospitalised patient	NA	No	No	No	No	No	No	No	Yes	No	No	No	No	No	No	No	No	No	No	grey	grey	grey	grey	grey	grey	grey	orange	grey	grey	grey	grey	grey	grey	grey	grey	grey	grey
28099_2#337	28099_2#337	28099_2#337	2	5	21	ST21	21	21	UNIV PORTO	Hospitalised patient	NA	Yes	No	No	No	No	Yes	No	Yes	No	Yes	No	No	No	No	No	No	Yes	Yes	orange	grey	grey	grey	grey	orange	grey	orange	grey	orange	grey	grey	grey	grey	grey	grey	orange	orange
28099_2#381	28099_2#381	28099_2#381	2	5	21	ST21	21	21	UNIV PORTO	Hospitalised patient	NA	No	No	No	No	No	No	No	Yes	No	No	No	No	No	Yes	No	No	Yes	No	grey	grey	grey	grey	grey	grey	grey	orange	grey	grey	grey	grey	grey	orange	grey	grey	orange	grey
28099_2#42	28099_2#42	28099_2#42	2	5	21	ST21	21	21	UNIV PORTO	Hospitalised patient	NA	No	No	No	No	No	No	No	Yes	No	No	No	No	No	No	No	No	Yes	No	grey	grey	grey	grey	grey	grey	grey	orange	grey	grey	grey	grey	grey	grey	grey	grey	orange	grey
28099_2#59	28099_2#59	28099_2#59	2	16	21	ST21	21	21	UNIV PORTO	Hospitalised patient	NA	No	No	No	No	No	No	No	Yes	No	No	No	No	No	No	No	No	No	No	grey	grey	grey	grey	grey	grey	grey	orange	grey	grey	grey	grey	grey	grey	grey	grey	grey	grey
28099_2#73	28099_2#73	28099_2#73	2	5	21	ST21	21	21	UNIV PORTO	Hospitalised patient	NA	No	No	No	No	No	No	No	Yes	No	No	No	No	No	No	No	No	Yes	No	grey	grey	grey	grey	grey	grey	grey	orange	grey	grey	grey	grey	grey	grey	grey	grey	orange	grey
28099_2#74	28099_2#74	28099_2#74	2	5	21	ST21	21	21	UNIV PORTO	Hospitalised patient	NA	No	No	No	No	Yes	No	No	Yes	No	Yes	No	No	No	No	No	No	No	No	grey	grey	grey	grey	orange	grey	grey	orange	grey	orange	grey	grey	grey	grey	grey	grey	grey	grey
28157_4#196	28157_4#196	28157_4#196	2	16	21	ST21	21	21	UNIV PORTO	Hospitalised patient	NA	No	No	No	No	No	No	No	Yes	No	No	No	No	No	No	No	No	No	No	grey	grey	grey	grey	grey	grey	grey	orange	grey	grey	grey	grey	grey	grey	grey	grey	grey	grey
28157_4#228	28157_4#228	28157_4#228	2	16	21	ST21	21	21	UNIV PORTO	Hospitalised patient	NA	No	No	No	No	No	No	No	Yes	No	No	No	No	No	No	No	No	No	No	grey	grey	grey	grey	grey	grey	grey	orange	grey	grey	grey	grey	grey	grey	grey	grey	grey	grey
28157_4#257	28157_4#257	28157_4#257	2	16	21	ST21	21	21	UNIV PORTO	Hospitalised patient	NA	No	No	No	No	No	No	No	Yes	No	No	No	No	No	No	No	No	No	No	grey	grey	grey	grey	grey	grey	grey	orange	grey	grey	grey	grey	grey	grey	grey	grey	grey	grey
28157_4#308	28157_4#308	28157_4#308	2	16	21	ST21	21	21	UNIV PORTO	Hospitalised patient	NA	No	No	No	No	No	No	No	Yes	No	No	No	No	No	No	No	No	No	No	grey	grey	grey	grey	grey	grey	grey	orange	grey	grey	grey	grey	grey	grey	grey	grey	grey	grey
26975_1#35	26975_1#35	26975_1#35	2	16	21	ST21	21	21	UMCU	Non-hospitalised person	NA	No	No	No	No	No	No	No	Yes	No	No	No	No	No	No	No	No	No	No	grey	grey	grey	grey	grey	grey	grey	orange	grey	grey	grey	grey	grey	grey	grey	grey	grey	grey
26975_1#36	26975_1#36	26975_1#36	2	5	21	ST21	21	21	UMCU	Non-hospitalised person	NA	No	No	No	No	No	No	No	Yes	No	No	No	No	No	No	No	No	Yes	No	grey	grey	grey	grey	grey	grey	grey	orange	grey	grey	grey	grey	grey	grey	grey	grey	orange	grey
26975_1#7	26975_1#7	26975_1#7	2	16	21	ST21	21	21	UMCU	Non-hospitalised person	NA	No	No	No	No	No	No	No	Yes	No	No	No	No	No	No	No	No	Yes	No	grey	grey	grey	grey	grey	grey	grey	orange	grey	grey	grey	grey	grey	grey	grey	grey	orange	grey
28099_2#43	28099_2#43	28099_2#43	2	5	21	ST21	21	21	UNIV PORTO	Non-hospitalised person	NA	Yes	No	No	No	No	No	No	Yes	No	Yes	Yes	No	No	No	No	Yes	Yes	No	orange	grey	grey	grey	grey	grey	grey	orange	grey	orange	orange	grey	grey	grey	grey	orange	orange	grey
28157_4#207	28157_4#207	28157_4#207	2	5	21	ST21	21	21	UNIV PORTO	Non-hospitalised person	NA	No	No	No	No	No	No	No	Yes	No	No	No	No	No	No	No	No	Yes	No	grey	grey	grey	grey	grey	grey	grey	orange	grey	grey	grey	grey	grey	grey	grey	grey	orange	grey
28157_4#363	28157_4#363	28157_4#363	2	16	21	ST21	21	21	UNIV PORTO	Non-hospitalised person	NA	Yes	No	No	No	No	No	No	Yes	No	Yes	Yes	No	No	No	No	Yes	Yes	No	orange	grey	grey	grey	grey	grey	grey	orange	grey	orange	orange	grey	grey	grey	grey	orange	orange	grey
28832_2#152	28832_2#152	28832_2#152	2	16	21	ST21	21	21	HRYC	Non-hospitalised person	NA	No	No	No	No	No	No	No	Yes	No	No	No	No	No	No	No	No	No	No	grey	grey	grey	grey	grey	grey	grey	orange	grey	grey	grey	grey	grey	grey	grey	grey	grey	grey
28832_2#293	28832_2#293	28832_2#293	2	16	21	ST21	21	21	HRYC	Non-hospitalised person	NA	No	No	No	No	No	No	No	Yes	No	No	No	No	No	No	No	No	No	No	grey	grey	grey	grey	grey	grey	grey	orange	grey	grey	grey	grey	grey	grey	grey	grey	grey	grey
26975_2#14	26975_2#14	26975_2#14	2	5	21	ST21	21	21	UMCU	Others	NA	Yes	No	No	No	No	Yes	No	Yes	No	Yes	No	No	No	No	No	Yes	Yes	No	orange	grey	grey	grey	grey	orange	grey	orange	grey	orange	grey	grey	grey	grey	grey	orange	orange	grey
28099_2#278	28099_2#278	28099_2#278	2	16	21	ST21	21	21	UNIV PORTO	Others	NA	No	No	No	No	No	No	No	Yes	No	No	No	No	No	No	No	No	No	No	grey	grey	grey	grey	grey	grey	grey	orange	grey	grey	grey	grey	grey	grey	grey	grey	grey	grey
27688_1#293	27688_1#293	27688_1#293	2	5	21	ST21	21	21	UNIV RIOJA	Wild bird	NA	Yes	No	No	No	No	No	No	Yes	No	Yes	Yes	No	No	No	No	Yes	Yes	No	orange	grey	grey	grey	grey	grey	grey	orange	grey	orange	orange	grey	grey	grey	grey	orange	orange	grey
ERR3404890_E_fcs_Pop2	ERR3404890_E_fcs_Pop2	ERR3404890	218	NA	21	ST21	21	NA	Baby gut	Neonatal	Caesarean	Yes	No	Yes	No	No	No	No	Yes	No	No	No	No	No	No	No	No	Yes	No	orange	grey	orange	grey	grey	grey	grey	orange	grey	grey	grey	grey	grey	grey	grey	grey	orange	grey
ERR3404968_E_fcs_Pop2	ERR3404968_E_fcs_Pop2	ERR3404968	213	NA	21	ST21	21	NA	Baby gut	Neonatal	Vaginal	No	No	No	No	No	No	No	Yes	No	No	No	No	No	No	No	No	No	No	grey	grey	grey	grey	grey	grey	grey	orange	grey	grey	grey	grey	grey	grey	grey	grey	grey	grey
ERR3404935_E_fcs_Pop2	ERR3404935_E_fcs_Pop2	ERR3404935	173	NA	21	ST21	21	NA	Baby gut	Neonatal	Caesarean	Yes	No	Yes	No	No	No	No	Yes	No	No	No	No	No	No	No	No	Yes	Yes	orange	grey	orange	grey	grey	grey	grey	orange	grey	grey	grey	grey	grey	grey	grey	grey	orange	orange
28157_4#198	28157_4#198	28157_4#198	2	5	21	ST21	21	21	UNIV PORTO	Environment	NA	No	No	No	No	No	No	No	Yes	No	No	No	No	No	No	No	No	Yes	No	grey	grey	grey	grey	grey	grey	grey	orange	grey	grey	grey	grey	grey	grey	grey	grey	orange	grey
28157_4#202	28157_4#202	28157_4#202	2	5	21	ST21	21	21	UNIV PORTO	Environment	NA	No	No	No	No	No	No	No	Yes	No	No	No	No	No	No	No	No	No	No	grey	grey	grey	grey	grey	grey	grey	orange	grey	grey	grey	grey	grey	grey	grey	grey	grey	grey
28157_4#66	28157_4#66	28157_4#66	2	5	21	ST21	21	21	UNIV PORTO	Environment	NA	Yes	No	No	No	No	Yes	No	Yes	No	Yes	No	No	No	No	No	Yes	Yes	Yes	orange	grey	grey	grey	grey	orange	grey	orange	grey	orange	grey	grey	grey	grey	grey	orange	orange	orange
28157_4#99	28157_4#99	28157_4#99	2	5	21	ST21	21	21	UNIV PORTO	Environment	NA	Yes	No	No	No	No	Yes	No	Yes	No	Yes	No	No	No	No	No	Yes	Yes	No	orange	grey	grey	grey	grey	orange	grey	orange	grey	orange	grey	grey	grey	grey	grey	orange	orange	grey
26975_2#154	26975_2#154	26975_2#154	2	5	21	ST21	21	21	UMCU	Farm animal	NA	No	No	No	No	No	No	No	Yes	No	No	No	No	No	No	No	No	Yes	No	grey	grey	grey	grey	grey	grey	grey	orange	grey	grey	grey	grey	grey	grey	grey	grey	orange	grey
28099_2#140	28099_2#140	28099_2#140	2	5	21	ST21	21	21	UNIV PORTO	Farm animal	NA	No	No	No	No	No	No	No	Yes	No	No	No	No	No	No	No	No	Yes	No	grey	grey	grey	grey	grey	grey	grey	orange	grey	grey	grey	grey	grey	grey	grey	grey	orange	grey
28099_2#152	28099_2#152	28099_2#152	2	5	21	ST21	21	21	UNIV PORTO	Farm animal	NA	No	No	No	No	No	No	No	Yes	No	No	No	No	No	No	No	No	Yes	No	grey	grey	grey	grey	grey	grey	grey	orange	grey	grey	grey	grey	grey	grey	grey	grey	orange	grey
28099_2#242	28099_2#242	28099_2#242	2	5	21	ST21	21	21	UNIV PORTO	Farm animal	NA	No	No	No	No	No	No	No	Yes	No	No	No	No	No	No	No	No	Yes	No	grey	grey	grey	grey	grey	grey	grey	orange	grey	grey	grey	grey	grey	grey	grey	grey	orange	grey
28099_2#262	28099_2#262	28099_2#262	2	5	21	ST21	21	21	UNIV PORTO	Farm animal	NA	No	No	No	No	No	No	No	Yes	No	No	No	No	No	No	No	No	Yes	No	grey	grey	grey	grey	grey	grey	grey	orange	grey	grey	grey	grey	grey	grey	grey	grey	orange	grey
28099_2#348	28099_2#348	28099_2#348	2	5	21	ST21	21	21	UNIV PORTO	Farm animal	NA	No	No	No	No	No	No	No	Yes	No	No	No	No	No	No	No	No	Yes	No	grey	grey	grey	grey	grey	grey	grey	orange	grey	grey	grey	grey	grey	grey	grey	grey	orange	grey
28157_4#240	28157_4#240	28157_4#240	2	5	21	ST21	21	21	UNIV PORTO	Farm animal	NA	No	No	No	No	No	No	No	Yes	No	No	No	No	No	No	No	No	Yes	No	grey	grey	grey	grey	grey	grey	grey	orange	grey	grey	grey	grey	grey	grey	grey	grey	orange	grey
28157_4#260	28157_4#260	28157_4#260	2	5	21	ST21	21	21	UNIV PORTO	Farm animal	NA	Yes	No	No	No	No	No	No	Yes	No	Yes	Yes	No	No	Yes	No	Yes	Yes	Yes	orange	grey	grey	grey	grey	grey	grey	orange	grey	orange	orange	grey	grey	orange	grey	orange	orange	orange
28157_4#263	28157_4#263	28157_4#263	2	5	21	ST21	21	21	UNIV PORTO	Farm animal	NA	Yes	No	No	No	No	Yes	No	Yes	No	Yes	No	No	No	No	No	Yes	Yes	Yes	orange	grey	grey	grey	grey	orange	grey	orange	grey	orange	grey	grey	grey	grey	grey	orange	orange	orange
28157_4#268	28157_4#268	28157_4#268	2	5	21	ST21	21	21	UNIV PORTO	Farm animal	NA	Yes	No	No	No	No	No	No	Yes	No	Yes	Yes	No	No	Yes	No	No	Yes	Yes	orange	grey	grey	grey	grey	grey	grey	orange	grey	orange	orange	grey	grey	orange	grey	grey	orange	orange
28157_4#281	28157_4#281	28157_4#281	2	5	21	ST21	21	21	UNIV PORTO	Farm animal	NA	Yes	No	No	No	No	No	No	Yes	No	Yes	Yes	No	No	Yes	No	No	Yes	Yes	orange	grey	grey	grey	grey	grey	grey	orange	grey	orange	orange	grey	grey	orange	grey	grey	orange	orange
26975_1#116	26975_1#116	26975_1#116	2	5	21	ST21	21	21	UMCU	Hospitalised patient	NA	No	No	No	No	No	No	No	Yes	No	Yes	No	No	No	No	No	No	No	No	grey	grey	grey	grey	grey	grey	grey	orange	grey	orange	grey	grey	grey	grey	grey	grey	grey	grey
26975_1#152	26975_1#152	26975_1#152	2	5	21	ST21	21	21	UMCU	Hospitalised patient	NA	No	No	No	No	No	No	No	Yes	No	No	No	No	No	No	No	No	No	No	grey	grey	grey	grey	grey	grey	grey	orange	grey	grey	grey	grey	grey	grey	grey	grey	grey	grey
26975_1#154	26975_1#154	26975_1#154	2	16	21	ST21	21	21	UMCU	Hospitalised patient	NA	No	No	No	No	No	No	No	Yes	No	No	No	No	No	No	No	No	Yes	No	grey	grey	grey	grey	grey	grey	grey	orange	grey	grey	grey	grey	grey	grey	grey	grey	orange	grey
26975_1#162	26975_1#162	26975_1#162	2	5	21	ST21	21	21	UMCU	Hospitalised patient	NA	Yes	No	No	No	No	No	No	Yes	No	No	No	No	No	No	No	Yes	Yes	Yes	orange	grey	grey	grey	grey	grey	grey	orange	grey	grey	grey	grey	grey	grey	grey	orange	orange	orange
26975_1#210	26975_1#210	26975_1#210	2	5	21	ST21	21	21	UMCU	Hospitalised patient	NA	No	No	No	No	No	No	No	Yes	No	No	No	No	No	No	No	No	Yes	No	grey	grey	grey	grey	grey	grey	grey	orange	grey	grey	grey	grey	grey	grey	grey	grey	orange	grey
26975_1#271	26975_1#271	26975_1#271	2	5	21	ST21	21	21	UMCU	Hospitalised patient	NA	No	No	No	No	No	No	No	Yes	No	No	No	No	No	No	No	No	Yes	No	grey	grey	grey	grey	grey	grey	grey	orange	grey	grey	grey	grey	grey	grey	grey	grey	orange	grey
26975_1#351	26975_1#351	26975_1#351	2	16	21	ST21	21	21	ENARE-UMCU	Hospitalised patient	NA	Yes	No	No	No	No	No	No	Yes	No	Yes	Yes	No	No	No	No	Yes	Yes	No	orange	grey	grey	grey	grey	grey	grey	orange	grey	orange	orange	grey	grey	grey	grey	orange	orange	grey
27688_1#269	27688_1#269	27688_1#269	2	5	21	ST21	21	21	HRYC	Hospitalised patient	NA	No	No	No	No	No	No	No	Yes	No	No	No	No	No	No	No	No	Yes	No	grey	grey	grey	grey	grey	grey	grey	orange	grey	grey	grey	grey	grey	grey	grey	grey	orange	grey
27688_1#307	27688_1#307	27688_1#307	2	5	21	ST21	21	21	HRYC	Hospitalised patient	NA	No	No	No	No	No	No	No	Yes	No	No	No	No	No	No	No	No	Yes	No	grey	grey	grey	grey	grey	grey	grey	orange	grey	grey	grey	grey	grey	grey	grey	grey	orange	grey
27725_1#202	27725_1#202	27725_1#202	2	5	21	ST21	21	21	HRYC	Hospitalised patient	NA	Yes	No	No	No	No	No	No	Yes	No	Yes	Yes	No	No	Yes	No	Yes	Yes	Yes	orange	grey	grey	grey	grey	grey	grey	orange	grey	orange	orange	grey	grey	orange	grey	orange	orange	orange
27725_1#258	27725_1#258	27725_1#258	2	5	21	ST21	21	21	HRYC	Hospitalised patient	NA	No	No	No	No	No	No	No	Yes	No	No	No	No	No	No	No	No	Yes	No	grey	grey	grey	grey	grey	grey	grey	orange	grey	grey	grey	grey	grey	grey	grey	grey	orange	grey
28099_2#292	28099_2#292	28099_2#292	2	5	21	ST21	21	21	UNIV PORTO	Hospitalised patient	NA	No	No	No	No	No	No	No	Yes	No	No	No	No	No	No	No	No	Yes	No	grey	grey	grey	grey	grey	grey	grey	orange	grey	grey	grey	grey	grey	grey	grey	grey	orange	grey
28099_2#333	28099_2#333	28099_2#333	2	5	21	ST21	21	21	UNIV PORTO	Hospitalised patient	NA	No	No	No	No	No	No	No	Yes	No	No	No	No	No	No	No	No	Yes	No	grey	grey	grey	grey	grey	grey	grey	orange	grey	grey	grey	grey	grey	grey	grey	grey	orange	grey
28099_2#341	28099_2#341	28099_2#341	2	5	21	ST21	21	21	UNIV PORTO	Hospitalised patient	NA	Yes	No	No	No	No	Yes	No	Yes	No	Yes	No	No	No	No	No	No	Yes	Yes	orange	grey	grey	grey	grey	orange	grey	orange	grey	orange	grey	grey	grey	grey	grey	grey	orange	orange
28099_2#94	28099_2#94	28099_2#94	2	5	21	ST21	21	21	UNIV PORTO	Hospitalised patient	NA	No	No	No	No	No	No	No	Yes	No	No	No	No	No	No	No	No	Yes	No	grey	grey	grey	grey	grey	grey	grey	orange	grey	grey	grey	grey	grey	grey	grey	grey	orange	grey
28832_2#199	28832_2#199	28832_2#199	2	5	21	ST21	21	21	HRYC	Hospitalised patient	NA	No	No	No	No	No	No	No	Yes	No	No	No	No	No	No	No	No	Yes	No	grey	grey	grey	grey	grey	grey	grey	orange	grey	grey	grey	grey	grey	grey	grey	grey	orange	grey
28832_2#244	28832_2#244	28832_2#244	2	5	21	ST21	21	21	HRYC	Hospitalised patient	NA	No	No	No	No	No	No	No	Yes	No	No	No	No	No	No	No	No	No	No	grey	grey	grey	grey	grey	grey	grey	orange	grey	grey	grey	grey	grey	grey	grey	grey	grey	grey
28832_2#359	28832_2#359	28832_2#359	2	5	21	ST21	21	21	HRYC	Hospitalised patient	NA	Yes	No	No	No	No	No	No	Yes	No	Yes	Yes	No	No	No	No	Yes	Yes	No	orange	grey	grey	grey	grey	grey	grey	orange	grey	orange	orange	grey	grey	grey	grey	orange	orange	grey
28832_2#379	28832_2#379	28832_2#379	2	5	21	ST21	21	21	HRYC	Hospitalised patient	NA	No	No	No	No	No	No	No	Yes	No	No	No	No	No	No	No	No	Yes	No	grey	grey	grey	grey	grey	grey	grey	orange	grey	grey	grey	grey	grey	grey	grey	grey	orange	grey
28832_2#50	28832_2#50	28832_2#50	2	5	21	ST21	21	21	HRYC	Hospitalised patient	NA	No	No	No	No	No	No	No	Yes	No	No	No	No	No	No	No	No	No	No	grey	grey	grey	grey	grey	grey	grey	orange	grey	grey	grey	grey	grey	grey	grey	grey	grey	grey
29594_2#117	29594_2#117	29594_2#117	2	5	21	ST21	21	21	HRYC	Hospitalised patient	NA	No	No	No	No	No	No	No	Yes	No	No	No	No	No	No	No	No	Yes	No	grey	grey	grey	grey	grey	grey	grey	orange	grey	grey	grey	grey	grey	grey	grey	grey	orange	grey
ERR3404727_E_fcs_Pop2	ERR3404727_E_fcs_Pop2	ERR3404727	2	NA	21	ST21	21	NA	Baby gut	Neonatal	Vaginal	Yes	No	No	No	No	No	No	Yes	No	No	No	No	No	No	No	Yes	Yes	No	orange	grey	grey	grey	grey	grey	grey	orange	grey	grey	grey	grey	grey	grey	grey	orange	orange	grey
ERR3404731_E_fcs_Pop2	ERR3404731_E_fcs_Pop2	ERR3404731	2	NA	21	ST21	21	NA	Baby gut	Neonatal	Caesarean	No	No	Yes	No	No	No	No	Yes	No	Yes	No	No	No	No	No	No	Yes	Yes	grey	grey	orange	grey	grey	grey	grey	orange	grey	orange	grey	grey	grey	grey	grey	grey	orange	orange
ERR3405342_E_fcs_Pop2	ERR3405342_E_fcs_Pop2	ERR3405342	2	NA	21	ST21	21	NA	Baby gut	Neonatal	Caesarean	No	No	No	No	No	No	No	Yes	No	Yes	Yes	No	No	No	No	No	Yes	No	grey	grey	grey	grey	grey	grey	grey	orange	grey	orange	orange	grey	grey	grey	grey	grey	orange	grey
ERR3405388_E_fcs_Pop2	ERR3405388_E_fcs_Pop2	ERR3405388	2	NA	21	ST21	21	NA	Baby gut	Neonatal	Vaginal	No	No	No	No	No	No	No	Yes	No	Yes	No	No	No	No	No	No	Yes	No	grey	grey	grey	grey	grey	grey	grey	orange	grey	orange	grey	grey	grey	grey	grey	grey	orange	grey
ERR3405404_E_fcs_Pop2	ERR3405404_E_fcs_Pop2	ERR3405404	2	NA	21	ST21	21	NA	Baby gut	Neonatal	Vaginal	Yes	No	No	No	No	No	No	Yes	No	Yes	Yes	No	No	No	No	Yes	Yes	No	orange	grey	grey	grey	grey	grey	grey	orange	grey	orange	orange	grey	grey	grey	grey	orange	orange	grey
ERR3405405_E_fcs_Pop2	ERR3405405_E_fcs_Pop2	ERR3405405	2	NA	21	ST21	21	NA	Baby gut	Neonatal	Vaginal	Yes	No	No	No	No	No	No	Yes	No	Yes	Yes	No	No	No	No	Yes	Yes	No	orange	grey	grey	grey	grey	grey	grey	orange	grey	orange	orange	grey	grey	grey	grey	orange	orange	grey
ERR3405406_E_fcs_Pop2	ERR3405406_E_fcs_Pop2	ERR3405406	2	NA	21	ST21	21	NA	Baby gut	Neonatal	Vaginal	Yes	No	No	No	No	No	No	Yes	No	Yes	Yes	No	No	No	No	Yes	Yes	No	orange	grey	grey	grey	grey	grey	grey	orange	grey	orange	orange	grey	grey	grey	grey	orange	orange	grey
ERR3405606_E_fcs_Pop2	ERR3405606_E_fcs_Pop2	ERR3405606	2	NA	21	ST21	21	NA	Baby gut	Neonatal	Caesarean	No	No	No	No	No	No	No	Yes	No	No	No	No	No	No	No	No	Yes	No	grey	grey	grey	grey	grey	grey	grey	orange	grey	grey	grey	grey	grey	grey	grey	grey	orange	grey
ERR3405716_E_fcs_Pop2	ERR3405716_E_fcs_Pop2	ERR3405716	2	NA	21	ST21	21	NA	Baby gut	Neonatal	Caesarean	No	No	Yes	No	No	No	No	Yes	No	No	Yes	No	No	No	No	No	No	No	grey	grey	orange	grey	grey	grey	grey	orange	grey	grey	orange	grey	grey	grey	grey	grey	grey	grey
ERR3405731_E_fcs_Pop2	ERR3405731_E_fcs_Pop2	ERR3405731	2	NA	21	ST21	21	NA	Baby gut	Neonatal	Vaginal	Yes	No	No	No	No	No	No	Yes	No	Yes	Yes	No	No	No	No	Yes	Yes	No	orange	grey	grey	grey	grey	grey	grey	orange	grey	orange	orange	grey	grey	grey	grey	orange	orange	grey
ERR3405969_E_fcs_Pop2	ERR3405969_E_fcs_Pop2	ERR3405969	2	NA	21	ST21	21	NA	Baby gut	Neonatal	Vaginal	Yes	No	No	No	No	No	No	Yes	No	Yes	Yes	No	No	No	No	Yes	Yes	Yes	orange	grey	grey	grey	grey	grey	grey	orange	grey	orange	orange	grey	grey	grey	grey	orange	orange	orange
ERR3406077_E_fcs_Pop2	ERR3406077_E_fcs_Pop2	ERR3406077	2	NA	21	ST21	21	NA	Baby gut	Neonatal	Caesarean	No	No	Yes	No	No	No	No	No	No	Yes	No	No	No	No	No	No	No	No	grey	grey	orange	grey	grey	grey	grey	grey	grey	orange	grey	grey	grey	grey	grey	grey	grey	grey
26975_1#14	26975_1#14	26975_1#14	2	5	21	ST21	21	21	UMCU	Non-hospitalised person	NA	No	No	No	No	No	No	No	Yes	No	No	No	No	No	No	No	No	Yes	No	grey	grey	grey	grey	grey	grey	grey	orange	grey	grey	grey	grey	grey	grey	grey	grey	orange	grey
26975_1#24	26975_1#24	26975_1#24	2	5	21	ST21	21	21	UMCU	Non-hospitalised person	NA	No	No	No	No	No	No	No	Yes	No	No	No	No	No	No	No	No	Yes	No	grey	grey	grey	grey	grey	grey	grey	orange	grey	grey	grey	grey	grey	grey	grey	grey	orange	grey
26975_1#27	26975_1#27	26975_1#27	2	5	21	ST21	21	21	UMCU	Non-hospitalised person	NA	No	No	No	No	No	No	No	Yes	No	No	No	No	No	No	No	No	Yes	No	grey	grey	grey	grey	grey	grey	grey	orange	grey	grey	grey	grey	grey	grey	grey	grey	orange	grey
26975_1#43	26975_1#43	26975_1#43	2	5	21	ST21	21	21	UMCU	Non-hospitalised person	NA	No	No	No	No	No	No	No	Yes	No	No	No	No	No	No	No	No	Yes	No	grey	grey	grey	grey	grey	grey	grey	orange	grey	grey	grey	grey	grey	grey	grey	grey	orange	grey
28099_2#327	28099_2#327	28099_2#327	2	5	21	ST21	21	21	UNIV PORTO	Non-hospitalised person	NA	Yes	No	No	No	No	No	No	Yes	No	Yes	No	No	No	No	No	No	Yes	No	orange	grey	grey	grey	grey	grey	grey	orange	grey	orange	grey	grey	grey	grey	grey	grey	orange	grey
28099_2#47	28099_2#47	28099_2#47	2	5	21	ST21	21	21	UNIV PORTO	Non-hospitalised person	NA	Yes	No	No	No	No	No	No	Yes	No	No	No	No	No	No	No	Yes	Yes	No	orange	grey	grey	grey	grey	grey	grey	orange	grey	grey	grey	grey	grey	grey	grey	orange	orange	grey
28157_4#384	28157_4#384	28157_4#384	2	5	21	ST21	21	21	UNIV PORTO	Non-hospitalised person	NA	Yes	No	No	No	No	No	No	Yes	No	No	No	No	No	No	No	Yes	Yes	No	orange	grey	grey	grey	grey	grey	grey	orange	grey	grey	grey	grey	grey	grey	grey	orange	orange	grey
28157_4#4	28157_4#4	28157_4#4	2	5	21	ST21	21	21	UNIV PORTO	Non-hospitalised person	NA	No	No	No	No	No	No	No	Yes	No	No	No	No	No	No	No	No	Yes	No	grey	grey	grey	grey	grey	grey	grey	orange	grey	grey	grey	grey	grey	grey	grey	grey	orange	grey
28157_4#8	28157_4#8	28157_4#8	2	5	21	ST21	21	21	UNIV PORTO	Non-hospitalised person	NA	Yes	No	No	No	No	No	No	Yes	No	Yes	No	No	No	No	No	No	Yes	No	orange	grey	grey	grey	grey	grey	grey	orange	grey	orange	grey	grey	grey	grey	grey	grey	orange	grey
28832_2#237	28832_2#237	28832_2#237	2	5	21	ST21	21	21	HRYC	Non-hospitalised person	NA	No	No	No	No	No	No	No	Yes	No	No	No	No	No	No	No	No	Yes	No	grey	grey	grey	grey	grey	grey	grey	orange	grey	grey	grey	grey	grey	grey	grey	grey	orange	grey
28832_2#354	28832_2#354	28832_2#354	2	5	21	ST21	21	21	HRYC	Non-hospitalised person	NA	No	No	No	No	No	No	No	Yes	No	No	No	No	No	No	No	No	Yes	No	grey	grey	grey	grey	grey	grey	grey	orange	grey	grey	grey	grey	grey	grey	grey	grey	orange	grey
28832_2#75	28832_2#75	28832_2#75	2	5	21	ST21	21	21	HRYC	Non-hospitalised person	NA	No	No	No	No	No	No	No	Yes	No	No	No	No	No	No	No	No	Yes	No	grey	grey	grey	grey	grey	grey	grey	orange	grey	grey	grey	grey	grey	grey	grey	grey	orange	grey
29594_2#174	29594_2#174	29594_2#174	2	5	21	ST21	21	21	UNIV RIOJA	Non-hospitalised person	NA	No	No	No	No	No	No	No	Yes	No	No	No	No	No	No	No	No	Yes	No	grey	grey	grey	grey	grey	grey	grey	orange	grey	grey	grey	grey	grey	grey	grey	grey	orange	grey
29594_2#28	29594_2#28	29594_2#28	2	5	21	ST21	21	21	UNIV RIOJA	Non-hospitalised person	NA	No	No	No	No	No	No	No	Yes	No	No	No	No	No	No	No	No	Yes	No	grey	grey	grey	grey	grey	grey	grey	orange	grey	grey	grey	grey	grey	grey	grey	grey	orange	grey
29594_2#56	29594_2#56	29594_2#56	2	5	21	ST21	21	21	UNIV RIOJA	Non-hospitalised person	NA	No	No	No	No	No	No	No	Yes	No	No	No	No	No	No	No	No	Yes	No	grey	grey	grey	grey	grey	grey	grey	orange	grey	grey	grey	grey	grey	grey	grey	grey	orange	grey
29594_2#81	29594_2#81	29594_2#81	2	16	21	ST21	21	21	HRYC	Non-hospitalised person	NA	No	No	No	No	No	No	No	Yes	No	No	No	No	No	No	No	No	No	No	grey	grey	grey	grey	grey	grey	grey	orange	grey	grey	grey	grey	grey	grey	grey	grey	grey	grey
26975_2#27	26975_2#27	26975_2#27	2	5	21	ST21	21	21	UMCU	Old human isolate	NA	No	No	No	No	No	No	No	Yes	No	No	No	No	No	No	No	No	No	No	grey	grey	grey	grey	grey	grey	grey	orange	grey	grey	grey	grey	grey	grey	grey	grey	grey	grey
26975_2#34	26975_2#34	26975_2#34	2	16	21	ST21	21	21	UMCU	Old human isolate	NA	No	No	No	No	No	No	No	Yes	No	No	No	No	No	No	No	No	No	No	grey	grey	grey	grey	grey	grey	grey	orange	grey	grey	grey	grey	grey	grey	grey	grey	grey	grey
28099_2#246	28099_2#246	28099_2#246	2	5	21	ST21	21	21	UNIV PORTO	Others	NA	No	No	No	No	No	No	No	Yes	No	No	No	No	No	No	No	No	Yes	No	grey	grey	grey	grey	grey	grey	grey	orange	grey	grey	grey	grey	grey	grey	grey	grey	orange	grey
28099_2#303	28099_2#303	28099_2#303	2	5	21	ST21	21	21	UNIV PORTO	Others	NA	No	No	No	No	No	No	No	Yes	No	No	No	No	No	No	No	No	Yes	No	grey	grey	grey	grey	grey	grey	grey	orange	grey	grey	grey	grey	grey	grey	grey	grey	orange	grey
27688_1#244	27688_1#244	27688_1#244	2	5	21	ST21	21	21	UNIV RIOJA	Wild bird	NA	No	No	No	No	No	No	No	Yes	No	No	No	No	No	No	No	No	Yes	No	grey	grey	grey	grey	grey	grey	grey	orange	grey	grey	grey	grey	grey	grey	grey	grey	orange	grey
28157_4#309	28157_4#309	28157_4#309	2	5	NA	NA	22	22	UNIV PORTO	Farm animal	NA	No	No	No	No	No	No	No	Yes	No	Yes	Yes	No	No	No	No	No	Yes	No	grey	grey	grey	grey	grey	grey	grey	orange	grey	orange	orange	grey	grey	grey	grey	grey	orange	grey
28832_2#216	28832_2#216	28832_2#216	2	5	NA	NA	22	22	HRYC	Hospitalised patient	NA	Yes	No	No	No	No	No	No	Yes	No	Yes	Yes	No	No	Yes	No	No	Yes	Yes	orange	grey	grey	grey	grey	grey	grey	orange	grey	orange	orange	grey	grey	orange	grey	grey	orange	orange
28099_2#372	28099_2#372	28099_2#372	2	5	NA	NA	22	22	UNIV PORTO	Non-hospitalised person	NA	Yes	No	No	No	No	No	No	Yes	No	Yes	Yes	No	No	No	No	No	Yes	Yes	orange	grey	grey	grey	grey	grey	grey	orange	grey	orange	orange	grey	grey	grey	grey	grey	orange	orange
28157_4#117	28157_4#117	28157_4#117	2	5	NA	NA	22	22	UNIV PORTO	Others	NA	Yes	No	No	No	No	No	No	Yes	No	Yes	Yes	No	No	Yes	No	No	Yes	Yes	orange	grey	grey	grey	grey	grey	grey	orange	grey	orange	orange	grey	grey	orange	grey	grey	orange	orange
28157_4#149	28157_4#149	28157_4#149	2	5	NA	NA	22	22	UNIV PORTO	Others	NA	Yes	No	No	No	No	No	No	Yes	No	Yes	Yes	No	No	Yes	No	No	Yes	Yes	orange	grey	grey	grey	grey	grey	grey	orange	grey	orange	orange	grey	grey	orange	grey	grey	orange	orange
28157_4#162	28157_4#162	28157_4#162	2	5	NA	NA	22	22	UNIV PORTO	Others	NA	Yes	No	No	No	No	No	No	Yes	No	Yes	No	No	No	No	No	No	Yes	No	orange	grey	grey	grey	grey	grey	grey	orange	grey	orange	grey	grey	grey	grey	grey	grey	orange	grey
28157_4#324	28157_4#324	28157_4#324	2	5	NA	NA	22	22	UNIV PORTO	Others	NA	Yes	No	No	No	No	No	No	Yes	No	Yes	Yes	No	No	Yes	No	No	Yes	Yes	orange	grey	grey	grey	grey	grey	grey	orange	grey	orange	orange	grey	grey	orange	grey	grey	orange	orange
ERR3406008_E_fcs_Pop2	ERR3406008_E_fcs_Pop2	ERR3406008	2	NA	NA	NA	22	NA	Baby gut	Infancy	Vaginal	No	No	No	No	No	No	No	Yes	No	No	No	No	No	No	No	No	Yes	Yes	grey	grey	grey	grey	grey	grey	grey	orange	grey	grey	grey	grey	grey	grey	grey	grey	orange	orange
28099_2#355	28099_2#355	28099_2#355	2	5	NA	NA	22	22	UNIV PORTO	Environment	NA	Yes	No	No	No	No	Yes	No	Yes	No	Yes	Yes	No	No	Yes	No	No	Yes	Yes	orange	grey	grey	grey	grey	orange	grey	orange	grey	orange	orange	grey	grey	orange	grey	grey	orange	orange
28157_4#71	28157_4#71	28157_4#71	2	5	NA	NA	22	22	UNIV PORTO	Environment	NA	Yes	No	No	No	No	No	No	Yes	No	Yes	No	No	No	No	No	No	Yes	Yes	orange	grey	grey	grey	grey	grey	grey	orange	grey	orange	grey	grey	grey	grey	grey	grey	orange	orange
28099_2#128	28099_2#128	28099_2#128	2	5	NA	NA	22	22	UNIV PORTO	Farm animal	NA	Yes	No	No	No	No	No	No	Yes	No	Yes	Yes	No	No	No	No	No	Yes	No	orange	grey	grey	grey	grey	grey	grey	orange	grey	orange	orange	grey	grey	grey	grey	grey	orange	grey
28099_2#286	28099_2#286	28099_2#286	2	5	NA	NA	22	22	UNIV PORTO	Farm animal	NA	Yes	No	No	No	No	No	No	Yes	No	Yes	Yes	No	No	No	No	No	Yes	No	orange	grey	grey	grey	grey	grey	grey	orange	grey	orange	orange	grey	grey	grey	grey	grey	orange	grey
28157_4#103	28157_4#103	28157_4#103	2	5	NA	NA	22	22	UNIV PORTO	Farm animal	NA	Yes	No	No	No	No	No	No	Yes	No	Yes	Yes	No	No	Yes	No	No	Yes	Yes	orange	grey	grey	grey	grey	grey	grey	orange	grey	orange	orange	grey	grey	orange	grey	grey	orange	orange
28157_4#232	28157_4#232	28157_4#232	2	5	NA	NA	22	22	UNIV PORTO	Farm animal	NA	Yes	No	No	No	No	No	No	Yes	No	Yes	Yes	No	No	No	No	No	Yes	No	orange	grey	grey	grey	grey	grey	grey	orange	grey	orange	orange	grey	grey	grey	grey	grey	orange	grey
28157_4#249	28157_4#249	28157_4#249	2	5	NA	NA	22	22	UNIV PORTO	Farm animal	NA	Yes	No	No	No	No	No	No	Yes	No	Yes	Yes	No	No	No	No	No	Yes	No	orange	grey	grey	grey	grey	grey	grey	orange	grey	orange	orange	grey	grey	grey	grey	grey	orange	grey
28157_4#313	28157_4#313	28157_4#313	2	5	NA	NA	22	22	UNIV PORTO	Farm animal	NA	No	No	No	No	No	No	No	Yes	No	Yes	Yes	No	No	No	No	No	Yes	No	grey	grey	grey	grey	grey	grey	grey	orange	grey	orange	orange	grey	grey	grey	grey	grey	orange	grey
27688_1#221	27688_1#221	27688_1#221	2	5	NA	NA	22	22	HRYC	Hospitalised patient	NA	No	No	No	No	No	No	No	Yes	No	No	No	No	No	No	No	No	No	No	grey	grey	grey	grey	grey	grey	grey	orange	grey	grey	grey	grey	grey	grey	grey	grey	grey	grey
28099_2#240	28099_2#240	28099_2#240	2	5	NA	NA	22	22	UNIV PORTO	Hospitalised patient	NA	Yes	No	No	No	No	No	No	Yes	No	Yes	Yes	No	No	Yes	No	No	Yes	Yes	orange	grey	grey	grey	grey	grey	grey	orange	grey	orange	orange	grey	grey	orange	grey	grey	orange	orange
28832_2#82	28832_2#82	28832_2#82	2	5	NA	NA	22	22	HRYC	Hospitalised patient	NA	No	No	No	No	No	No	No	Yes	No	No	No	No	No	No	No	No	No	No	grey	grey	grey	grey	grey	grey	grey	orange	grey	grey	grey	grey	grey	grey	grey	grey	grey	grey
28099_2#354	28099_2#354	28099_2#354	2	5	NA	NA	22	22	UNIV PORTO	Others	NA	Yes	No	No	No	No	No	No	Yes	No	Yes	Yes	No	No	Yes	No	No	Yes	Yes	orange	grey	grey	grey	grey	grey	grey	orange	grey	orange	orange	grey	grey	orange	grey	grey	orange	orange
28099_2#366	28099_2#366	28099_2#366	2	5	NA	NA	22	22	UNIV PORTO	Others	NA	Yes	No	No	No	No	No	No	Yes	No	Yes	Yes	No	No	Yes	No	No	Yes	Yes	orange	grey	grey	grey	grey	grey	grey	orange	grey	orange	orange	grey	grey	orange	grey	grey	orange	orange
28157_4#133	28157_4#133	28157_4#133	2	5	NA	NA	22	22	UNIV PORTO	Others	NA	Yes	No	No	No	No	No	No	Yes	No	Yes	Yes	No	No	No	No	No	Yes	Yes	orange	grey	grey	grey	grey	grey	grey	orange	grey	orange	orange	grey	grey	grey	grey	grey	orange	orange
28157_4#16	28157_4#16	28157_4#16	2	5	NA	NA	22	22	UNIV PORTO	Others	NA	Yes	No	No	No	No	No	No	Yes	No	Yes	Yes	No	No	Yes	No	No	Yes	Yes	orange	grey	grey	grey	grey	grey	grey	orange	grey	orange	orange	grey	grey	orange	grey	grey	orange	orange
28157_4#197	28157_4#197	28157_4#197	2	5	NA	NA	22	22	UNIV PORTO	Others	NA	Yes	No	No	No	No	No	No	Yes	No	Yes	Yes	No	No	Yes	No	No	Yes	Yes	orange	grey	grey	grey	grey	grey	grey	orange	grey	orange	orange	grey	grey	orange	grey	grey	orange	orange
28157_4#295	28157_4#295	28157_4#295	2	5	NA	NA	22	22	UNIV PORTO	Others	NA	Yes	No	No	No	No	No	No	Yes	No	Yes	Yes	No	No	No	No	No	Yes	No	orange	grey	grey	grey	grey	grey	grey	orange	grey	orange	orange	grey	grey	grey	grey	grey	orange	grey
28157_4#168	28157_4#168	28157_4#168	5	4	NA	NA	23	23	UNIV PORTO	Environment	NA	No	No	No	No	No	No	No	Yes	No	No	No	No	No	No	No	No	Yes	No	grey	grey	grey	grey	grey	grey	grey	orange	grey	grey	grey	grey	grey	grey	grey	grey	orange	grey
28099_2#63	28099_2#63	28099_2#63	5	4	NA	NA	23	23	UNIV PORTO	Farm animal	NA	No	No	No	No	No	No	No	Yes	No	No	No	No	No	No	No	No	Yes	No	grey	grey	grey	grey	grey	grey	grey	orange	grey	grey	grey	grey	grey	grey	grey	grey	orange	grey
28832_2#140	28832_2#140	28832_2#140	5	4	NA	NA	23	23	HRYC	Non-hospitalised person	NA	No	No	No	No	No	No	No	Yes	No	No	No	No	No	No	No	No	Yes	No	grey	grey	grey	grey	grey	grey	grey	orange	grey	grey	grey	grey	grey	grey	grey	grey	orange	grey
29594_2#175	29594_2#175	29594_2#175	5	4	NA	NA	23	23	UNIV RIOJA	Non-hospitalised person	NA	Yes	No	No	No	No	No	No	Yes	No	Yes	Yes	No	No	No	No	Yes	Yes	Yes	orange	grey	grey	grey	grey	grey	grey	orange	grey	orange	orange	grey	grey	grey	grey	orange	orange	orange
ERR3406087_E_fcs_Pop5	ERR3406087_E_fcs_Pop5	ERR3406087	5	NA	NA	NA	23	NA	Baby gut	Infancy	Caesarean	No	No	No	No	No	No	No	Yes	No	No	No	No	No	No	No	No	No	Yes	grey	grey	grey	grey	grey	grey	grey	orange	grey	grey	grey	grey	grey	grey	grey	grey	grey	orange
ERR3406269_E_fcs_Pop5	ERR3406269_E_fcs_Pop5	ERR3406269	5	NA	NA	NA	23	NA	Baby gut	Infancy	Caesarean	No	No	No	No	No	No	No	Yes	No	No	No	No	No	No	No	No	Yes	No	grey	grey	grey	grey	grey	grey	grey	orange	grey	grey	grey	grey	grey	grey	grey	grey	orange	grey
ERR3405614_E_fcs_Pop5	ERR3405614_E_fcs_Pop5	ERR3405614	5	NA	NA	NA	23	NA	Baby gut	Infancy	Caesarean	No	No	Yes	No	No	No	No	Yes	No	No	No	No	No	No	No	No	Yes	No	grey	grey	orange	grey	grey	grey	grey	orange	grey	grey	grey	grey	grey	grey	grey	grey	orange	grey
28157_4#248	28157_4#248	28157_4#248	5	4	NA	NA	23	23	UNIV PORTO	Environment	NA	No	No	No	No	No	No	No	Yes	No	No	No	No	No	No	No	No	Yes	No	grey	grey	grey	grey	grey	grey	grey	orange	grey	grey	grey	grey	grey	grey	grey	grey	orange	grey
28157_4#253	28157_4#253	28157_4#253	5	4	NA	NA	23	23	UNIV PORTO	Environment	NA	No	No	No	No	No	No	No	Yes	No	No	No	No	No	No	No	No	Yes	No	grey	grey	grey	grey	grey	grey	grey	orange	grey	grey	grey	grey	grey	grey	grey	grey	orange	grey
26975_2#147	26975_2#147	26975_2#147	5	4	NA	NA	23	23	UMCU	Farm animal	NA	Yes	No	No	No	Yes	No	No	Yes	No	Yes	Yes	No	No	No	Yes	Yes	Yes	Yes	orange	grey	grey	grey	orange	grey	grey	orange	grey	orange	orange	grey	grey	grey	orange	orange	orange	orange
28157_4#212	28157_4#212	28157_4#212	5	4	NA	NA	23	23	UNIV PORTO	Farm animal	NA	No	No	No	No	No	No	No	Yes	No	No	No	No	No	No	No	No	Yes	No	grey	grey	grey	grey	grey	grey	grey	orange	grey	grey	grey	grey	grey	grey	grey	grey	orange	grey
26975_1#352	26975_1#352	26975_1#352	5	4	NA	NA	23	23	ENARE-UMCU	Hospitalised patient	NA	No	No	No	No	No	No	No	Yes	No	No	No	No	No	No	No	No	No	No	grey	grey	grey	grey	grey	grey	grey	orange	grey	grey	grey	grey	grey	grey	grey	grey	grey	grey
27688_1#13	27688_1#13	27688_1#13	5	4	NA	NA	23	23	HRYC	Hospitalised patient	NA	No	No	No	No	No	No	No	Yes	No	No	No	No	No	No	No	No	Yes	No	grey	grey	grey	grey	grey	grey	grey	orange	grey	grey	grey	grey	grey	grey	grey	grey	orange	grey
27688_1#274	27688_1#274	27688_1#274	5	4	NA	NA	23	23	HRYC	Hospitalised patient	NA	No	No	No	No	No	No	No	Yes	No	No	No	No	No	No	No	No	Yes	No	grey	grey	grey	grey	grey	grey	grey	orange	grey	grey	grey	grey	grey	grey	grey	grey	orange	grey
28099_2#211	28099_2#211	28099_2#211	5	4	NA	NA	23	23	UNIV PORTO	Hospitalised patient	NA	No	No	No	No	No	No	No	Yes	No	No	No	No	No	No	No	No	No	No	grey	grey	grey	grey	grey	grey	grey	orange	grey	grey	grey	grey	grey	grey	grey	grey	grey	grey
28157_4#180	28157_4#180	28157_4#180	5	4	NA	NA	23	23	UNIV PORTO	Hospitalised patient	NA	No	No	No	No	No	No	No	Yes	No	No	No	No	No	No	No	No	Yes	No	grey	grey	grey	grey	grey	grey	grey	orange	grey	grey	grey	grey	grey	grey	grey	grey	orange	grey
ERR3404978_E_fcs_Pop5	ERR3404978_E_fcs_Pop5	ERR3404978	5	NA	NA	NA	23	NA	Baby gut	Neonatal	Vaginal	No	No	No	No	No	No	No	Yes	No	No	No	No	No	No	No	No	Yes	No	grey	grey	grey	grey	grey	grey	grey	orange	grey	grey	grey	grey	grey	grey	grey	grey	orange	grey
ERR3405724_E_fcs_Pop5	ERR3405724_E_fcs_Pop5	ERR3405724	5	NA	NA	NA	23	NA	Baby gut	Neonatal	Caesarean	No	No	Yes	No	No	No	No	Yes	No	Yes	No	No	No	No	No	No	Yes	No	grey	grey	orange	grey	grey	grey	grey	orange	grey	orange	grey	grey	grey	grey	grey	grey	orange	grey
ERR3405962_E_fcs_Pop5	ERR3405962_E_fcs_Pop5	ERR3405962	5	NA	NA	NA	23	NA	Baby gut	Neonatal	Vaginal	No	No	No	No	No	No	No	Yes	No	Yes	No	No	No	No	No	No	No	No	grey	grey	grey	grey	grey	grey	grey	orange	grey	orange	grey	grey	grey	grey	grey	grey	grey	grey
26975_1#15	26975_1#15	26975_1#15	5	4	NA	NA	23	23	UMCU	Non-hospitalised person	NA	Yes	No	No	No	Yes	No	No	Yes	No	Yes	Yes	No	No	No	Yes	Yes	Yes	Yes	orange	grey	grey	grey	orange	grey	grey	orange	grey	orange	orange	grey	grey	grey	orange	orange	orange	orange
26975_1#54	26975_1#54	26975_1#54	5	4	NA	NA	23	23	UMCU	Non-hospitalised person	NA	No	No	No	No	No	No	No	Yes	No	No	No	No	No	No	No	No	Yes	No	grey	grey	grey	grey	grey	grey	grey	orange	grey	grey	grey	grey	grey	grey	grey	grey	orange	grey
26975_2#148	26975_2#148	26975_2#148	5	4	NA	NA	23	23	UMCU	Non-hospitalised person	NA	Yes	No	No	No	Yes	No	No	Yes	No	Yes	Yes	No	No	No	No	Yes	Yes	Yes	orange	grey	grey	grey	orange	grey	grey	orange	grey	orange	orange	grey	grey	grey	grey	orange	orange	orange
27725_1#124	27725_1#124	27725_1#124	5	4	NA	NA	23	23	UNIV RIOJA	Non-hospitalised person	NA	No	No	No	No	No	No	No	Yes	No	No	No	No	No	No	No	No	Yes	No	grey	grey	grey	grey	grey	grey	grey	orange	grey	grey	grey	grey	grey	grey	grey	grey	orange	grey
28099_2#319	28099_2#319	28099_2#319	5	4	NA	NA	23	23	UNIV PORTO	Non-hospitalised person	NA	Yes	No	No	No	No	No	No	Yes	No	Yes	Yes	No	No	No	No	Yes	Yes	No	orange	grey	grey	grey	grey	grey	grey	orange	grey	orange	orange	grey	grey	grey	grey	orange	orange	grey
28832_2#288	28832_2#288	28832_2#288	5	4	NA	NA	23	23	HRYC	Non-hospitalised person	NA	No	No	No	No	No	No	No	Yes	No	No	No	No	No	No	No	No	No	No	grey	grey	grey	grey	grey	grey	grey	orange	grey	grey	grey	grey	grey	grey	grey	grey	grey	grey
29594_2#52	29594_2#52	29594_2#52	5	4	NA	NA	23	23	UNIV RIOJA	Non-hospitalised person	NA	Yes	No	No	No	No	No	No	Yes	No	Yes	Yes	No	No	No	No	Yes	Yes	Yes	orange	grey	grey	grey	grey	grey	grey	orange	grey	orange	orange	grey	grey	grey	grey	orange	orange	orange
26975_1#241	26975_1#241	26975_1#241	5	4	25	ST25	25	25	UMCU	Hospitalised patient	NA	Yes	No	No	No	No	No	No	Yes	No	Yes	Yes	No	No	No	No	No	Yes	No	orange	grey	grey	grey	grey	grey	grey	orange	grey	orange	orange	grey	grey	grey	grey	grey	orange	grey
26975_1#360	26975_1#360	26975_1#360	5	4	25	ST25	25	25	ENARE-UMCU	Hospitalised patient	NA	No	No	No	No	No	No	No	Yes	No	No	No	No	No	No	No	No	Yes	No	grey	grey	grey	grey	grey	grey	grey	orange	grey	grey	grey	grey	grey	grey	grey	grey	orange	grey
26975_2#222	26975_2#222	26975_2#222	5	4	25	ST25	25	25	UMCU	Hospitalised patient	NA	No	No	No	No	No	No	No	Yes	No	No	No	No	No	No	No	No	Yes	No	grey	grey	grey	grey	grey	grey	grey	orange	grey	grey	grey	grey	grey	grey	grey	grey	orange	grey
27688_1#101	27688_1#101	27688_1#101	5	4	25	ST25	25	25	HRYC	Hospitalised patient	NA	No	No	No	No	No	No	No	Yes	No	No	No	No	No	No	No	No	Yes	No	grey	grey	grey	grey	grey	grey	grey	orange	grey	grey	grey	grey	grey	grey	grey	grey	orange	grey
28157_4#216	28157_4#216	28157_4#216	5	4	25	ST25	25	25	UNIV PORTO	Hospitalised patient	NA	No	No	No	No	No	No	No	Yes	No	No	No	No	No	No	No	No	Yes	No	grey	grey	grey	grey	grey	grey	grey	orange	grey	grey	grey	grey	grey	grey	grey	grey	orange	grey
28099_2#160	28099_2#160	28099_2#160	5	4	25	ST25	25	25	UNIV PORTO	Farm animal	NA	No	No	No	No	No	No	No	Yes	No	No	No	No	No	No	No	No	Yes	No	grey	grey	grey	grey	grey	grey	grey	orange	grey	grey	grey	grey	grey	grey	grey	grey	orange	grey
28099_2#344	28099_2#344	28099_2#344	5	4	25	ST25	25	25	UNIV PORTO	Farm animal	NA	No	No	No	No	No	No	No	Yes	No	No	No	No	No	No	No	No	No	No	grey	grey	grey	grey	grey	grey	grey	orange	grey	grey	grey	grey	grey	grey	grey	grey	grey	grey
26975_1#174	26975_1#174	26975_1#174	5	4	25	ST25	25	25	UMCU	Hospitalised patient	NA	No	No	No	No	No	No	No	Yes	No	No	No	No	No	No	No	No	No	No	grey	grey	grey	grey	grey	grey	grey	orange	grey	grey	grey	grey	grey	grey	grey	grey	grey	grey
26975_1#252	26975_1#252	26975_1#252	5	4	25	ST25	25	25	UMCU	Hospitalised patient	NA	Yes	No	No	No	No	No	No	Yes	No	No	No	No	No	No	No	Yes	Yes	Yes	orange	grey	grey	grey	grey	grey	grey	orange	grey	grey	grey	grey	grey	grey	grey	orange	orange	orange
26975_1#330	26975_1#330	26975_1#330	5	4	25	ST25	25	25	ENARE-UMCU	Hospitalised patient	NA	No	No	No	No	No	No	No	Yes	No	No	No	No	No	No	No	No	No	No	grey	grey	grey	grey	grey	grey	grey	orange	grey	grey	grey	grey	grey	grey	grey	grey	grey	grey
27688_1#286	27688_1#286	27688_1#286	5	4	25	ST25	25	25	HRYC	Hospitalised patient	NA	No	No	No	No	No	No	No	Yes	No	No	No	No	No	No	No	No	No	No	grey	grey	grey	grey	grey	grey	grey	orange	grey	grey	grey	grey	grey	grey	grey	grey	grey	grey
27688_1#301	27688_1#301	27688_1#301	5	4	25	ST25	25	25	HRYC	Hospitalised patient	NA	No	No	No	No	No	No	No	Yes	No	No	No	No	No	No	No	No	No	No	grey	grey	grey	grey	grey	grey	grey	orange	grey	grey	grey	grey	grey	grey	grey	grey	grey	grey
27688_1#68	27688_1#68	27688_1#68	5	4	25	ST25	25	25	HRYC	Hospitalised patient	NA	Yes	No	No	No	No	No	No	Yes	No	No	No	No	No	No	No	No	Yes	No	orange	grey	grey	grey	grey	grey	grey	orange	grey	grey	grey	grey	grey	grey	grey	grey	orange	grey
28157_4#208	28157_4#208	28157_4#208	5	4	25	ST25	25	25	UNIV PORTO	Hospitalised patient	NA	No	No	No	No	No	No	No	Yes	No	No	No	No	No	No	No	No	Yes	No	grey	grey	grey	grey	grey	grey	grey	orange	grey	grey	grey	grey	grey	grey	grey	grey	orange	grey
28157_4#59	28157_4#59	28157_4#59	5	4	25	ST25	25	25	UNIV PORTO	Hospitalised patient	NA	No	No	No	No	No	No	No	Yes	No	No	No	No	No	No	No	No	No	No	grey	grey	grey	grey	grey	grey	grey	orange	grey	grey	grey	grey	grey	grey	grey	grey	grey	grey
28832_2#155	28832_2#155	28832_2#155	5	4	25	ST25	25	25	HRYC	Hospitalised patient	NA	No	No	No	No	No	No	No	Yes	No	No	No	No	No	No	No	No	No	No	grey	grey	grey	grey	grey	grey	grey	orange	grey	grey	grey	grey	grey	grey	grey	grey	grey	grey
ERR3404726_E_fcs_Pop5	ERR3404726_E_fcs_Pop5	ERR3404726	5	NA	25	ST25	25	NA	Baby gut	Neonatal	Vaginal	Yes	No	Yes	No	No	No	No	Yes	No	Yes	Yes	No	No	No	No	No	Yes	Yes	orange	grey	orange	grey	grey	grey	grey	orange	grey	orange	orange	grey	grey	grey	grey	grey	orange	orange
ERR3404798_E_fcs_Pop5	ERR3404798_E_fcs_Pop5	ERR3404798	5	NA	25	ST25	25	NA	Baby gut	Neonatal	Vaginal	No	No	No	No	No	No	No	Yes	No	Yes	No	No	No	No	No	No	Yes	No	grey	grey	grey	grey	grey	grey	grey	orange	grey	orange	grey	grey	grey	grey	grey	grey	orange	grey
ERR3405045_E_fcs_Pop5	ERR3405045_E_fcs_Pop5	ERR3405045	5	NA	25	ST25	25	NA	Baby gut	Neonatal	Caesarean	No	No	Yes	No	No	No	No	Yes	No	No	No	No	No	No	No	No	Yes	No	grey	grey	orange	grey	grey	grey	grey	orange	grey	grey	grey	grey	grey	grey	grey	grey	orange	grey
ERR3405082_E_fcs_Pop5	ERR3405082_E_fcs_Pop5	ERR3405082	5	NA	25	ST25	25	NA	Baby gut	Neonatal	Caesarean	No	No	No	No	No	No	No	Yes	No	No	No	No	No	No	No	No	Yes	No	grey	grey	grey	grey	grey	grey	grey	orange	grey	grey	grey	grey	grey	grey	grey	grey	orange	grey
ERR3405182_E_fcs_Pop5	ERR3405182_E_fcs_Pop5	ERR3405182	5	NA	25	ST25	25	NA	Baby gut	Neonatal	Caesarean	No	No	No	No	No	No	No	Yes	No	No	No	No	No	No	No	No	Yes	No	grey	grey	grey	grey	grey	grey	grey	orange	grey	grey	grey	grey	grey	grey	grey	grey	orange	grey
ERR3405303_E_fcs_Pop5	ERR3405303_E_fcs_Pop5	ERR3405303	5	NA	25	ST25	25	NA	Baby gut	Neonatal	Caesarean	No	No	Yes	No	No	No	No	Yes	No	Yes	No	No	No	No	No	No	No	No	grey	grey	orange	grey	grey	grey	grey	orange	grey	orange	grey	grey	grey	grey	grey	grey	grey	grey
ERR3405323_E_fcs_Pop5	ERR3405323_E_fcs_Pop5	ERR3405323	5	NA	25	ST25	25	NA	Baby gut	Neonatal	Caesarean	No	No	Yes	No	No	No	No	Yes	No	No	No	No	No	No	No	No	Yes	No	grey	grey	orange	grey	grey	grey	grey	orange	grey	grey	grey	grey	grey	grey	grey	grey	orange	grey
ERR3405449_E_fcs_Pop5	ERR3405449_E_fcs_Pop5	ERR3405449	5	NA	25	ST25	25	NA	Baby gut	Neonatal	Caesarean	No	No	No	No	No	No	No	Yes	No	No	No	No	No	No	No	No	No	No	grey	grey	grey	grey	grey	grey	grey	orange	grey	grey	grey	grey	grey	grey	grey	grey	grey	grey
ERR3405450_E_fcs_Pop5	ERR3405450_E_fcs_Pop5	ERR3405450	5	NA	25	ST25	25	NA	Baby gut	Neonatal	Caesarean	No	No	No	No	No	No	No	Yes	No	No	No	No	No	No	No	No	No	No	grey	grey	grey	grey	grey	grey	grey	orange	grey	grey	grey	grey	grey	grey	grey	grey	grey	grey
ERR3405451_E_fcs_Pop5	ERR3405451_E_fcs_Pop5	ERR3405451	5	NA	25	ST25	25	NA	Baby gut	Neonatal	Caesarean	Yes	No	No	No	No	No	No	Yes	No	Yes	No	No	No	No	No	No	No	Yes	orange	grey	grey	grey	grey	grey	grey	orange	grey	orange	grey	grey	grey	grey	grey	grey	grey	orange
ERR3405765_E_fcs_Pop5	ERR3405765_E_fcs_Pop5	ERR3405765	5	NA	25	ST25	25	NA	Baby gut	Neonatal	Vaginal	Yes	No	Yes	No	No	No	No	Yes	No	No	No	No	No	No	No	Yes	Yes	No	orange	grey	orange	grey	grey	grey	grey	orange	grey	grey	grey	grey	grey	grey	grey	orange	orange	grey
ERR3406134_E_fcs_Pop5	ERR3406134_E_fcs_Pop5	ERR3406134	5	NA	25	ST25	25	NA	Baby gut	Neonatal	Vaginal	No	No	No	No	No	No	No	Yes	No	No	No	No	No	No	No	No	No	No	grey	grey	grey	grey	grey	grey	grey	orange	grey	grey	grey	grey	grey	grey	grey	grey	grey	grey
26975_1#38	26975_1#38	26975_1#38	5	4	25	ST25	25	25	UMCU	Non-hospitalised person	NA	Yes	No	No	No	No	No	No	Yes	No	No	No	No	No	No	No	Yes	No	No	orange	grey	grey	grey	grey	grey	grey	orange	grey	grey	grey	grey	grey	grey	grey	orange	grey	grey
26975_1#9	26975_1#9	26975_1#9	5	4	25	ST25	25	25	UMCU	Non-hospitalised person	NA	No	No	No	No	No	No	No	Yes	No	No	No	No	No	No	No	No	No	No	grey	grey	grey	grey	grey	grey	grey	orange	grey	grey	grey	grey	grey	grey	grey	grey	grey	grey
27688_1#133	27688_1#133	27688_1#133	5	4	25	ST25	25	25	HRYC	Non-hospitalised person	NA	No	No	No	No	No	No	No	Yes	No	No	No	No	No	No	No	No	No	No	grey	grey	grey	grey	grey	grey	grey	orange	grey	grey	grey	grey	grey	grey	grey	grey	grey	grey
27688_1#65	27688_1#65	27688_1#65	5	4	25	ST25	25	25	HRYC	Non-hospitalised person	NA	No	No	No	No	No	No	No	Yes	No	No	No	No	No	No	No	No	No	No	grey	grey	grey	grey	grey	grey	grey	orange	grey	grey	grey	grey	grey	grey	grey	grey	grey	grey
28832_2#124	28832_2#124	28832_2#124	5	4	25	ST25	25	25	HRYC	Non-hospitalised person	NA	No	No	No	No	No	No	No	Yes	No	No	No	No	No	No	No	No	No	No	grey	grey	grey	grey	grey	grey	grey	orange	grey	grey	grey	grey	grey	grey	grey	grey	grey	grey
28832_2#14	28832_2#14	28832_2#14	5	4	25	ST25	25	25	HRYC	Non-hospitalised person	NA	No	No	No	No	No	No	No	Yes	No	Yes	No	No	No	No	No	No	No	No	grey	grey	grey	grey	grey	grey	grey	orange	grey	orange	grey	grey	grey	grey	grey	grey	grey	grey
28832_2#27	28832_2#27	28832_2#27	5	4	25	ST25	25	25	HRYC	Non-hospitalised person	NA	No	No	No	No	No	No	No	Yes	No	No	No	No	No	No	No	No	Yes	No	grey	grey	grey	grey	grey	grey	grey	orange	grey	grey	grey	grey	grey	grey	grey	grey	orange	grey
28832_2#276	28832_2#276	28832_2#276	5	4	25	ST25	25	25	HRYC	Non-hospitalised person	NA	No	No	No	No	No	No	No	Yes	No	Yes	No	No	No	No	No	No	No	No	grey	grey	grey	grey	grey	grey	grey	orange	grey	orange	grey	grey	grey	grey	grey	grey	grey	grey
28832_2#47	28832_2#47	28832_2#47	5	4	25	ST25	25	25	HRYC	Non-hospitalised person	NA	No	No	No	No	No	No	No	Yes	No	Yes	No	No	No	No	No	No	No	No	grey	grey	grey	grey	grey	grey	grey	orange	grey	orange	grey	grey	grey	grey	grey	grey	grey	grey
28832_2#59	28832_2#59	28832_2#59	5	4	25	ST25	25	25	HRYC	Non-hospitalised person	NA	No	No	No	No	No	No	No	Yes	No	No	No	No	No	No	No	No	No	No	grey	grey	grey	grey	grey	grey	grey	orange	grey	grey	grey	grey	grey	grey	grey	grey	grey	grey
28832_2#79	28832_2#79	28832_2#79	5	4	25	ST25	25	25	HRYC	Non-hospitalised person	NA	No	No	No	No	No	No	No	Yes	No	Yes	No	No	No	No	No	No	No	No	grey	grey	grey	grey	grey	grey	grey	orange	grey	orange	grey	grey	grey	grey	grey	grey	grey	grey
28832_2#87	28832_2#87	28832_2#87	5	4	25	ST25	25	25	HRYC	Non-hospitalised person	NA	No	No	No	No	No	No	No	Yes	No	No	No	No	No	No	No	No	No	No	grey	grey	grey	grey	grey	grey	grey	orange	grey	grey	grey	grey	grey	grey	grey	grey	grey	grey
28832_2#91	28832_2#91	28832_2#91	5	4	25	ST25	25	25	HRYC	Non-hospitalised person	NA	No	No	No	No	No	No	No	Yes	No	No	No	No	No	No	No	No	No	No	grey	grey	grey	grey	grey	grey	grey	orange	grey	grey	grey	grey	grey	grey	grey	grey	grey	grey
29594_2#136	29594_2#136	29594_2#136	5	4	25	ST25	25	25	UNIV RIOJA	Non-hospitalised person	NA	No	No	No	No	No	No	No	Yes	No	No	No	No	No	No	No	No	No	No	grey	grey	grey	grey	grey	grey	grey	orange	grey	grey	grey	grey	grey	grey	grey	grey	grey	grey
29594_2#16	29594_2#16	29594_2#16	5	4	25	ST25	25	25	UNIV RIOJA	Non-hospitalised person	NA	No	No	No	No	No	No	No	Yes	No	No	No	No	No	No	No	No	No	No	grey	grey	grey	grey	grey	grey	grey	orange	grey	grey	grey	grey	grey	grey	grey	grey	grey	grey
29594_2#45	29594_2#45	29594_2#45	5	4	25	ST25	25	25	UNIV RIOJA	Non-hospitalised person	NA	No	No	No	No	No	No	No	Yes	No	No	No	No	No	No	No	No	No	No	grey	grey	grey	grey	grey	grey	grey	orange	grey	grey	grey	grey	grey	grey	grey	grey	grey	grey
29594_2#89	29594_2#89	29594_2#89	5	4	25	ST25	25	25	UNIV RIOJA	Non-hospitalised person	NA	No	No	No	No	No	No	No	Yes	No	No	No	No	No	No	No	No	No	No	grey	grey	grey	grey	grey	grey	grey	orange	grey	grey	grey	grey	grey	grey	grey	grey	grey	grey
26975_2#30	26975_2#30	26975_2#30	5	4	25	ST25	25	25	UMCU	Old human isolate	NA	No	Yes	No	No	No	No	No	Yes	No	No	No	No	No	No	No	No	No	No	grey	orange	grey	grey	grey	grey	grey	orange	grey	grey	grey	grey	grey	grey	grey	grey	grey	grey
26975_2#31	26975_2#31	26975_2#31	5	4	25	ST25	25	25	UMCU	Old human isolate	NA	No	No	No	No	No	No	No	Yes	No	No	No	No	No	No	No	No	No	No	grey	grey	grey	grey	grey	grey	grey	orange	grey	grey	grey	grey	grey	grey	grey	grey	grey	grey
26975_2#35	26975_2#35	26975_2#35	5	4	25	ST25	25	25	UMCU	Old human isolate	NA	No	No	No	No	No	No	No	Yes	No	No	No	No	No	No	No	No	No	No	grey	grey	grey	grey	grey	grey	grey	orange	grey	grey	grey	grey	grey	grey	grey	grey	grey	grey
27688_1#186	27688_1#186	27688_1#186	57	1	NA	NA	26	26	HRYC	Hospitalised patient	NA	Yes	No	No	No	No	No	No	Yes	No	Yes	Yes	No	No	No	No	Yes	Yes	Yes	orange	grey	grey	grey	grey	grey	grey	orange	grey	orange	orange	grey	grey	grey	grey	orange	orange	orange
28157_4#372	28157_4#372	28157_4#372	57	1	NA	NA	26	26	UNIV PORTO	Non-hospitalised person	NA	No	No	No	No	No	No	No	Yes	No	No	No	No	No	No	No	No	Yes	No	grey	grey	grey	grey	grey	grey	grey	orange	grey	grey	grey	grey	grey	grey	grey	grey	orange	grey
ERR3406273_E_fcs_Pop57	ERR3406273_E_fcs_Pop57	ERR3406273	4_57	NA	NA	NA	26	NA	Baby gut	Infancy	Caesarean	No	No	No	No	No	No	No	Yes	No	No	No	No	No	No	No	No	Yes	No	grey	grey	grey	grey	grey	grey	grey	orange	grey	grey	grey	grey	grey	grey	grey	grey	orange	grey
27688_1#285	27688_1#285	27688_1#285	4_57	1	NA	NA	26	26	UNIV RIOJA	Farm animal	NA	Yes	No	No	No	No	No	No	Yes	No	Yes	Yes	No	No	No	No	Yes	Yes	Yes	orange	grey	grey	grey	grey	grey	grey	orange	grey	orange	orange	grey	grey	grey	grey	orange	orange	orange
27688_1#314	27688_1#314	27688_1#314	4_57	1	NA	NA	26	26	UNIV RIOJA	Farm animal	NA	Yes	No	No	No	No	No	No	Yes	No	Yes	Yes	No	No	No	No	Yes	Yes	Yes	orange	grey	grey	grey	grey	grey	grey	orange	grey	orange	orange	grey	grey	grey	grey	orange	orange	orange
26975_1#131	26975_1#131	26975_1#131	4_57	1	NA	NA	26	26	UMCU	Hospitalised patient	NA	No	No	No	No	No	No	No	Yes	No	No	No	No	No	No	No	No	Yes	No	grey	grey	grey	grey	grey	grey	grey	orange	grey	grey	grey	grey	grey	grey	grey	grey	orange	grey
26975_1#171	26975_1#171	26975_1#171	4_57	1	NA	NA	26	26	UMCU	Hospitalised patient	NA	No	No	No	No	No	No	No	Yes	No	No	No	No	No	No	No	No	Yes	No	grey	grey	grey	grey	grey	grey	grey	orange	grey	grey	grey	grey	grey	grey	grey	grey	orange	grey
26975_1#202	26975_1#202	26975_1#202	4_57	1	NA	NA	26	26	UMCU	Hospitalised patient	NA	No	No	No	No	No	No	No	Yes	No	No	No	No	No	No	No	No	Yes	No	grey	grey	grey	grey	grey	grey	grey	orange	grey	grey	grey	grey	grey	grey	grey	grey	orange	grey
28099_2#98	28099_2#98	28099_2#98	4_57	1	NA	NA	26	26	UNIV PORTO	Hospitalised patient	NA	No	No	No	No	No	No	No	Yes	No	No	No	No	No	No	No	No	No	No	grey	grey	grey	grey	grey	grey	grey	orange	grey	grey	grey	grey	grey	grey	grey	grey	grey	grey
28157_4#101	28157_4#101	28157_4#101	4_57	1	NA	NA	26	26	UNIV PORTO	Hospitalised patient	NA	No	No	No	No	No	No	No	Yes	No	No	No	No	No	No	No	No	Yes	No	grey	grey	grey	grey	grey	grey	grey	orange	grey	grey	grey	grey	grey	grey	grey	grey	orange	grey
28832_2#26	28832_2#26	28832_2#26	4_57	1	NA	NA	26	26	HRYC	Hospitalised patient	NA	Yes	No	No	No	No	No	No	Yes	No	No	No	No	No	No	No	Yes	Yes	No	orange	grey	grey	grey	grey	grey	grey	orange	grey	grey	grey	grey	grey	grey	grey	orange	orange	grey
ERR3405198_E_fcs_Pop57	ERR3405198_E_fcs_Pop57	ERR3405198	4_57	NA	NA	NA	26	NA	Baby gut	Neonatal	Vaginal	No	No	No	No	No	No	No	Yes	No	No	No	No	No	No	No	No	Yes	No	grey	grey	grey	grey	grey	grey	grey	orange	grey	grey	grey	grey	grey	grey	grey	grey	orange	grey
ERR3405199_E_fcs_Pop57	ERR3405199_E_fcs_Pop57	ERR3405199	4_57	NA	NA	NA	26	NA	Baby gut	Neonatal	Vaginal	No	No	No	No	No	No	No	Yes	No	No	No	No	No	No	No	No	Yes	No	grey	grey	grey	grey	grey	grey	grey	orange	grey	grey	grey	grey	grey	grey	grey	grey	orange	grey
ERR3405619_E_fcs_Pop57	ERR3405619_E_fcs_Pop57	ERR3405619	4_57	NA	NA	NA	26	NA	Baby gut	Neonatal	Caesarean	No	No	No	No	No	No	No	Yes	No	No	No	No	No	No	No	No	Yes	No	grey	grey	grey	grey	grey	grey	grey	orange	grey	grey	grey	grey	grey	grey	grey	grey	orange	grey
ERR3405622_E_fcs_Pop57	ERR3405622_E_fcs_Pop57	ERR3405622	4_57	NA	NA	NA	26	NA	Baby gut	Neonatal	Caesarean	No	No	Yes	No	No	No	No	Yes	No	No	No	No	No	No	No	No	Yes	Yes	grey	grey	orange	grey	grey	grey	grey	orange	grey	grey	grey	grey	grey	grey	grey	grey	orange	orange
ERR3406065_E_fcs_Pop57	ERR3406065_E_fcs_Pop57	ERR3406065	4_57	NA	NA	NA	26	NA	Baby gut	Neonatal	Caesarean	No	No	Yes	No	No	Yes	No	Yes	No	No	No	No	No	No	No	No	No	No	grey	grey	orange	grey	grey	orange	grey	orange	grey	grey	grey	grey	grey	grey	grey	grey	grey	grey
26975_1#59	26975_1#59	26975_1#59	4_57	1	NA	NA	26	26	UMCU	Non-hospitalised person	NA	Yes	No	No	No	No	No	No	Yes	No	Yes	Yes	No	No	No	No	Yes	Yes	Yes	orange	grey	grey	grey	grey	grey	grey	orange	grey	orange	orange	grey	grey	grey	grey	orange	orange	orange
26975_1#65	26975_1#65	26975_1#65	4_57	1	NA	NA	26	26	UMCU	Non-hospitalised person	NA	No	No	No	No	No	No	No	Yes	No	No	No	No	No	No	No	No	No	No	grey	grey	grey	grey	grey	grey	grey	orange	grey	grey	grey	grey	grey	grey	grey	grey	grey	grey
27688_1#9	27688_1#9	27688_1#9	4_57	1	NA	NA	26	26	HRYC	Non-hospitalised person	NA	No	No	No	No	No	No	No	Yes	No	Yes	No	No	No	No	No	No	Yes	No	grey	grey	grey	grey	grey	grey	grey	orange	grey	orange	grey	grey	grey	grey	grey	grey	orange	grey
28157_4#152	28157_4#152	28157_4#152	4_57	1	NA	NA	26	26	UNIV PORTO	Non-hospitalised person	NA	Yes	No	No	No	No	No	No	Yes	No	Yes	Yes	No	No	No	No	Yes	Yes	Yes	orange	grey	grey	grey	grey	grey	grey	orange	grey	orange	orange	grey	grey	grey	grey	orange	orange	orange
28157_4#303	28157_4#303	28157_4#303	4_57	1	NA	NA	26	26	UNIV PORTO	Non-hospitalised person	NA	Yes	No	No	No	No	No	No	Yes	No	Yes	Yes	No	No	No	No	Yes	Yes	Yes	orange	grey	grey	grey	grey	grey	grey	orange	grey	orange	orange	grey	grey	grey	grey	orange	orange	orange
28157_4#323	28157_4#323	28157_4#323	4_57	1	NA	NA	26	26	UNIV PORTO	Non-hospitalised person	NA	Yes	No	No	No	No	No	No	Yes	No	Yes	No	No	No	No	No	Yes	Yes	Yes	orange	grey	grey	grey	grey	grey	grey	orange	grey	orange	grey	grey	grey	grey	grey	orange	orange	orange
26975_2#171	26975_2#171	26975_2#171	37	34	NA	NA	27	27	UMCU	Hospitalised patient	NA	No	No	No	No	No	No	No	Yes	No	No	No	No	No	No	No	No	Yes	No	grey	grey	grey	grey	grey	grey	grey	orange	grey	grey	grey	grey	grey	grey	grey	grey	orange	grey
26975_1#50	26975_1#50	26975_1#50	37	34	NA	NA	27	27	UMCU	Non-hospitalised person	NA	Yes	No	No	No	No	No	No	Yes	No	No	No	No	No	No	No	No	Yes	No	orange	grey	grey	grey	grey	grey	grey	orange	grey	grey	grey	grey	grey	grey	grey	grey	orange	grey
27688_1#151	27688_1#151	27688_1#151	37	34	NA	NA	27	27	UNIV RIOJA	Others	NA	No	No	No	No	No	No	No	Yes	No	No	No	No	No	No	No	No	No	No	grey	grey	grey	grey	grey	grey	grey	orange	grey	grey	grey	grey	grey	grey	grey	grey	grey	grey
27688_1#183	27688_1#183	27688_1#183	37	34	NA	NA	27	27	UNIV RIOJA	Others	NA	No	No	No	No	No	No	No	Yes	No	No	No	No	No	No	No	No	No	No	grey	grey	grey	grey	grey	grey	grey	orange	grey	grey	grey	grey	grey	grey	grey	grey	grey	grey
27725_1#59	27725_1#59	27725_1#59	37	34	NA	NA	27	27	UNIV RIOJA	Others	NA	No	No	No	No	No	No	No	Yes	No	No	No	No	No	No	No	No	No	No	grey	grey	grey	grey	grey	grey	grey	orange	grey	grey	grey	grey	grey	grey	grey	grey	grey	grey
27725_1#80	27725_1#80	27725_1#80	37	34	NA	NA	27	27	UNIV RIOJA	Others	NA	No	No	No	No	No	No	No	Yes	No	No	No	No	No	No	No	No	No	No	grey	grey	grey	grey	grey	grey	grey	orange	grey	grey	grey	grey	grey	grey	grey	grey	grey	grey
28157_4#177	28157_4#177	28157_4#177	37	34	NA	NA	27	27	UNIV PORTO	Others	NA	No	No	No	No	No	No	No	Yes	No	Yes	No	No	No	No	No	No	Yes	No	grey	grey	grey	grey	grey	grey	grey	orange	grey	orange	grey	grey	grey	grey	grey	grey	orange	grey
26975_1#95	26975_1#95	26975_1#95	37	34	NA	NA	27	27	UMCU	Hospitalised patient	NA	No	No	No	No	No	No	No	Yes	No	No	No	No	No	No	No	No	Yes	No	grey	grey	grey	grey	grey	grey	grey	orange	grey	grey	grey	grey	grey	grey	grey	grey	orange	grey
28832_2#151	28832_2#151	28832_2#151	37	34	NA	NA	27	27	HRYC	Hospitalised patient	NA	No	No	No	No	No	No	No	Yes	No	Yes	No	No	No	Yes	No	No	Yes	No	grey	grey	grey	grey	grey	grey	grey	orange	grey	orange	grey	grey	grey	orange	grey	grey	orange	grey
ERR3404743_E_fcs_Pop37	ERR3404743_E_fcs_Pop37	ERR3404743	37	NA	NA	NA	27	NA	Baby gut	Neonatal	Vaginal	No	No	No	No	No	No	No	Yes	No	No	No	No	No	No	No	No	No	No	grey	grey	grey	grey	grey	grey	grey	orange	grey	grey	grey	grey	grey	grey	grey	grey	grey	grey
27688_1#107	27688_1#107	27688_1#107	37	34	NA	NA	27	27	UNIV RIOJA	Others	NA	No	No	No	No	No	No	No	Yes	No	No	No	No	No	No	No	No	No	No	grey	grey	grey	grey	grey	grey	grey	orange	grey	grey	grey	grey	grey	grey	grey	grey	grey	grey
27688_1#212	27688_1#212	27688_1#212	37	34	NA	NA	27	27	UNIV RIOJA	Others	NA	No	No	No	No	No	No	No	Yes	No	No	No	No	No	No	No	No	No	No	grey	grey	grey	grey	grey	grey	grey	orange	grey	grey	grey	grey	grey	grey	grey	grey	grey	grey
26975_1#126	26975_1#126	26975_1#126	9	6	28	ST28	28	28	UMCU	Hospitalised patient	NA	Yes	No	No	No	No	No	No	Yes	No	Yes	Yes	No	No	Yes	No	Yes	Yes	No	orange	grey	grey	grey	grey	grey	grey	orange	grey	orange	orange	grey	grey	orange	grey	orange	orange	grey
26975_1#150	26975_1#150	26975_1#150	9	6	28	ST28	28	28	UMCU	Hospitalised patient	NA	Yes	No	No	No	No	No	No	Yes	No	Yes	Yes	No	No	Yes	No	Yes	Yes	No	orange	grey	grey	grey	grey	grey	grey	orange	grey	orange	orange	grey	grey	orange	grey	orange	orange	grey
26975_1#155	26975_1#155	26975_1#155	9	6	28	ST28	28	28	UMCU	Hospitalised patient	NA	Yes	No	No	No	No	No	No	Yes	No	Yes	Yes	No	No	Yes	No	Yes	Yes	Yes	orange	grey	grey	grey	grey	grey	grey	orange	grey	orange	orange	grey	grey	orange	grey	orange	orange	orange
26975_1#156	26975_1#156	26975_1#156	9	6	28	ST28	28	28	UMCU	Hospitalised patient	NA	Yes	No	No	No	No	No	No	Yes	No	Yes	Yes	No	No	Yes	No	Yes	Yes	Yes	orange	grey	grey	grey	grey	grey	grey	orange	grey	orange	orange	grey	grey	orange	grey	orange	orange	orange
26975_1#165	26975_1#165	26975_1#165	9	6	28	ST28	28	28	UMCU	Hospitalised patient	NA	Yes	No	No	No	No	No	No	Yes	No	Yes	Yes	No	No	Yes	No	Yes	Yes	No	orange	grey	grey	grey	grey	grey	grey	orange	grey	orange	orange	grey	grey	orange	grey	orange	orange	grey
26975_1#189	26975_1#189	26975_1#189	9	6	28	ST28	28	28	UMCU	Hospitalised patient	NA	Yes	No	No	No	No	No	No	Yes	No	Yes	Yes	No	No	Yes	No	Yes	Yes	No	orange	grey	grey	grey	grey	grey	grey	orange	grey	orange	orange	grey	grey	orange	grey	orange	orange	grey
26975_1#218	26975_1#218	26975_1#218	9	6	28	ST28	28	28	UMCU	Hospitalised patient	NA	Yes	No	No	No	No	No	No	Yes	No	Yes	Yes	No	No	Yes	No	Yes	Yes	Yes	orange	grey	grey	grey	grey	grey	grey	orange	grey	orange	orange	grey	grey	orange	grey	orange	orange	orange
26975_1#219	26975_1#219	26975_1#219	9	6	28	ST28	28	28	UMCU	Hospitalised patient	NA	Yes	No	No	No	No	No	No	Yes	No	Yes	No	No	No	Yes	No	Yes	Yes	No	orange	grey	grey	grey	grey	grey	grey	orange	grey	orange	grey	grey	grey	orange	grey	orange	orange	grey
26975_1#235	26975_1#235	26975_1#235	9	6	28	ST28	28	28	UMCU	Hospitalised patient	NA	Yes	No	No	No	No	No	No	Yes	No	Yes	Yes	No	No	Yes	No	Yes	Yes	Yes	orange	grey	grey	grey	grey	grey	grey	orange	grey	orange	orange	grey	grey	orange	grey	orange	orange	orange
26975_1#237	26975_1#237	26975_1#237	9	6	28	ST28	28	28	UMCU	Hospitalised patient	NA	Yes	No	No	No	No	No	No	Yes	No	Yes	Yes	No	No	Yes	No	Yes	Yes	No	orange	grey	grey	grey	grey	grey	grey	orange	grey	orange	orange	grey	grey	orange	grey	orange	orange	grey
26975_1#273	26975_1#273	26975_1#273	9	6	28	ST28	28	28	UMCU	Hospitalised patient	NA	Yes	No	No	No	No	No	No	Yes	No	Yes	No	No	No	Yes	No	Yes	Yes	No	orange	grey	grey	grey	grey	grey	grey	orange	grey	orange	grey	grey	grey	orange	grey	orange	orange	grey
26975_1#277	26975_1#277	26975_1#277	9	6	28	ST28	28	28	UMCU	Hospitalised patient	NA	Yes	No	No	No	No	No	No	Yes	No	Yes	Yes	No	No	Yes	No	Yes	Yes	Yes	orange	grey	grey	grey	grey	grey	grey	orange	grey	orange	orange	grey	grey	orange	grey	orange	orange	orange
26975_1#286	26975_1#286	26975_1#286	9	6	28	ST28	28	28	UMCU	Hospitalised patient	NA	Yes	No	No	No	No	No	No	Yes	No	Yes	Yes	No	No	Yes	No	Yes	Yes	No	orange	grey	grey	grey	grey	grey	grey	orange	grey	orange	orange	grey	grey	orange	grey	orange	orange	grey
26975_1#77	26975_1#77	26975_1#77	9	6	28	ST28	28	28	UMCU	Hospitalised patient	NA	Yes	No	No	No	No	No	No	Yes	No	Yes	Yes	No	No	Yes	No	Yes	Yes	No	orange	grey	grey	grey	grey	grey	grey	orange	grey	orange	orange	grey	grey	orange	grey	orange	orange	grey
26975_2#170	26975_2#170	26975_2#170	9	6	28	ST28	28	28	UMCU	Hospitalised patient	NA	Yes	No	No	No	No	No	No	Yes	No	Yes	No	No	No	Yes	No	Yes	Yes	No	orange	grey	grey	grey	grey	grey	grey	orange	grey	orange	grey	grey	grey	orange	grey	orange	orange	grey
26975_2#195	26975_2#195	26975_2#195	9	6	28	ST28	28	28	UMCU	Hospitalised patient	NA	Yes	No	No	No	No	No	No	Yes	No	No	No	No	No	Yes	No	No	Yes	Yes	orange	grey	grey	grey	grey	grey	grey	orange	grey	grey	grey	grey	grey	orange	grey	grey	orange	orange
26975_2#209	26975_2#209	26975_2#209	9	6	28	ST28	28	28	UMCU	Hospitalised patient	NA	Yes	No	No	No	No	No	No	Yes	No	Yes	Yes	No	No	Yes	No	Yes	Yes	No	orange	grey	grey	grey	grey	grey	grey	orange	grey	orange	orange	grey	grey	orange	grey	orange	orange	grey
26975_2#211	26975_2#211	26975_2#211	9	6	28	ST28	28	28	UMCU	Hospitalised patient	NA	Yes	No	No	No	No	No	No	Yes	No	Yes	Yes	No	No	Yes	No	Yes	Yes	No	orange	grey	grey	grey	grey	grey	grey	orange	grey	orange	orange	grey	grey	orange	grey	orange	orange	grey
27688_1#113	27688_1#113	27688_1#113	9	6	28	ST28	28	28	HRYC	Hospitalised patient	NA	Yes	No	No	No	No	No	No	Yes	No	Yes	No	No	No	Yes	No	No	Yes	Yes	orange	grey	grey	grey	grey	grey	grey	orange	grey	orange	grey	grey	grey	orange	grey	grey	orange	orange
27688_1#312	27688_1#312	27688_1#312	9	6	28	ST28	28	28	HRYC	Hospitalised patient	NA	Yes	No	No	No	No	No	No	Yes	No	Yes	No	No	No	Yes	No	Yes	Yes	Yes	orange	grey	grey	grey	grey	grey	grey	orange	grey	orange	grey	grey	grey	orange	grey	orange	orange	orange
27725_1#372	27725_1#372	27725_1#372	9	6	28	ST28	28	28	HRYC	Hospitalised patient	NA	Yes	No	No	No	No	No	No	Yes	No	Yes	No	No	No	Yes	No	Yes	Yes	No	orange	grey	grey	grey	grey	grey	grey	orange	grey	orange	grey	grey	grey	orange	grey	orange	orange	grey
26975_1#102	26975_1#102	26975_1#102	9	6	28	ST28	28	28	UMCU	Hospitalised patient	NA	Yes	No	No	No	No	No	No	Yes	No	Yes	Yes	No	No	Yes	No	Yes	Yes	Yes	orange	grey	grey	grey	grey	grey	grey	orange	grey	orange	orange	grey	grey	orange	grey	orange	orange	orange
26975_1#104	26975_1#104	26975_1#104	9	6	28	ST28	28	28	UMCU	Hospitalised patient	NA	Yes	No	No	No	No	No	No	Yes	No	Yes	No	No	No	Yes	No	No	Yes	Yes	orange	grey	grey	grey	grey	grey	grey	orange	grey	orange	grey	grey	grey	orange	grey	grey	orange	orange
26975_1#105	26975_1#105	26975_1#105	9	6	28	ST28	28	28	UMCU	Hospitalised patient	NA	Yes	No	No	No	No	No	No	Yes	No	Yes	No	No	No	Yes	No	No	Yes	Yes	orange	grey	grey	grey	grey	grey	grey	orange	grey	orange	grey	grey	grey	orange	grey	grey	orange	orange
26975_1#106	26975_1#106	26975_1#106	9	6	28	ST28	28	28	UMCU	Hospitalised patient	NA	Yes	No	No	No	No	No	No	Yes	No	Yes	No	No	No	Yes	No	No	Yes	Yes	orange	grey	grey	grey	grey	grey	grey	orange	grey	orange	grey	grey	grey	orange	grey	grey	orange	orange
26975_1#110	26975_1#110	26975_1#110	9	6	28	ST28	28	28	UMCU	Hospitalised patient	NA	No	No	No	No	No	No	No	Yes	No	Yes	Yes	No	No	Yes	No	No	Yes	Yes	grey	grey	grey	grey	grey	grey	grey	orange	grey	orange	orange	grey	grey	orange	grey	grey	orange	orange
26975_1#169	26975_1#169	26975_1#169	9	6	28	ST28	28	28	UMCU	Hospitalised patient	NA	Yes	No	No	No	No	No	No	Yes	No	Yes	No	No	No	Yes	No	Yes	Yes	Yes	orange	grey	grey	grey	grey	grey	grey	orange	grey	orange	grey	grey	grey	orange	grey	orange	orange	orange
26975_1#176	26975_1#176	26975_1#176	9	6	28	ST28	28	28	UMCU	Hospitalised patient	NA	Yes	No	No	No	No	No	No	Yes	No	Yes	No	No	No	Yes	No	Yes	Yes	No	orange	grey	grey	grey	grey	grey	grey	orange	grey	orange	grey	grey	grey	orange	grey	orange	orange	grey
26975_1#177	26975_1#177	26975_1#177	9	6	28	ST28	28	28	UMCU	Hospitalised patient	NA	Yes	No	No	No	No	No	No	Yes	No	Yes	No	No	No	Yes	No	Yes	Yes	Yes	orange	grey	grey	grey	grey	grey	grey	orange	grey	orange	grey	grey	grey	orange	grey	orange	orange	orange
26975_1#179	26975_1#179	26975_1#179	9	6	28	ST28	28	28	UMCU	Hospitalised patient	NA	Yes	No	No	No	No	No	No	Yes	No	Yes	Yes	No	No	Yes	No	Yes	Yes	No	orange	grey	grey	grey	grey	grey	grey	orange	grey	orange	orange	grey	grey	orange	grey	orange	orange	grey
26975_1#181	26975_1#181	26975_1#181	9	6	28	ST28	28	28	UMCU	Hospitalised patient	NA	Yes	No	No	No	No	No	No	Yes	No	Yes	Yes	No	No	Yes	No	Yes	Yes	Yes	orange	grey	grey	grey	grey	grey	grey	orange	grey	orange	orange	grey	grey	orange	grey	orange	orange	orange
26975_1#187	26975_1#187	26975_1#187	9	6	28	ST28	28	28	UMCU	Hospitalised patient	NA	Yes	No	No	No	No	No	No	Yes	No	Yes	Yes	No	No	No	No	Yes	Yes	Yes	orange	grey	grey	grey	grey	grey	grey	orange	grey	orange	orange	grey	grey	grey	grey	orange	orange	orange
26975_1#190	26975_1#190	26975_1#190	9	6	28	ST28	28	28	UMCU	Hospitalised patient	NA	Yes	No	No	No	No	No	No	Yes	No	Yes	Yes	No	No	Yes	No	Yes	Yes	No	orange	grey	grey	grey	grey	grey	grey	orange	grey	orange	orange	grey	grey	orange	grey	orange	orange	grey
26975_1#191	26975_1#191	26975_1#191	9	6	28	ST28	28	28	UMCU	Hospitalised patient	NA	Yes	No	No	No	No	No	No	Yes	No	Yes	No	No	No	Yes	No	Yes	Yes	Yes	orange	grey	grey	grey	grey	grey	grey	orange	grey	orange	grey	grey	grey	orange	grey	orange	orange	orange
26975_1#192	26975_1#192	26975_1#192	9	6	28	ST28	28	28	UMCU	Hospitalised patient	NA	Yes	No	No	No	No	No	No	Yes	No	Yes	No	No	No	Yes	No	Yes	Yes	Yes	orange	grey	grey	grey	grey	grey	grey	orange	grey	orange	grey	grey	grey	orange	grey	orange	orange	orange
26975_1#195	26975_1#195	26975_1#195	9	6	28	ST28	28	28	UMCU	Hospitalised patient	NA	Yes	No	No	No	No	No	No	Yes	No	Yes	No	No	No	Yes	No	Yes	Yes	Yes	orange	grey	grey	grey	grey	grey	grey	orange	grey	orange	grey	grey	grey	orange	grey	orange	orange	orange
26975_1#196	26975_1#196	26975_1#196	9	6	28	ST28	28	28	UMCU	Hospitalised patient	NA	Yes	No	No	No	No	No	No	Yes	No	Yes	No	No	No	Yes	No	Yes	Yes	Yes	orange	grey	grey	grey	grey	grey	grey	orange	grey	orange	grey	grey	grey	orange	grey	orange	orange	orange
26975_1#197	26975_1#197	26975_1#197	9	6	28	ST28	28	28	UMCU	Hospitalised patient	NA	Yes	No	No	No	No	No	No	Yes	No	No	No	No	No	Yes	No	No	Yes	Yes	orange	grey	grey	grey	grey	grey	grey	orange	grey	grey	grey	grey	grey	orange	grey	grey	orange	orange
26975_1#199	26975_1#199	26975_1#199	9	6	28	ST28	28	28	UMCU	Hospitalised patient	NA	Yes	No	No	No	No	No	No	Yes	No	Yes	No	No	No	Yes	No	Yes	Yes	No	orange	grey	grey	grey	grey	grey	grey	orange	grey	orange	grey	grey	grey	orange	grey	orange	orange	grey
26975_1#204	26975_1#204	26975_1#204	9	6	28	ST28	28	28	UMCU	Hospitalised patient	NA	Yes	No	No	No	No	No	No	Yes	No	No	No	No	No	Yes	No	No	Yes	No	orange	grey	grey	grey	grey	grey	grey	orange	grey	grey	grey	grey	grey	orange	grey	grey	orange	grey
26975_1#221	26975_1#221	26975_1#221	9	6	28	ST28	28	28	UMCU	Hospitalised patient	NA	Yes	No	No	No	No	No	No	Yes	No	Yes	No	No	No	Yes	No	Yes	Yes	Yes	orange	grey	grey	grey	grey	grey	grey	orange	grey	orange	grey	grey	grey	orange	grey	orange	orange	orange
26975_1#223	26975_1#223	26975_1#223	9	6	28	ST28	28	28	UMCU	Hospitalised patient	NA	Yes	No	No	No	No	No	No	Yes	No	Yes	No	No	No	Yes	No	Yes	Yes	Yes	orange	grey	grey	grey	grey	grey	grey	orange	grey	orange	grey	grey	grey	orange	grey	orange	orange	orange
26975_1#240	26975_1#240	26975_1#240	9	6	28	ST28	28	28	UMCU	Hospitalised patient	NA	Yes	No	No	No	No	No	No	Yes	No	Yes	Yes	No	No	Yes	No	Yes	Yes	No	orange	grey	grey	grey	grey	grey	grey	orange	grey	orange	orange	grey	grey	orange	grey	orange	orange	grey
26975_1#242	26975_1#242	26975_1#242	9	6	28	ST28	28	28	UMCU	Hospitalised patient	NA	Yes	No	No	No	No	No	No	Yes	No	Yes	Yes	No	No	Yes	No	Yes	Yes	No	orange	grey	grey	grey	grey	grey	grey	orange	grey	orange	orange	grey	grey	orange	grey	orange	orange	grey
26975_1#244	26975_1#244	26975_1#244	9	6	28	ST28	28	28	UMCU	Hospitalised patient	NA	Yes	No	No	No	No	No	No	Yes	No	Yes	Yes	No	No	Yes	No	Yes	Yes	No	orange	grey	grey	grey	grey	grey	grey	orange	grey	orange	orange	grey	grey	orange	grey	orange	orange	grey
26975_1#246	26975_1#246	26975_1#246	9	6	28	ST28	28	28	UMCU	Hospitalised patient	NA	Yes	No	No	No	No	No	No	Yes	No	Yes	No	No	No	Yes	No	Yes	Yes	Yes	orange	grey	grey	grey	grey	grey	grey	orange	grey	orange	grey	grey	grey	orange	grey	orange	orange	orange
26975_1#249	26975_1#249	26975_1#249	9	6	28	ST28	28	28	UMCU	Hospitalised patient	NA	Yes	No	No	No	No	No	No	Yes	No	Yes	Yes	No	No	Yes	No	Yes	Yes	No	orange	grey	grey	grey	grey	grey	grey	orange	grey	orange	orange	grey	grey	orange	grey	orange	orange	grey
26975_1#250	26975_1#250	26975_1#250	9	6	28	ST28	NA	28	UMCU	Hospitalised patient	NA	Yes	No	No	No	No	No	No	Yes	No	Yes	Yes	No	No	Yes	No	Yes	Yes	No	orange	grey	grey	grey	grey	grey	grey	orange	grey	orange	orange	grey	grey	orange	grey	orange	orange	grey
26975_1#256	26975_1#256	26975_1#256	9	6	28	ST28	28	28	UMCU	Hospitalised patient	NA	Yes	No	No	No	No	No	No	Yes	No	No	No	No	No	Yes	No	No	No	Yes	orange	grey	grey	grey	grey	grey	grey	orange	grey	grey	grey	grey	grey	orange	grey	grey	grey	orange
26975_1#258	26975_1#258	26975_1#258	9	6	28	ST28	28	28	UMCU	Hospitalised patient	NA	Yes	No	No	No	No	No	No	Yes	No	Yes	Yes	No	No	Yes	No	Yes	Yes	No	orange	grey	grey	grey	grey	grey	grey	orange	grey	orange	orange	grey	grey	orange	grey	orange	orange	grey
26975_1#266	26975_1#266	26975_1#266	9	6	28	ST28	28	28	UMCU	Hospitalised patient	NA	Yes	No	No	No	No	No	No	Yes	No	Yes	Yes	No	No	Yes	No	Yes	Yes	No	orange	grey	grey	grey	grey	grey	grey	orange	grey	orange	orange	grey	grey	orange	grey	orange	orange	grey
26975_1#318	26975_1#318	26975_1#318	9	6	28	ST28	28	28	ENARE-UMCU	Hospitalised patient	NA	Yes	No	No	No	No	No	No	Yes	No	Yes	No	No	No	Yes	No	Yes	Yes	Yes	orange	grey	grey	grey	grey	grey	grey	orange	grey	orange	grey	grey	grey	orange	grey	orange	orange	orange
26975_1#320	26975_1#320	26975_1#320	9	6	28	ST28	28	28	ENARE-UMCU	Hospitalised patient	NA	Yes	No	No	No	No	No	No	Yes	No	Yes	No	No	No	Yes	No	Yes	Yes	Yes	orange	grey	grey	grey	grey	grey	grey	orange	grey	orange	grey	grey	grey	orange	grey	orange	orange	orange
26975_1#334	26975_1#334	26975_1#334	9	6	28	ST28	28	28	ENARE-UMCU	Hospitalised patient	NA	Yes	No	No	No	No	No	No	Yes	No	Yes	Yes	No	No	Yes	No	Yes	Yes	Yes	orange	grey	grey	grey	grey	grey	grey	orange	grey	orange	orange	grey	grey	orange	grey	orange	orange	orange
26975_1#356	26975_1#356	26975_1#356	9	6	28	ST28	28	28	ENARE-UMCU	Hospitalised patient	NA	Yes	No	No	No	No	No	No	Yes	No	Yes	Yes	No	No	Yes	No	Yes	Yes	Yes	orange	grey	grey	grey	grey	grey	grey	orange	grey	orange	orange	grey	grey	orange	grey	orange	orange	orange
26975_1#357	26975_1#357	26975_1#357	9	6	28	ST28	28	28	ENARE-UMCU	Hospitalised patient	NA	No	No	No	No	No	No	No	Yes	No	No	No	No	No	No	No	No	Yes	No	grey	grey	grey	grey	grey	grey	grey	orange	grey	grey	grey	grey	grey	grey	grey	grey	orange	grey
26975_1#359	26975_1#359	26975_1#359	9	6	28	ST28	28	28	ENARE-UMCU	Hospitalised patient	NA	No	No	No	No	No	No	No	Yes	No	No	No	No	No	Yes	No	No	Yes	No	grey	grey	grey	grey	grey	grey	grey	orange	grey	grey	grey	grey	grey	orange	grey	grey	orange	grey
26975_1#361	26975_1#361	26975_1#361	9	6	28	ST28	28	28	ENARE-UMCU	Hospitalised patient	NA	No	No	No	No	No	No	No	Yes	No	No	No	No	No	Yes	No	No	Yes	No	grey	grey	grey	grey	grey	grey	grey	orange	grey	grey	grey	grey	grey	orange	grey	grey	orange	grey
26975_1#366	26975_1#366	26975_1#366	9	6	28	ST28	28	28	UMCU	Hospitalised patient	NA	Yes	No	No	No	No	No	No	Yes	No	Yes	No	No	No	Yes	No	Yes	Yes	Yes	orange	grey	grey	grey	grey	grey	grey	orange	grey	orange	grey	grey	grey	orange	grey	orange	orange	orange
26975_1#369	26975_1#369	26975_1#369	9	6	28	ST28	28	28	UMCU	Hospitalised patient	NA	Yes	No	No	No	No	No	No	Yes	No	Yes	Yes	No	No	Yes	No	Yes	Yes	No	orange	grey	grey	grey	grey	grey	grey	orange	grey	orange	orange	grey	grey	orange	grey	orange	orange	grey
26975_1#375	26975_1#375	26975_1#375	9	6	28	ST28	28	28	UMCU	Hospitalised patient	NA	Yes	No	No	No	No	No	No	Yes	No	Yes	No	No	No	Yes	No	Yes	Yes	Yes	orange	grey	grey	grey	grey	grey	grey	orange	grey	orange	grey	grey	grey	orange	grey	orange	orange	orange
26975_1#72	26975_1#72	26975_1#72	9	6	28	ST28	28	28	UMCU	Hospitalised patient	NA	Yes	No	No	No	Yes	No	No	Yes	No	Yes	Yes	No	No	Yes	No	Yes	Yes	No	orange	grey	grey	grey	orange	grey	grey	orange	grey	orange	orange	grey	grey	orange	grey	orange	orange	grey
26975_1#73	26975_1#73	26975_1#73	9	6	28	ST28	28	28	UMCU	Hospitalised patient	NA	Yes	No	No	No	Yes	No	No	Yes	No	Yes	Yes	No	No	Yes	No	Yes	Yes	Yes	orange	grey	grey	grey	orange	grey	grey	orange	grey	orange	orange	grey	grey	orange	grey	orange	orange	orange
26975_2#158	26975_2#158	26975_2#158	9	6	28	ST28	28	28	UMCU	Hospitalised patient	NA	Yes	No	No	No	No	No	No	Yes	No	Yes	No	No	No	Yes	No	No	Yes	Yes	orange	grey	grey	grey	grey	grey	grey	orange	grey	orange	grey	grey	grey	orange	grey	grey	orange	orange
26975_2#161	26975_2#161	26975_2#161	9	6	28	ST28	28	28	UMCU	Hospitalised patient	NA	Yes	No	No	No	No	No	No	Yes	No	Yes	No	No	No	Yes	No	Yes	Yes	Yes	orange	grey	grey	grey	grey	grey	grey	orange	grey	orange	grey	grey	grey	orange	grey	orange	orange	orange
26975_2#181	26975_2#181	26975_2#181	9	6	28	ST28	28	28	UMCU	Hospitalised patient	NA	Yes	No	No	No	No	No	No	Yes	No	Yes	No	No	No	Yes	No	Yes	Yes	No	orange	grey	grey	grey	grey	grey	grey	orange	grey	orange	grey	grey	grey	orange	grey	orange	orange	grey
26975_2#210	26975_2#210	26975_2#210	9	6	28	ST28	28	28	UMCU	Hospitalised patient	NA	Yes	No	No	No	No	No	No	Yes	No	Yes	Yes	No	No	Yes	No	Yes	Yes	No	orange	grey	grey	grey	grey	grey	grey	orange	grey	orange	orange	grey	grey	orange	grey	orange	orange	grey
26975_2#214	26975_2#214	26975_2#214	9	6	28	ST28	28	28	UMCU	Hospitalised patient	NA	Yes	No	No	No	No	No	No	Yes	No	Yes	Yes	No	No	Yes	No	Yes	Yes	No	orange	grey	grey	grey	grey	grey	grey	orange	grey	orange	orange	grey	grey	orange	grey	orange	orange	grey
26975_2#217	26975_2#217	26975_2#217	9	6	28	ST28	28	28	UMCU	Hospitalised patient	NA	Yes	No	No	No	No	No	No	Yes	No	Yes	Yes	No	No	Yes	No	Yes	Yes	No	orange	grey	grey	grey	grey	grey	grey	orange	grey	orange	orange	grey	grey	orange	grey	orange	orange	grey
26975_2#218	26975_2#218	26975_2#218	9	6	28	ST28	28	28	UMCU	Hospitalised patient	NA	Yes	No	No	No	No	No	No	Yes	No	Yes	No	No	No	Yes	No	Yes	Yes	No	orange	grey	grey	grey	grey	grey	grey	orange	grey	orange	grey	grey	grey	orange	grey	orange	orange	grey
26975_2#223	26975_2#223	26975_2#223	9	6	28	ST28	28	28	UMCU	Hospitalised patient	NA	Yes	No	No	No	No	No	No	Yes	No	Yes	No	No	No	Yes	No	Yes	Yes	No	orange	grey	grey	grey	grey	grey	grey	orange	grey	orange	grey	grey	grey	orange	grey	orange	orange	grey
26975_2#246	26975_2#246	26975_2#246	9	6	28	ST28	28	28	UMCU	Hospitalised patient	NA	Yes	No	No	No	No	No	No	Yes	No	Yes	No	No	No	Yes	No	Yes	Yes	Yes	orange	grey	grey	grey	grey	grey	grey	orange	grey	orange	grey	grey	grey	orange	grey	orange	orange	orange
27688_1#145	27688_1#145	27688_1#145	9	6	28	ST28	28	28	HRYC	Hospitalised patient	NA	No	No	No	No	No	No	No	Yes	No	No	Yes	No	No	No	No	No	Yes	No	grey	grey	grey	grey	grey	grey	grey	orange	grey	grey	orange	grey	grey	grey	grey	grey	orange	grey
27688_1#17	27688_1#17	27688_1#17	9	6	28	ST28	28	28	HRYC	Hospitalised patient	NA	Yes	No	No	No	No	No	No	Yes	No	Yes	No	No	No	Yes	No	No	Yes	No	orange	grey	grey	grey	grey	grey	grey	orange	grey	orange	grey	grey	grey	orange	grey	grey	orange	grey
27688_1#181	27688_1#181	27688_1#181	9	6	28	ST28	28	28	HRYC	Hospitalised patient	NA	Yes	No	No	No	No	No	No	Yes	No	Yes	No	No	No	Yes	No	No	Yes	Yes	orange	grey	grey	grey	grey	grey	grey	orange	grey	orange	grey	grey	grey	orange	grey	grey	orange	orange
27688_1#210	27688_1#210	27688_1#210	9	6	28	ST28	28	28	HRYC	Hospitalised patient	NA	Yes	No	No	No	No	No	No	Yes	No	Yes	No	No	No	Yes	No	Yes	Yes	Yes	orange	grey	grey	grey	grey	grey	grey	orange	grey	orange	grey	grey	grey	orange	grey	orange	orange	orange
27688_1#242	27688_1#242	27688_1#242	9	6	28	ST28	28	28	HRYC	Hospitalised patient	NA	No	No	No	No	No	No	No	Yes	No	No	Yes	No	No	No	No	No	Yes	No	grey	grey	grey	grey	grey	grey	grey	orange	grey	grey	orange	grey	grey	grey	grey	grey	orange	grey
27688_1#376	27688_1#376	27688_1#376	9	6	28	ST28	28	28	HRYC	Hospitalised patient	NA	Yes	No	No	No	No	No	No	Yes	No	Yes	No	No	No	Yes	No	No	Yes	Yes	orange	grey	grey	grey	grey	grey	grey	orange	grey	orange	grey	grey	grey	orange	grey	grey	orange	orange
27688_1#41	27688_1#41	27688_1#41	9	6	28	ST28	28	28	HRYC	Hospitalised patient	NA	Yes	No	No	No	No	No	No	Yes	No	Yes	Yes	No	No	Yes	No	Yes	Yes	No	orange	grey	grey	grey	grey	grey	grey	orange	grey	orange	orange	grey	grey	orange	grey	orange	orange	grey
27688_1#92	27688_1#92	27688_1#92	9	6	28	ST28	28	28	HRYC	Hospitalised patient	NA	Yes	No	No	No	No	No	No	Yes	No	Yes	No	No	No	Yes	No	Yes	Yes	No	orange	grey	grey	grey	grey	grey	grey	orange	grey	orange	grey	grey	grey	orange	grey	orange	orange	grey
29594_2#27	29594_2#27	29594_2#27	9	6	28	ST28	28	28	HRYC	Hospitalised patient	NA	Yes	No	No	No	Yes	No	No	Yes	No	Yes	Yes	No	No	No	No	Yes	Yes	Yes	orange	grey	grey	grey	orange	grey	grey	orange	grey	orange	orange	grey	grey	grey	grey	orange	orange	orange
29594_2#48	29594_2#48	29594_2#48	9	6	28	ST28	28	28	HRYC	Hospitalised patient	NA	Yes	No	No	No	Yes	No	No	Yes	No	Yes	No	No	No	Yes	No	Yes	Yes	Yes	orange	grey	grey	grey	orange	grey	grey	orange	grey	orange	grey	grey	grey	orange	grey	orange	orange	orange
ERR3405588_E_fcs_Pop9	ERR3405588_E_fcs_Pop9	ERR3405588	9	NA	28	ST28	28	NA	Baby gut	Neonatal	Caesarean	No	No	Yes	No	No	No	No	Yes	No	No	No	No	No	Yes	No	No	Yes	No	grey	grey	orange	grey	grey	grey	grey	orange	grey	grey	grey	grey	grey	orange	grey	grey	orange	grey
ERR3405592_E_fcs_Pop9	ERR3405592_E_fcs_Pop9	ERR3405592	9	NA	28	ST28	28	NA	Baby gut	Neonatal	Caesarean	No	No	No	No	No	No	No	Yes	No	No	No	No	No	Yes	No	No	Yes	No	grey	grey	grey	grey	grey	grey	grey	orange	grey	grey	grey	grey	grey	orange	grey	grey	orange	grey
ERR3405607_E_fcs_Pop9	ERR3405607_E_fcs_Pop9	ERR3405607	9	NA	28	ST28	28	NA	Baby gut	Neonatal	Caesarean	No	No	Yes	No	No	No	No	Yes	No	No	No	No	No	Yes	No	No	Yes	No	grey	grey	orange	grey	grey	grey	grey	orange	grey	grey	grey	grey	grey	orange	grey	grey	orange	grey
26975_1#3	26975_1#3	26975_1#3	64	72	NA	NA	29	29	UMCU	Farm animal	NA	No	No	No	No	Yes	No	No	Yes	No	Yes	No	No	No	No	No	No	Yes	No	grey	grey	grey	grey	orange	grey	grey	orange	grey	orange	grey	grey	grey	grey	grey	grey	orange	grey
26975_2#151	26975_2#151	26975_2#151	64	72	NA	NA	29	29	UMCU	Non-hospitalised person	NA	No	No	No	No	No	No	No	Yes	No	No	No	No	No	No	No	No	No	No	grey	grey	grey	grey	grey	grey	grey	orange	grey	grey	grey	grey	grey	grey	grey	grey	grey	grey
26975_2#152	26975_2#152	26975_2#152	64	72	NA	NA	29	29	UMCU	Others	NA	No	No	No	No	No	No	No	Yes	No	No	No	No	No	No	No	No	No	No	grey	grey	grey	grey	grey	grey	grey	orange	grey	grey	grey	grey	grey	grey	grey	grey	grey	grey
26975_2#153	26975_2#153	26975_2#153	64	72	NA	NA	29	29	UMCU	Farm animal	NA	No	No	No	No	No	No	No	Yes	No	No	No	No	No	No	No	No	No	No	grey	grey	grey	grey	grey	grey	grey	orange	grey	grey	grey	grey	grey	grey	grey	grey	grey	grey
27688_1#358	27688_1#358	27688_1#358	6	15	NA	NA	30	30	UNIV RIOJA	Farm animal	NA	No	No	No	No	No	No	No	Yes	No	No	No	No	No	No	No	No	Yes	No	grey	grey	grey	grey	grey	grey	grey	orange	grey	grey	grey	grey	grey	grey	grey	grey	orange	grey
26975_1#119	26975_1#119	26975_1#119	6	15	NA	NA	30	30	UMCU	Hospitalised patient	NA	No	No	No	No	No	No	No	Yes	No	No	No	No	No	No	No	No	No	No	grey	grey	grey	grey	grey	grey	grey	orange	grey	grey	grey	grey	grey	grey	grey	grey	grey	grey
26975_1#280	26975_1#280	26975_1#280	6	15	NA	NA	30	30	UMCU	Hospitalised patient	NA	No	No	No	No	No	No	No	Yes	No	No	No	No	No	No	No	No	No	No	grey	grey	grey	grey	grey	grey	grey	orange	grey	grey	grey	grey	grey	grey	grey	grey	grey	grey
26975_1#372	26975_1#372	26975_1#372	6	15	NA	NA	30	30	UMCU	Hospitalised patient	NA	No	No	No	No	No	No	No	Yes	No	Yes	No	No	No	No	No	No	Yes	No	grey	grey	grey	grey	grey	grey	grey	orange	grey	orange	grey	grey	grey	grey	grey	grey	orange	grey
26975_1#374	26975_1#374	26975_1#374	6	15	NA	NA	30	30	UMCU	Hospitalised patient	NA	No	No	No	No	No	No	No	Yes	No	No	No	No	No	No	No	No	Yes	No	grey	grey	grey	grey	grey	grey	grey	orange	grey	grey	grey	grey	grey	grey	grey	grey	orange	grey
26975_1#84	26975_1#84	26975_1#84	6	15	NA	NA	30	30	UMCU	Hospitalised patient	NA	No	No	No	No	No	No	No	Yes	No	No	No	No	No	No	No	No	Yes	No	grey	grey	grey	grey	grey	grey	grey	orange	grey	grey	grey	grey	grey	grey	grey	grey	orange	grey
26975_2#175	26975_2#175	26975_2#175	6	15	NA	NA	30	30	UMCU	Hospitalised patient	NA	No	No	No	No	No	No	No	Yes	No	No	No	No	No	No	No	No	Yes	No	grey	grey	grey	grey	grey	grey	grey	orange	grey	grey	grey	grey	grey	grey	grey	grey	orange	grey
26975_2#204	26975_2#204	26975_2#204	6	15	NA	NA	30	30	UMCU	Hospitalised patient	NA	No	No	No	No	No	No	No	Yes	No	No	No	No	No	No	No	No	Yes	No	grey	grey	grey	grey	grey	grey	grey	orange	grey	grey	grey	grey	grey	grey	grey	grey	orange	grey
27688_1#102	27688_1#102	27688_1#102	6	15	NA	NA	30	30	HRYC	Hospitalised patient	NA	Yes	No	No	No	Yes	No	No	Yes	No	Yes	No	No	No	No	No	No	Yes	No	orange	grey	grey	grey	orange	grey	grey	orange	grey	orange	grey	grey	grey	grey	grey	grey	orange	grey
28099_2#14	28099_2#14	28099_2#14	6	15	NA	NA	30	30	UNIV PORTO	Hospitalised patient	NA	No	No	No	No	Yes	No	No	Yes	No	No	No	No	No	No	No	No	Yes	Yes	grey	grey	grey	grey	orange	grey	grey	orange	grey	grey	grey	grey	grey	grey	grey	grey	orange	orange
28099_2#357	28099_2#357	28099_2#357	6	15	NA	NA	30	30	UNIV PORTO	Hospitalised patient	NA	No	No	No	No	No	No	No	Yes	No	No	No	No	No	No	No	No	Yes	No	grey	grey	grey	grey	grey	grey	grey	orange	grey	grey	grey	grey	grey	grey	grey	grey	orange	grey
28157_4#104	28157_4#104	28157_4#104	6	15	NA	NA	30	30	UNIV PORTO	Hospitalised patient	NA	No	No	No	No	No	No	No	Yes	No	No	No	No	No	No	No	No	No	No	grey	grey	grey	grey	grey	grey	grey	orange	grey	grey	grey	grey	grey	grey	grey	grey	grey	grey
28832_2#70	28832_2#70	28832_2#70	6	15	NA	NA	30	30	HRYC	Hospitalised patient	NA	No	No	No	No	No	No	No	Yes	No	No	No	No	No	No	No	No	Yes	No	grey	grey	grey	grey	grey	grey	grey	orange	grey	grey	grey	grey	grey	grey	grey	grey	orange	grey
28832_2#86	28832_2#86	28832_2#86	6	15	NA	NA	30	30	HRYC	Hospitalised patient	NA	No	No	No	No	No	No	No	Yes	No	No	No	No	No	No	No	No	Yes	No	grey	grey	grey	grey	grey	grey	grey	orange	grey	grey	grey	grey	grey	grey	grey	grey	orange	grey
26975_1#64	26975_1#64	26975_1#64	6	15	NA	NA	30	30	UMCU	Non-hospitalised person	NA	No	No	No	No	No	No	No	Yes	No	No	No	No	No	No	No	No	Yes	No	grey	grey	grey	grey	grey	grey	grey	orange	grey	grey	grey	grey	grey	grey	grey	grey	orange	grey
28157_4#227	28157_4#227	28157_4#227	6	15	NA	NA	30	30	UNIV PORTO	Non-hospitalised person	NA	No	No	No	No	No	No	No	Yes	No	No	No	No	No	No	No	No	Yes	No	grey	grey	grey	grey	grey	grey	grey	orange	grey	grey	grey	grey	grey	grey	grey	grey	orange	grey
28157_4#359	28157_4#359	28157_4#359	6	15	NA	NA	30	30	UNIV PORTO	Non-hospitalised person	NA	No	No	No	No	No	No	No	Yes	No	No	No	No	No	No	No	No	Yes	No	grey	grey	grey	grey	grey	grey	grey	orange	grey	grey	grey	grey	grey	grey	grey	grey	orange	grey
29594_2#46	29594_2#46	29594_2#46	6	15	NA	NA	30	30	HRYC	Non-hospitalised person	NA	Yes	No	No	No	No	No	No	Yes	No	Yes	No	No	No	No	No	No	Yes	No	orange	grey	grey	grey	grey	grey	grey	orange	grey	orange	grey	grey	grey	grey	grey	grey	orange	grey
26975_2#15	26975_2#15	26975_2#15	6	15	NA	NA	30	30	UMCU	Old human isolate	NA	No	No	No	No	No	No	No	Yes	No	No	No	No	No	No	No	No	No	No	grey	grey	grey	grey	grey	grey	grey	orange	grey	grey	grey	grey	grey	grey	grey	grey	grey	grey
ERR3406083_E_fcs_Pop6	ERR3406083_E_fcs_Pop6	ERR3406083	181	NA	NA	NA	30	NA	Baby gut	Neonatal	Vaginal	No	No	No	No	No	No	No	Yes	No	No	No	No	No	No	No	No	No	No	grey	grey	grey	grey	grey	grey	grey	orange	grey	grey	grey	grey	grey	grey	grey	grey	grey	grey
ERR3406064_E_fcs_Pop6	ERR3406064_E_fcs_Pop6	ERR3406064	6	NA	NA	NA	30	NA	Baby gut	Infancy	Vaginal	Yes	No	No	No	No	No	No	Yes	No	No	No	No	No	No	No	No	Yes	No	orange	grey	grey	grey	grey	grey	grey	orange	grey	grey	grey	grey	grey	grey	grey	grey	orange	grey
ERR3406301_E_fcs_Pop6	ERR3406301_E_fcs_Pop6	ERR3406301	6	NA	NA	NA	30	NA	Baby gut	Infancy	Vaginal	No	No	No	No	No	No	No	Yes	No	Yes	No	No	No	No	No	No	No	No	grey	grey	grey	grey	grey	grey	grey	orange	grey	orange	grey	grey	grey	grey	grey	grey	grey	grey
ERR3405352_E_fcs_Pop6	ERR3405352_E_fcs_Pop6	ERR3405352	6	NA	NA	NA	30	NA	Baby gut	Infancy	Vaginal	No	No	No	No	No	No	No	Yes	No	Yes	No	No	No	No	No	No	Yes	No	grey	grey	grey	grey	grey	grey	grey	orange	grey	orange	grey	grey	grey	grey	grey	grey	orange	grey
28099_2#132	28099_2#132	28099_2#132	6	15	NA	NA	30	30	UNIV PORTO	Farm animal	NA	No	No	No	No	No	No	No	Yes	No	No	No	No	No	No	No	No	Yes	No	grey	grey	grey	grey	grey	grey	grey	orange	grey	grey	grey	grey	grey	grey	grey	grey	orange	grey
26975_1#340	26975_1#340	26975_1#340	6	15	NA	NA	30	30	ENARE-UMCU	Hospitalised patient	NA	No	No	No	No	No	No	No	Yes	No	No	No	No	No	No	No	No	Yes	No	grey	grey	grey	grey	grey	grey	grey	orange	grey	grey	grey	grey	grey	grey	grey	grey	orange	grey
27688_1#331	27688_1#331	27688_1#331	6	15	NA	NA	30	30	HRYC	Hospitalised patient	NA	Yes	No	No	No	No	No	No	Yes	No	Yes	No	No	No	No	No	Yes	Yes	No	orange	grey	grey	grey	grey	grey	grey	orange	grey	orange	grey	grey	grey	grey	grey	orange	orange	grey
ERR3405354_E_fcs_Pop6	ERR3405354_E_fcs_Pop6	ERR3405354	6	NA	NA	NA	30	NA	Baby gut	Mother	Vaginal	No	No	Yes	No	No	No	No	Yes	No	No	No	No	No	No	No	No	No	No	grey	grey	orange	grey	grey	grey	grey	orange	grey	grey	grey	grey	grey	grey	grey	grey	grey	grey
ERR3404709_E_fcs_Pop6	ERR3404709_E_fcs_Pop6	ERR3404709	6	NA	NA	NA	30	NA	Baby gut	Neonatal	Vaginal	No	No	No	No	No	No	No	Yes	No	No	No	No	No	No	No	No	Yes	No	grey	grey	grey	grey	grey	grey	grey	orange	grey	grey	grey	grey	grey	grey	grey	grey	orange	grey
ERR3404808_E_fcs_Pop6	ERR3404808_E_fcs_Pop6	ERR3404808	6	NA	NA	NA	30	NA	Baby gut	Neonatal	Caesarean	No	No	Yes	No	No	No	No	Yes	No	No	No	No	No	No	No	No	Yes	No	grey	grey	orange	grey	grey	grey	grey	orange	grey	grey	grey	grey	grey	grey	grey	grey	orange	grey
ERR3404809_E_fcs_Pop6	ERR3404809_E_fcs_Pop6	ERR3404809	6	NA	NA	NA	30	NA	Baby gut	Neonatal	Caesarean	Yes	No	Yes	No	No	Yes	No	Yes	No	No	No	No	No	No	No	No	Yes	Yes	orange	grey	orange	grey	grey	orange	grey	orange	grey	grey	grey	grey	grey	grey	grey	grey	orange	orange
ERR3404895_E_fcs_Pop6	ERR3404895_E_fcs_Pop6	ERR3404895	6	NA	NA	NA	30	NA	Baby gut	Neonatal	Caesarean	No	No	No	No	No	No	No	Yes	No	No	No	No	No	No	No	No	Yes	No	grey	grey	grey	grey	grey	grey	grey	orange	grey	grey	grey	grey	grey	grey	grey	grey	orange	grey
ERR3404896_E_fcs_Pop6	ERR3404896_E_fcs_Pop6	ERR3404896	6	NA	NA	NA	30	NA	Baby gut	Neonatal	Caesarean	No	No	Yes	No	No	No	No	Yes	No	No	No	No	No	No	No	No	Yes	No	grey	grey	orange	grey	grey	grey	grey	orange	grey	grey	grey	grey	grey	grey	grey	grey	orange	grey
ERR3404980_E_fcs_Pop6	ERR3404980_E_fcs_Pop6	ERR3404980	6	NA	NA	NA	30	NA	Baby gut	Neonatal	Vaginal	No	No	No	No	No	No	No	Yes	No	No	No	No	No	No	No	No	No	No	grey	grey	grey	grey	grey	grey	grey	orange	grey	grey	grey	grey	grey	grey	grey	grey	grey	grey
ERR3405097_E_fcs_Pop6	ERR3405097_E_fcs_Pop6	ERR3405097	6	NA	NA	NA	30	NA	Baby gut	Neonatal	Vaginal	No	No	Yes	No	No	No	No	Yes	No	No	No	No	No	No	No	No	Yes	No	grey	grey	orange	grey	grey	grey	grey	orange	grey	grey	grey	grey	grey	grey	grey	grey	orange	grey
ERR3405254_E_fcs_Pop6	ERR3405254_E_fcs_Pop6	ERR3405254	6	NA	NA	NA	30	NA	Baby gut	Neonatal	Caesarean	No	No	No	No	No	No	No	Yes	No	No	No	No	No	No	No	No	Yes	No	grey	grey	grey	grey	grey	grey	grey	orange	grey	grey	grey	grey	grey	grey	grey	grey	orange	grey
ERR3405353_E_fcs_Pop6	ERR3405353_E_fcs_Pop6	ERR3405353	6	NA	NA	NA	30	NA	Baby gut	Neonatal	Vaginal	No	No	No	No	No	No	No	Yes	No	Yes	No	No	No	No	No	No	Yes	No	grey	grey	grey	grey	grey	grey	grey	orange	grey	orange	grey	grey	grey	grey	grey	grey	orange	grey
ERR3405420_E_fcs_Pop6	ERR3405420_E_fcs_Pop6	ERR3405420	6	NA	NA	NA	30	NA	Baby gut	Neonatal	Caesarean	No	No	No	No	No	No	No	Yes	No	No	No	No	No	No	No	No	Yes	No	grey	grey	grey	grey	grey	grey	grey	orange	grey	grey	grey	grey	grey	grey	grey	grey	orange	grey
ERR3405421_E_fcs_Pop6	ERR3405421_E_fcs_Pop6	ERR3405421	6	NA	NA	NA	30	NA	Baby gut	Neonatal	Caesarean	No	No	Yes	No	No	No	No	Yes	No	No	No	No	No	No	No	No	Yes	No	grey	grey	orange	grey	grey	grey	grey	orange	grey	grey	grey	grey	grey	grey	grey	grey	orange	grey
ERR3405581_E_fcs_Pop6	ERR3405581_E_fcs_Pop6	ERR3405581	6	NA	NA	NA	30	NA	Baby gut	Neonatal	Vaginal	Yes	No	No	No	No	No	No	Yes	No	No	No	No	No	No	No	No	Yes	No	orange	grey	grey	grey	grey	grey	grey	orange	grey	grey	grey	grey	grey	grey	grey	grey	orange	grey
ERR3405605_E_fcs_Pop6	ERR3405605_E_fcs_Pop6	ERR3405605	6	NA	NA	NA	30	NA	Baby gut	Neonatal	Vaginal	Yes	No	No	No	No	No	No	Yes	No	No	No	No	No	No	No	No	Yes	No	orange	grey	grey	grey	grey	grey	grey	orange	grey	grey	grey	grey	grey	grey	grey	grey	orange	grey
ERR3405839_E_fcs_Pop6	ERR3405839_E_fcs_Pop6	ERR3405839	6	NA	NA	NA	30	NA	Baby gut	Neonatal	Vaginal	No	No	Yes	No	No	No	No	Yes	No	No	No	No	No	No	No	No	Yes	No	grey	grey	orange	grey	grey	grey	grey	orange	grey	grey	grey	grey	grey	grey	grey	grey	orange	grey
ERR3406066_E_fcs_Pop6	ERR3406066_E_fcs_Pop6	ERR3406066	6	NA	NA	NA	30	NA	Baby gut	Neonatal	Caesarean	No	No	No	No	No	No	No	Yes	No	No	No	No	No	No	No	No	Yes	No	grey	grey	grey	grey	grey	grey	grey	orange	grey	grey	grey	grey	grey	grey	grey	grey	orange	grey
ERR3406094_E_fcs_Pop6	ERR3406094_E_fcs_Pop6	ERR3406094	6	NA	NA	NA	30	NA	Baby gut	Neonatal	Vaginal	Yes	No	Yes	No	No	Yes	No	Yes	No	No	No	No	No	No	No	No	Yes	No	orange	grey	orange	grey	grey	orange	grey	orange	grey	grey	grey	grey	grey	grey	grey	grey	orange	grey
ERR3406126_E_fcs_Pop6	ERR3406126_E_fcs_Pop6	ERR3406126	6	NA	NA	NA	30	NA	Baby gut	Neonatal	Caesarean	No	No	No	No	No	No	No	Yes	No	No	No	No	No	No	No	No	Yes	No	grey	grey	grey	grey	grey	grey	grey	orange	grey	grey	grey	grey	grey	grey	grey	grey	orange	grey
26975_2#26	26975_2#26	26975_2#26	6	15	NA	NA	30	30	UMCU	Old human isolate	NA	No	No	No	No	No	No	No	Yes	No	No	No	No	No	No	No	No	Yes	No	grey	grey	grey	grey	grey	grey	grey	orange	grey	grey	grey	grey	grey	grey	grey	grey	orange	grey
26975_1#18	26975_1#18	26975_1#18	12	12	NA	NA	32	32	UMCU	Farm animal	NA	Yes	No	No	No	Yes	No	No	Yes	No	No	No	No	No	No	No	No	Yes	Yes	orange	grey	grey	grey	orange	grey	grey	orange	grey	grey	grey	grey	grey	grey	grey	grey	orange	orange
26975_1#1	26975_1#1	26975_1#1	12	12	NA	NA	32	32	UMCU	Non-hospitalised person	NA	Yes	No	No	No	Yes	No	No	Yes	No	No	No	No	No	No	No	No	Yes	No	orange	grey	grey	grey	orange	grey	grey	orange	grey	grey	grey	grey	grey	grey	grey	grey	orange	grey
26975_1#2	26975_1#2	26975_1#2	12	12	NA	NA	32	32	UMCU	Non-hospitalised person	NA	Yes	No	No	No	Yes	No	No	Yes	No	No	No	No	No	No	No	No	Yes	No	orange	grey	grey	grey	orange	grey	grey	orange	grey	grey	grey	grey	grey	grey	grey	grey	orange	grey
28832_2#156	28832_2#156	28832_2#156	12	12	NA	NA	32	32	HRYC	Non-hospitalised person	NA	Yes	No	No	No	No	No	No	Yes	No	Yes	No	No	No	No	No	No	Yes	Yes	orange	grey	grey	grey	grey	grey	grey	orange	grey	orange	grey	grey	grey	grey	grey	grey	orange	orange
28099_2#87	28099_2#87	28099_2#87	12	12	NA	NA	32	32	UNIV PORTO	Others	NA	No	No	No	No	No	No	No	Yes	No	Yes	No	No	No	Yes	No	No	No	Yes	grey	grey	grey	grey	grey	grey	grey	orange	grey	orange	grey	grey	grey	orange	grey	grey	grey	orange
26975_2#100	26975_2#100	26975_2#100	12	12	NA	NA	32	32	UMCU	Wild bird	NA	Yes	No	No	No	No	No	No	Yes	No	No	No	No	No	No	No	No	Yes	No	orange	grey	grey	grey	grey	grey	grey	orange	grey	grey	grey	grey	grey	grey	grey	grey	orange	grey
26975_2#112	26975_2#112	26975_2#112	12	12	NA	NA	32	32	UMCU	Wild bird	NA	Yes	No	No	No	No	No	No	Yes	No	No	No	No	No	No	No	No	Yes	No	orange	grey	grey	grey	grey	grey	grey	orange	grey	grey	grey	grey	grey	grey	grey	grey	orange	grey
26975_2#99	26975_2#99	26975_2#99	12	12	NA	NA	32	32	UMCU	Wild bird	NA	Yes	No	No	No	No	No	No	Yes	No	No	No	No	No	No	No	No	Yes	No	orange	grey	grey	grey	grey	grey	grey	orange	grey	grey	grey	grey	grey	grey	grey	grey	orange	grey
28099_2#318	28099_2#318	28099_2#318	12	12	NA	NA	32	32	UNIV PORTO	Others	NA	Yes	No	No	No	No	No	No	Yes	No	Yes	No	No	No	No	No	No	Yes	No	orange	grey	grey	grey	grey	grey	grey	orange	grey	orange	grey	grey	grey	grey	grey	grey	orange	grey
28099_2#282	28099_2#282	28099_2#282	8	13	NA	NA	34	34	UNIV PORTO	Farm animal	NA	No	No	No	No	No	No	No	Yes	No	No	No	No	No	No	No	No	No	No	grey	grey	grey	grey	grey	grey	grey	orange	grey	grey	grey	grey	grey	grey	grey	grey	grey	grey
26975_1#118	26975_1#118	26975_1#118	8	13	NA	NA	34	34	UMCU	Hospitalised patient	NA	No	No	No	No	No	No	No	Yes	No	No	No	No	No	No	No	No	Yes	No	grey	grey	grey	grey	grey	grey	grey	orange	grey	grey	grey	grey	grey	grey	grey	grey	orange	grey
26975_1#167	26975_1#167	26975_1#167	8	13	NA	NA	34	34	UMCU	Hospitalised patient	NA	No	No	No	No	No	No	No	Yes	No	No	No	No	No	No	No	No	Yes	No	grey	grey	grey	grey	grey	grey	grey	orange	grey	grey	grey	grey	grey	grey	grey	grey	orange	grey
26975_1#79	26975_1#79	26975_1#79	8	13	NA	NA	34	34	UMCU	Hospitalised patient	NA	No	No	No	No	No	No	No	Yes	No	No	No	No	No	No	No	No	Yes	No	grey	grey	grey	grey	grey	grey	grey	orange	grey	grey	grey	grey	grey	grey	grey	grey	orange	grey
26975_2#194	26975_2#194	26975_2#194	8	13	NA	NA	34	34	UMCU	Hospitalised patient	NA	Yes	No	No	No	No	No	No	Yes	No	Yes	No	No	No	No	No	No	No	No	orange	grey	grey	grey	grey	grey	grey	orange	grey	orange	grey	grey	grey	grey	grey	grey	grey	grey
27688_1#249	27688_1#249	27688_1#249	8	13	NA	NA	34	34	HRYC	Hospitalised patient	NA	No	No	No	No	No	No	No	Yes	No	No	No	No	No	No	No	No	Yes	No	grey	grey	grey	grey	grey	grey	grey	orange	grey	grey	grey	grey	grey	grey	grey	grey	orange	grey
27688_1#257	27688_1#257	27688_1#257	8	13	NA	NA	34	34	HRYC	Hospitalised patient	NA	No	No	No	No	No	No	No	Yes	No	No	No	No	No	No	No	No	No	No	grey	grey	grey	grey	grey	grey	grey	orange	grey	grey	grey	grey	grey	grey	grey	grey	grey	grey
27688_1#371	27688_1#371	27688_1#371	8	13	NA	NA	34	34	HRYC	Hospitalised patient	NA	No	No	No	No	No	No	No	Yes	No	No	No	No	No	No	No	No	No	No	grey	grey	grey	grey	grey	grey	grey	orange	grey	grey	grey	grey	grey	grey	grey	grey	grey	grey
28157_4#223	28157_4#223	28157_4#223	8	13	NA	NA	34	34	UNIV PORTO	Hospitalised patient	NA	No	No	No	No	No	No	No	Yes	No	No	No	No	No	No	No	No	Yes	No	grey	grey	grey	grey	grey	grey	grey	orange	grey	grey	grey	grey	grey	grey	grey	grey	orange	grey
28832_2#171	28832_2#171	28832_2#171	8	13	NA	NA	34	34	HRYC	Hospitalised patient	NA	No	No	No	No	No	No	No	Yes	No	No	No	No	No	No	No	No	Yes	No	grey	grey	grey	grey	grey	grey	grey	orange	grey	grey	grey	grey	grey	grey	grey	grey	orange	grey
28832_2#306	28832_2#306	28832_2#306	8	13	NA	NA	34	34	HRYC	Hospitalised patient	NA	No	No	No	No	No	No	No	Yes	No	Yes	No	No	No	No	No	No	Yes	No	grey	grey	grey	grey	grey	grey	grey	orange	grey	orange	grey	grey	grey	grey	grey	grey	orange	grey
28832_2#314	28832_2#314	28832_2#314	8	13	NA	NA	34	34	HRYC	Hospitalised patient	NA	No	No	No	No	No	No	No	Yes	No	No	No	No	No	No	No	No	Yes	No	grey	grey	grey	grey	grey	grey	grey	orange	grey	grey	grey	grey	grey	grey	grey	grey	orange	grey
28832_2#38	28832_2#38	28832_2#38	8	13	NA	NA	34	34	HRYC	Hospitalised patient	NA	No	No	No	No	No	No	No	Yes	No	No	No	No	No	No	No	No	No	No	grey	grey	grey	grey	grey	grey	grey	orange	grey	grey	grey	grey	grey	grey	grey	grey	grey	grey
28832_2#78	28832_2#78	28832_2#78	8	13	NA	NA	34	34	HRYC	Hospitalised patient	NA	No	No	No	No	No	No	No	Yes	No	No	No	No	No	No	No	No	No	No	grey	grey	grey	grey	grey	grey	grey	orange	grey	grey	grey	grey	grey	grey	grey	grey	grey	grey
26975_1#16	26975_1#16	26975_1#16	8	13	NA	NA	34	34	UMCU	Non-hospitalised person	NA	No	No	No	No	No	No	No	Yes	No	No	No	No	No	No	No	No	No	No	grey	grey	grey	grey	grey	grey	grey	orange	grey	grey	grey	grey	grey	grey	grey	grey	grey	grey
27688_1#276	27688_1#276	27688_1#276	8	13	NA	NA	34	34	HRYC	Non-hospitalised person	NA	No	No	No	No	No	No	No	Yes	No	No	No	No	No	No	No	No	No	No	grey	grey	grey	grey	grey	grey	grey	orange	grey	grey	grey	grey	grey	grey	grey	grey	grey	grey
27725_1#291	27725_1#291	27725_1#291	8	13	NA	NA	34	34	HRYC	Non-hospitalised person	NA	No	No	No	No	No	No	No	Yes	No	No	No	No	No	No	No	No	Yes	No	grey	grey	grey	grey	grey	grey	grey	orange	grey	grey	grey	grey	grey	grey	grey	grey	orange	grey
28832_2#107	28832_2#107	28832_2#107	8	13	NA	NA	34	34	HRYC	Non-hospitalised person	NA	No	No	No	No	No	No	No	Yes	No	No	No	No	No	No	No	No	Yes	No	grey	grey	grey	grey	grey	grey	grey	orange	grey	grey	grey	grey	grey	grey	grey	grey	orange	grey
28832_2#233	28832_2#233	28832_2#233	8	13	NA	NA	34	34	HRYC	Non-hospitalised person	NA	No	No	No	No	No	No	No	Yes	No	No	No	No	No	No	No	No	No	No	grey	grey	grey	grey	grey	grey	grey	orange	grey	grey	grey	grey	grey	grey	grey	grey	grey	grey
27688_1#87	27688_1#87	27688_1#87	8	13	NA	NA	34	34	UNIV RIOJA	Others	NA	No	No	No	No	No	No	No	Yes	No	No	No	No	No	No	No	No	Yes	No	grey	grey	grey	grey	grey	grey	grey	orange	grey	grey	grey	grey	grey	grey	grey	grey	orange	grey
26975_2#60	26975_2#60	26975_2#60	8	13	NA	NA	34	34	UMCU	Wild bird	NA	No	No	No	No	No	No	No	Yes	No	No	No	No	No	No	No	No	No	No	grey	grey	grey	grey	grey	grey	grey	orange	grey	grey	grey	grey	grey	grey	grey	grey	grey	grey
26975_1#243	26975_1#243	26975_1#243	8	13	NA	NA	34	34	UMCU	Hospitalised patient	NA	No	No	No	No	No	No	No	Yes	No	No	No	No	No	No	No	No	Yes	No	grey	grey	grey	grey	grey	grey	grey	orange	grey	grey	grey	grey	grey	grey	grey	grey	orange	grey
26975_1#310	26975_1#310	26975_1#310	8	13	NA	NA	34	34	ENARE-UMCU	Hospitalised patient	NA	No	No	No	No	No	No	No	Yes	No	No	No	No	No	No	No	No	No	No	grey	grey	grey	grey	grey	grey	grey	orange	grey	grey	grey	grey	grey	grey	grey	grey	grey	grey
27688_1#165	27688_1#165	27688_1#165	8	13	NA	NA	34	34	HRYC	Hospitalised patient	NA	No	No	No	No	No	No	No	Yes	No	No	No	No	No	No	No	No	No	No	grey	grey	grey	grey	grey	grey	grey	orange	grey	grey	grey	grey	grey	grey	grey	grey	grey	grey
28099_2#29	28099_2#29	28099_2#29	8	13	NA	NA	34	34	UNIV PORTO	Hospitalised patient	NA	No	No	No	No	No	No	No	Yes	No	No	No	No	No	No	No	No	Yes	No	grey	grey	grey	grey	grey	grey	grey	orange	grey	grey	grey	grey	grey	grey	grey	grey	orange	grey
28832_2#327	28832_2#327	28832_2#327	8	13	NA	NA	34	34	HRYC	Hospitalised patient	NA	No	No	No	No	No	No	No	Yes	No	No	No	No	No	No	No	No	No	No	grey	grey	grey	grey	grey	grey	grey	orange	grey	grey	grey	grey	grey	grey	grey	grey	grey	grey
ERR3404847_E_fcs_Pop8	ERR3404847_E_fcs_Pop8	ERR3404847	8	NA	NA	NA	34	NA	Baby gut	Neonatal	Vaginal	No	No	No	No	No	No	No	Yes	No	No	No	No	No	No	No	No	Yes	No	grey	grey	grey	grey	grey	grey	grey	orange	grey	grey	grey	grey	grey	grey	grey	grey	orange	grey
ERR3404848_E_fcs_Pop8	ERR3404848_E_fcs_Pop8	ERR3404848	8	NA	NA	NA	34	NA	Baby gut	Neonatal	Vaginal	No	No	No	No	No	No	No	Yes	No	No	No	No	No	No	No	No	Yes	No	grey	grey	grey	grey	grey	grey	grey	orange	grey	grey	grey	grey	grey	grey	grey	grey	orange	grey
ERR3404849_E_fcs_Pop8	ERR3404849_E_fcs_Pop8	ERR3404849	8	NA	NA	NA	34	NA	Baby gut	Neonatal	Vaginal	No	No	Yes	No	No	No	No	Yes	No	No	No	No	No	No	No	No	Yes	No	grey	grey	orange	grey	grey	grey	grey	orange	grey	grey	grey	grey	grey	grey	grey	grey	orange	grey
ERR3405089_E_fcs_Pop8	ERR3405089_E_fcs_Pop8	ERR3405089	8	NA	NA	NA	34	NA	Baby gut	Neonatal	Vaginal	No	No	No	No	No	No	No	Yes	No	No	No	No	No	No	No	No	Yes	No	grey	grey	grey	grey	grey	grey	grey	orange	grey	grey	grey	grey	grey	grey	grey	grey	orange	grey
28099_2#188	28099_2#188	28099_2#188	32	29	NA	NA	35	35	UNIV PORTO	Environment	NA	Yes	No	No	No	No	Yes	No	Yes	No	Yes	Yes	No	No	Yes	No	No	Yes	Yes	orange	grey	grey	grey	grey	orange	grey	orange	grey	orange	orange	grey	grey	orange	grey	grey	orange	orange
28099_2#196	28099_2#196	28099_2#196	32	29	NA	NA	35	35	UNIV PORTO	Environment	NA	Yes	No	No	No	No	Yes	No	Yes	No	Yes	Yes	No	No	Yes	No	No	Yes	Yes	orange	grey	grey	grey	grey	orange	grey	orange	grey	orange	orange	grey	grey	orange	grey	grey	orange	orange
28099_2#351	28099_2#351	28099_2#351	32	29	NA	NA	35	35	UNIV PORTO	Environment	NA	Yes	No	No	No	No	No	No	Yes	No	Yes	Yes	No	No	Yes	No	No	Yes	Yes	orange	grey	grey	grey	grey	grey	grey	orange	grey	orange	orange	grey	grey	orange	grey	grey	orange	orange
28157_4#115	28157_4#115	28157_4#115	32	29	NA	NA	35	35	UNIV PORTO	Environment	NA	Yes	No	No	No	No	Yes	No	Yes	No	Yes	Yes	No	No	Yes	No	No	Yes	Yes	orange	grey	grey	grey	grey	orange	grey	orange	grey	orange	orange	grey	grey	orange	grey	grey	orange	orange
28157_4#139	28157_4#139	28157_4#139	32	29	NA	NA	35	35	UNIV PORTO	Environment	NA	Yes	No	No	No	No	No	No	Yes	No	Yes	Yes	No	No	Yes	No	No	Yes	Yes	orange	grey	grey	grey	grey	grey	grey	orange	grey	orange	orange	grey	grey	orange	grey	grey	orange	orange
28157_4#238	28157_4#238	28157_4#238	32	29	NA	NA	35	35	UNIV PORTO	Environment	NA	Yes	No	No	No	No	Yes	No	Yes	No	Yes	Yes	No	No	Yes	No	No	Yes	Yes	orange	grey	grey	grey	grey	orange	grey	orange	grey	orange	orange	grey	grey	orange	grey	grey	orange	orange
28157_4#280	28157_4#280	28157_4#280	32	29	NA	NA	35	35	UNIV PORTO	Environment	NA	Yes	No	No	No	No	Yes	No	Yes	No	Yes	Yes	No	No	Yes	No	No	Yes	Yes	orange	grey	grey	grey	grey	orange	grey	orange	grey	orange	orange	grey	grey	orange	grey	grey	orange	orange
27688_1#330	27688_1#330	27688_1#330	32	29	NA	NA	35	35	UNIV RIOJA	Farm animal	NA	Yes	No	No	No	No	Yes	No	Yes	No	Yes	Yes	No	No	No	No	Yes	Yes	No	orange	grey	grey	grey	grey	orange	grey	orange	grey	orange	orange	grey	grey	grey	grey	orange	orange	grey
28157_4#87	28157_4#87	28157_4#87	32	29	NA	NA	35	35	UNIV PORTO	Farm animal	NA	Yes	No	No	No	No	Yes	No	Yes	No	Yes	Yes	No	No	Yes	No	No	Yes	Yes	orange	grey	grey	grey	grey	orange	grey	orange	grey	orange	orange	grey	grey	orange	grey	grey	orange	orange
26975_1#148	26975_1#148	26975_1#148	32	29	NA	NA	35	35	UMCU	Hospitalised patient	NA	No	No	No	No	No	No	No	Yes	No	No	No	No	No	No	No	No	No	No	grey	grey	grey	grey	grey	grey	grey	orange	grey	grey	grey	grey	grey	grey	grey	grey	grey	grey
26975_1#32	26975_1#32	26975_1#32	32	29	NA	NA	35	35	UMCU	Non-hospitalised person	NA	Yes	No	No	No	No	Yes	No	Yes	No	Yes	Yes	No	No	No	No	Yes	Yes	No	orange	grey	grey	grey	grey	orange	grey	orange	grey	orange	orange	grey	grey	grey	grey	orange	orange	grey
29594_2#77	29594_2#77	29594_2#77	32	29	NA	NA	35	35	HRYC	Non-hospitalised person	NA	Yes	No	No	No	No	Yes	No	Yes	No	Yes	No	No	No	Yes	No	No	Yes	Yes	orange	grey	grey	grey	grey	orange	grey	orange	grey	orange	grey	grey	grey	orange	grey	grey	orange	orange
28099_2#217	28099_2#217	28099_2#217	32	29	NA	NA	35	35	UNIV PORTO	Environment	NA	Yes	No	No	No	No	Yes	No	Yes	No	Yes	Yes	No	No	Yes	No	No	Yes	Yes	orange	grey	grey	grey	grey	orange	grey	orange	grey	orange	orange	grey	grey	orange	grey	grey	orange	orange
26975_2#117	26975_2#117	26975_2#117	89	88	NA	NA	36	36	UMCU	Wild bird	NA	Yes	No	No	No	No	No	No	Yes	No	Yes	No	No	No	No	No	No	Yes	No	orange	grey	grey	grey	grey	grey	grey	orange	grey	orange	grey	grey	grey	grey	grey	grey	orange	grey
26975_2#81	26975_2#81	26975_2#81	89	88	NA	NA	36	36	UMCU	Wild bird	NA	Yes	No	No	No	No	No	No	Yes	No	Yes	No	No	No	No	No	No	Yes	No	orange	grey	grey	grey	grey	grey	grey	orange	grey	orange	grey	grey	grey	grey	grey	grey	orange	grey
26975_2#114	26975_2#114	26975_2#114	89	88	NA	NA	36	36	UMCU	Wild bird	NA	Yes	No	No	No	No	No	No	Yes	No	Yes	No	No	No	No	No	No	Yes	No	orange	grey	grey	grey	grey	grey	grey	orange	grey	orange	grey	grey	grey	grey	grey	grey	orange	grey
28157_4#58	28157_4#58	28157_4#58	4	1	40	ST40	40	40	UNIV PORTO	Environment	NA	Yes	No	No	No	No	No	No	Yes	No	Yes	Yes	No	No	No	No	Yes	Yes	No	orange	grey	grey	grey	grey	grey	grey	orange	grey	orange	orange	grey	grey	grey	grey	orange	orange	grey
26975_1#354	26975_1#354	26975_1#354	4	1	40	ST40	40	40	ENARE-UMCU	Hospitalised patient	NA	Yes	No	No	No	No	No	No	Yes	No	Yes	Yes	No	No	No	No	Yes	Yes	No	orange	grey	grey	grey	grey	grey	grey	orange	grey	orange	orange	grey	grey	grey	grey	orange	orange	grey
26975_1#355	26975_1#355	26975_1#355	4	1	40	ST40	40	40	ENARE-UMCU	Hospitalised patient	NA	No	No	No	No	No	No	No	Yes	No	No	No	No	No	No	No	No	Yes	No	grey	grey	grey	grey	grey	grey	grey	orange	grey	grey	grey	grey	grey	grey	grey	grey	orange	grey
26975_1#379	26975_1#379	26975_1#379	4	1	40	ST40	40	40	UMCU	Hospitalised patient	NA	No	No	No	No	No	No	No	Yes	No	No	No	No	No	No	No	No	Yes	No	grey	grey	grey	grey	grey	grey	grey	orange	grey	grey	grey	grey	grey	grey	grey	grey	orange	grey
26975_2#245	26975_2#245	26975_2#245	4	1	40	ST40	40	40	UMCU	Hospitalised patient	NA	No	No	No	No	No	No	No	Yes	No	No	No	No	No	No	No	No	Yes	No	grey	grey	grey	grey	grey	grey	grey	orange	grey	grey	grey	grey	grey	grey	grey	grey	orange	grey
28832_2#363	28832_2#363	28832_2#363	4	1	40	ST40	40	40	HRYC	Hospitalised patient	NA	Yes	No	No	No	No	No	No	Yes	No	Yes	Yes	No	No	No	No	Yes	Yes	No	orange	grey	grey	grey	grey	grey	grey	orange	grey	orange	orange	grey	grey	grey	grey	orange	orange	grey
29594_2#113	29594_2#113	29594_2#113	4	1	40	ST40	40	40	HRYC	Hospitalised patient	NA	No	No	No	No	No	No	No	Yes	No	No	No	No	No	No	No	No	Yes	No	grey	grey	grey	grey	grey	grey	grey	orange	grey	grey	grey	grey	grey	grey	grey	grey	orange	grey
27688_1#109	27688_1#109	27688_1#109	4	1	40	ST40	40	40	HRYC	Non-hospitalised person	NA	No	No	No	No	No	No	No	Yes	No	No	No	No	No	No	No	No	Yes	No	grey	grey	grey	grey	grey	grey	grey	orange	grey	grey	grey	grey	grey	grey	grey	grey	orange	grey
28099_2#176	28099_2#176	28099_2#176	4	1	40	ST40	40	40	UNIV PORTO	Non-hospitalised person	NA	Yes	No	No	No	No	No	No	Yes	No	Yes	No	No	No	No	No	No	Yes	No	orange	grey	grey	grey	grey	grey	grey	orange	grey	orange	grey	grey	grey	grey	grey	grey	orange	grey
28099_2#5	28099_2#5	28099_2#5	4	1	40	ST40	40	40	UNIV PORTO	Non-hospitalised person	NA	Yes	No	No	No	No	No	No	Yes	No	Yes	No	No	No	No	No	No	Yes	No	orange	grey	grey	grey	grey	grey	grey	orange	grey	orange	grey	grey	grey	grey	grey	grey	orange	grey
28099_2#9	28099_2#9	28099_2#9	4	1	40	ST40	40	40	UNIV PORTO	Non-hospitalised person	NA	No	No	No	No	No	No	No	Yes	No	No	No	No	No	No	No	No	Yes	No	grey	grey	grey	grey	grey	grey	grey	orange	grey	grey	grey	grey	grey	grey	grey	grey	orange	grey
26975_2#110	26975_2#110	26975_2#110	4	1	40	ST40	40	40	UMCU	Wild bird	NA	Yes	No	No	No	No	No	No	Yes	No	Yes	No	No	No	No	No	Yes	Yes	No	orange	grey	grey	grey	grey	grey	grey	orange	grey	orange	grey	grey	grey	grey	grey	orange	orange	grey
27688_1#111	27688_1#111	27688_1#111	4	1	40	ST40	40	40	UNIV RIOJA	Wild bird	NA	Yes	No	No	No	No	No	No	Yes	No	Yes	Yes	No	No	No	No	Yes	Yes	No	orange	grey	grey	grey	grey	grey	grey	orange	grey	orange	orange	grey	grey	grey	grey	orange	orange	grey
ERR3406240_E_fcs_Pop4	ERR3406240_E_fcs_Pop4	ERR3406240	4_57	NA	40	ST40	40	NA	Baby gut	Infancy	Vaginal	No	No	No	No	No	No	No	Yes	No	No	No	No	No	No	No	No	Yes	No	grey	grey	grey	grey	grey	grey	grey	orange	grey	grey	grey	grey	grey	grey	grey	grey	orange	grey
ERR3406063_E_fcs_Pop4	ERR3406063_E_fcs_Pop4	ERR3406063	4_57	NA	40	ST40	40	NA	Baby gut	Infancy	Vaginal	NA	NA	NA	NA	NA	NA	NA	NA	NA	NA	NA	NA	NA	NA	NA	NA	NA	NA	NA	NA	NA	NA	NA	NA	NA	NA	NA	NA	NA	NA	NA	NA	NA	NA	NA	NA
ERR3405862_E_fcs_Pop4	ERR3405862_E_fcs_Pop4	ERR3405862	4_57	NA	40	ST40	40	NA	Baby gut	Infancy	Caesarean	Yes	No	No	No	No	No	No	Yes	No	Yes	No	No	No	No	No	No	Yes	Yes	orange	grey	grey	grey	grey	grey	grey	orange	grey	orange	grey	grey	grey	grey	grey	grey	orange	orange
ERR3406049_E_fcs_Pop4	ERR3406049_E_fcs_Pop4	ERR3406049	4_57	NA	40	ST40	40	NA	Baby gut	Infancy	Caesarean	Yes	No	No	No	No	No	No	Yes	Yes	No	No	No	No	No	No	No	Yes	No	orange	grey	grey	grey	grey	grey	grey	orange	orange	grey	grey	grey	grey	grey	grey	grey	orange	grey
28099_2#157	28099_2#157	28099_2#157	4_57	1	40	ST40	40	40	UNIV PORTO	Environment	NA	No	No	No	No	No	No	No	Yes	No	No	No	No	No	No	No	No	Yes	No	grey	grey	grey	grey	grey	grey	grey	orange	grey	grey	grey	grey	grey	grey	grey	grey	orange	grey
28099_2#173	28099_2#173	28099_2#173	4_57	1	40	ST40	40	40	UNIV PORTO	Environment	NA	No	No	No	No	No	No	No	Yes	No	No	No	No	No	No	No	No	Yes	No	grey	grey	grey	grey	grey	grey	grey	orange	grey	grey	grey	grey	grey	grey	grey	grey	orange	grey
28099_2#197	28099_2#197	28099_2#197	4_57	1	40	ST40	40	40	UNIV PORTO	Environment	NA	No	No	No	No	No	No	No	Yes	No	No	No	No	No	No	No	No	Yes	No	grey	grey	grey	grey	grey	grey	grey	orange	grey	grey	grey	grey	grey	grey	grey	grey	orange	grey
28157_4#163	28157_4#163	28157_4#163	4_57	1	40	ST40	40	40	UNIV PORTO	Environment	NA	No	No	No	No	No	No	No	Yes	No	No	No	No	No	No	No	No	No	No	grey	grey	grey	grey	grey	grey	grey	orange	grey	grey	grey	grey	grey	grey	grey	grey	grey	grey
28157_4#193	28157_4#193	28157_4#193	4_57	1	40	ST40	40	40	UNIV PORTO	Environment	NA	No	No	No	No	No	No	No	Yes	No	No	No	No	No	No	No	No	Yes	No	grey	grey	grey	grey	grey	grey	grey	orange	grey	grey	grey	grey	grey	grey	grey	grey	orange	grey
28157_4#52	28157_4#52	28157_4#52	4_57	1	40	ST40	40	40	UNIV PORTO	Environment	NA	No	No	No	No	No	No	No	Yes	No	No	No	No	No	No	No	No	Yes	No	grey	grey	grey	grey	grey	grey	grey	orange	grey	grey	grey	grey	grey	grey	grey	grey	orange	grey
26975_1#115	26975_1#115	26975_1#115	4_57	1	40	ST40	40	40	UMCU	Hospitalised patient	NA	Yes	No	No	No	No	No	No	Yes	No	Yes	Yes	No	No	No	No	Yes	Yes	No	orange	grey	grey	grey	grey	grey	grey	orange	grey	orange	orange	grey	grey	grey	grey	orange	orange	grey
26975_1#140	26975_1#140	26975_1#140	4_57	1	40	ST40	40	40	UMCU	Hospitalised patient	NA	Yes	No	No	No	No	No	No	Yes	No	No	No	No	No	No	No	Yes	Yes	No	orange	grey	grey	grey	grey	grey	grey	orange	grey	grey	grey	grey	grey	grey	grey	orange	orange	grey
26975_1#160	26975_1#160	26975_1#160	4_57	1	40	ST40	40	40	UMCU	Hospitalised patient	NA	No	No	No	No	No	No	No	Yes	No	No	No	No	No	No	No	No	Yes	No	grey	grey	grey	grey	grey	grey	grey	orange	grey	grey	grey	grey	grey	grey	grey	grey	orange	grey
26975_1#209	26975_1#209	26975_1#209	4_57	1	40	ST40	40	40	UMCU	Hospitalised patient	NA	No	No	No	No	No	No	No	Yes	No	No	No	No	No	No	No	No	Yes	No	grey	grey	grey	grey	grey	grey	grey	orange	grey	grey	grey	grey	grey	grey	grey	grey	orange	grey
26975_1#234	26975_1#234	26975_1#234	4_57	1	40	ST40	40	40	UMCU	Hospitalised patient	NA	No	No	No	No	No	No	No	Yes	No	No	No	No	No	No	No	No	Yes	No	grey	grey	grey	grey	grey	grey	grey	orange	grey	grey	grey	grey	grey	grey	grey	grey	orange	grey
26975_1#254	26975_1#254	26975_1#254	4_57	1	40	ST40	40	40	UMCU	Hospitalised patient	NA	Yes	No	No	No	No	No	No	Yes	No	Yes	Yes	No	No	No	No	Yes	Yes	No	orange	grey	grey	grey	grey	grey	grey	orange	grey	orange	orange	grey	grey	grey	grey	orange	orange	grey
26975_1#268	26975_1#268	26975_1#268	4_57	1	40	ST40	40	40	UMCU	Hospitalised patient	NA	Yes	No	No	No	No	No	No	Yes	No	Yes	Yes	No	No	No	No	Yes	Yes	No	orange	grey	grey	grey	grey	grey	grey	orange	grey	orange	orange	grey	grey	grey	grey	orange	orange	grey
26975_1#307	26975_1#307	26975_1#307	4_57	1	40	ST40	40	40	ENARE-UMCU	Hospitalised patient	NA	No	No	No	No	No	No	No	Yes	No	No	No	No	No	No	No	No	Yes	No	grey	grey	grey	grey	grey	grey	grey	orange	grey	grey	grey	grey	grey	grey	grey	grey	orange	grey
26975_1#336	26975_1#336	26975_1#336	4_57	1	40	ST40	40	40	ENARE-UMCU	Hospitalised patient	NA	No	No	No	No	No	No	No	Yes	No	No	No	No	No	No	No	No	Yes	No	grey	grey	grey	grey	grey	grey	grey	orange	grey	grey	grey	grey	grey	grey	grey	grey	orange	grey
26975_1#344	26975_1#344	26975_1#344	4_57	1	40	ST40	40	40	ENARE-UMCU	Hospitalised patient	NA	No	No	No	No	No	No	No	Yes	No	No	No	No	No	No	No	No	Yes	No	grey	grey	grey	grey	grey	grey	grey	orange	grey	grey	grey	grey	grey	grey	grey	grey	orange	grey
26975_1#367	26975_1#367	26975_1#367	4_57	1	40	ST40	40	40	UMCU	Hospitalised patient	NA	No	No	No	No	No	No	No	Yes	No	No	No	No	No	No	No	No	Yes	No	grey	grey	grey	grey	grey	grey	grey	orange	grey	grey	grey	grey	grey	grey	grey	grey	orange	grey
26975_2#141	26975_2#141	26975_2#141	4_57	1	40	ST40	40	40	UMCU	Hospitalised patient	NA	No	No	No	No	No	No	No	Yes	No	No	No	No	No	No	No	No	Yes	No	grey	grey	grey	grey	grey	grey	grey	orange	grey	grey	grey	grey	grey	grey	grey	grey	orange	grey
26975_2#182	26975_2#182	26975_2#182	4_57	1	40	ST40	40	40	UMCU	Hospitalised patient	NA	No	No	No	No	No	No	No	Yes	No	No	No	No	No	No	No	No	Yes	No	grey	grey	grey	grey	grey	grey	grey	orange	grey	grey	grey	grey	grey	grey	grey	grey	orange	grey
26975_2#189	26975_2#189	26975_2#189	4_57	1	40	ST40	40	40	UMCU	Hospitalised patient	NA	No	No	No	No	No	No	No	Yes	No	No	No	No	No	No	No	No	Yes	No	grey	grey	grey	grey	grey	grey	grey	orange	grey	grey	grey	grey	grey	grey	grey	grey	orange	grey
26975_2#190	26975_2#190	26975_2#190	4_57	1	40	ST40	40	40	UMCU	Hospitalised patient	NA	Yes	No	No	No	No	No	No	Yes	No	Yes	Yes	No	No	No	No	Yes	Yes	No	orange	grey	grey	grey	grey	grey	grey	orange	grey	orange	orange	grey	grey	grey	grey	orange	orange	grey
26975_2#201	26975_2#201	26975_2#201	4_57	1	40	ST40	40	40	UMCU	Hospitalised patient	NA	No	No	No	No	No	No	No	Yes	No	Yes	Yes	No	No	No	No	No	Yes	No	grey	grey	grey	grey	grey	grey	grey	orange	grey	orange	orange	grey	grey	grey	grey	grey	orange	grey
26975_2#203	26975_2#203	26975_2#203	4_57	1	40	ST40	40	40	UMCU	Hospitalised patient	NA	No	No	No	No	No	No	No	Yes	No	No	No	No	No	No	No	No	Yes	No	grey	grey	grey	grey	grey	grey	grey	orange	grey	grey	grey	grey	grey	grey	grey	grey	orange	grey
26975_2#205	26975_2#205	26975_2#205	4_57	1	40	ST40	40	40	UMCU	Hospitalised patient	NA	No	No	No	No	No	No	No	Yes	No	Yes	Yes	No	No	No	No	No	Yes	No	grey	grey	grey	grey	grey	grey	grey	orange	grey	orange	orange	grey	grey	grey	grey	grey	orange	grey
27688_1#138	27688_1#138	27688_1#138	4_57	1	40	ST40	40	40	HRYC	Hospitalised patient	NA	Yes	No	No	No	No	No	No	Yes	No	Yes	Yes	No	No	No	No	Yes	Yes	No	orange	grey	grey	grey	grey	grey	grey	orange	grey	orange	orange	grey	grey	grey	grey	orange	orange	grey
27688_1#141	27688_1#141	27688_1#141	4_57	1	40	ST40	40	40	HRYC	Hospitalised patient	NA	No	No	No	No	No	No	No	Yes	No	No	No	No	No	No	No	No	Yes	No	grey	grey	grey	grey	grey	grey	grey	orange	grey	grey	grey	grey	grey	grey	grey	grey	orange	grey
27688_1#198	27688_1#198	27688_1#198	4_57	1	40	ST40	40	40	HRYC	Hospitalised patient	NA	No	No	No	No	No	No	No	Yes	No	No	No	No	No	No	No	No	No	No	grey	grey	grey	grey	grey	grey	grey	orange	grey	grey	grey	grey	grey	grey	grey	grey	grey	grey
27688_1#298	27688_1#298	27688_1#298	4_57	1	40	ST40	40	40	HRYC	Hospitalised patient	NA	Yes	No	No	No	No	No	No	Yes	No	No	No	No	No	No	No	Yes	Yes	No	orange	grey	grey	grey	grey	grey	grey	orange	grey	grey	grey	grey	grey	grey	grey	orange	orange	grey
27688_1#311	27688_1#311	27688_1#311	4_57	1	40	ST40	40	40	HRYC	Hospitalised patient	NA	No	No	No	No	No	No	No	Yes	No	No	No	No	No	No	No	No	Yes	Yes	grey	grey	grey	grey	grey	grey	grey	orange	grey	grey	grey	grey	grey	grey	grey	grey	orange	orange
27688_1#380	27688_1#380	27688_1#380	4_57	1	40	ST40	40	40	HRYC	Hospitalised patient	NA	No	No	No	No	No	No	No	Yes	No	No	No	No	No	No	No	No	No	No	grey	grey	grey	grey	grey	grey	grey	orange	grey	grey	grey	grey	grey	grey	grey	grey	grey	grey
28099_2#19	28099_2#19	28099_2#19	4_57	1	40	ST40	40	40	UNIV PORTO	Hospitalised patient	NA	No	No	No	No	No	No	No	Yes	No	No	No	No	No	No	No	No	No	No	grey	grey	grey	grey	grey	grey	grey	orange	grey	grey	grey	grey	grey	grey	grey	grey	grey	grey
28099_2#244	28099_2#244	28099_2#244	4_57	1	40	ST40	40	40	UNIV PORTO	Hospitalised patient	NA	No	No	No	No	No	No	No	Yes	No	No	No	No	No	No	No	No	Yes	No	grey	grey	grey	grey	grey	grey	grey	orange	grey	grey	grey	grey	grey	grey	grey	grey	orange	grey
28099_2#296	28099_2#296	28099_2#296	4_57	1	40	ST40	40	40	UNIV PORTO	Hospitalised patient	NA	No	No	No	No	No	No	No	Yes	No	No	No	No	No	No	No	No	No	No	grey	grey	grey	grey	grey	grey	grey	orange	grey	grey	grey	grey	grey	grey	grey	grey	grey	grey
28099_2#377	28099_2#377	28099_2#377	4_57	1	40	ST40	40	40	UNIV PORTO	Hospitalised patient	NA	No	No	No	No	No	No	No	Yes	No	No	No	No	No	No	No	No	No	No	grey	grey	grey	grey	grey	grey	grey	orange	grey	grey	grey	grey	grey	grey	grey	grey	grey	grey
28099_2#99	28099_2#99	28099_2#99	4_57	1	40	ST40	40	40	UNIV PORTO	Hospitalised patient	NA	No	No	No	No	No	No	No	Yes	No	No	No	No	No	No	No	No	Yes	No	grey	grey	grey	grey	grey	grey	grey	orange	grey	grey	grey	grey	grey	grey	grey	grey	orange	grey
28157_4#72	28157_4#72	28157_4#72	4_57	1	40	ST40	40	40	UNIV PORTO	Hospitalised patient	NA	No	No	No	No	No	No	No	Yes	No	No	No	No	No	No	No	No	No	No	grey	grey	grey	grey	grey	grey	grey	orange	grey	grey	grey	grey	grey	grey	grey	grey	grey	grey
28832_2#102	28832_2#102	28832_2#102	4_57	1	40	ST40	40	40	HRYC	Hospitalised patient	NA	Yes	No	No	No	No	No	No	Yes	No	Yes	Yes	No	No	No	No	Yes	Yes	No	orange	grey	grey	grey	grey	grey	grey	orange	grey	orange	orange	grey	grey	grey	grey	orange	orange	grey
28832_2#220	28832_2#220	28832_2#220	4_57	1	40	ST40	40	40	HRYC	Hospitalised patient	NA	No	No	No	No	No	No	No	Yes	No	No	No	No	No	No	No	No	Yes	Yes	grey	grey	grey	grey	grey	grey	grey	orange	grey	grey	grey	grey	grey	grey	grey	grey	orange	orange
28832_2#30	28832_2#30	28832_2#30	4_57	1	40	ST40	40	40	HRYC	Hospitalised patient	NA	No	No	No	No	No	No	No	Yes	No	No	No	No	No	No	No	No	Yes	No	grey	grey	grey	grey	grey	grey	grey	orange	grey	grey	grey	grey	grey	grey	grey	grey	orange	grey
ERR3404702_E_fcs_Pop4	ERR3404702_E_fcs_Pop4	ERR3404702	4_57	NA	40	ST40	40	NA	Baby gut	Neonatal	Vaginal	Yes	No	No	No	No	No	No	Yes	No	No	No	No	No	No	No	No	Yes	No	orange	grey	grey	grey	grey	grey	grey	orange	grey	grey	grey	grey	grey	grey	grey	grey	orange	grey
ERR3404807_E_fcs_Pop4	ERR3404807_E_fcs_Pop4	ERR3404807	4_57	NA	40	ST40	40	NA	Baby gut	Neonatal	Caesarean	No	No	Yes	No	No	No	No	Yes	No	No	No	No	No	No	No	No	No	No	grey	grey	orange	grey	grey	grey	grey	orange	grey	grey	grey	grey	grey	grey	grey	grey	grey	grey
ERR3404830_E_fcs_Pop4	ERR3404830_E_fcs_Pop4	ERR3404830	4_57	NA	40	ST40	40	NA	Baby gut	Neonatal	Caesarean	Yes	No	No	No	No	No	No	Yes	No	Yes	No	No	No	No	No	Yes	Yes	No	orange	grey	grey	grey	grey	grey	grey	orange	grey	orange	grey	grey	grey	grey	grey	orange	orange	grey
ERR3404845_E_fcs_Pop4	ERR3404845_E_fcs_Pop4	ERR3404845	4_57	NA	40	ST40	40	NA	Baby gut	Neonatal	Vaginal	No	No	No	No	No	No	No	Yes	No	No	No	No	No	No	No	No	Yes	No	grey	grey	grey	grey	grey	grey	grey	orange	grey	grey	grey	grey	grey	grey	grey	grey	orange	grey
ERR3404890_E_fcs_Pop4	ERR3404890_E_fcs_Pop4	ERR3404890	4_57	NA	40	ST40	40	NA	Baby gut	Neonatal	Caesarean	No	No	Yes	No	No	No	No	Yes	No	No	No	No	No	No	No	No	Yes	No	grey	grey	orange	grey	grey	grey	grey	orange	grey	grey	grey	grey	grey	grey	grey	grey	orange	grey
ERR3404940_E_fcs_Pop4	ERR3404940_E_fcs_Pop4	ERR3404940	4_57	NA	40	ST40	40	NA	Baby gut	Neonatal	Caesarean	No	No	Yes	No	No	No	No	Yes	No	No	No	No	No	No	No	No	Yes	No	grey	grey	orange	grey	grey	grey	grey	orange	grey	grey	grey	grey	grey	grey	grey	grey	orange	grey
ERR3405297_E_fcs_Pop4	ERR3405297_E_fcs_Pop4	ERR3405297	4_57	NA	40	ST40	40	NA	Baby gut	Neonatal	Vaginal	No	No	Yes	No	No	No	No	Yes	No	No	No	No	No	No	No	No	Yes	No	grey	grey	orange	grey	grey	grey	grey	orange	grey	grey	grey	grey	grey	grey	grey	grey	orange	grey
ERR3405298_E_fcs_Pop4	ERR3405298_E_fcs_Pop4	ERR3405298	4_57	NA	40	ST40	40	NA	Baby gut	Neonatal	Vaginal	No	No	Yes	No	No	No	No	Yes	No	No	No	No	No	No	No	No	Yes	No	grey	grey	orange	grey	grey	grey	grey	orange	grey	grey	grey	grey	grey	grey	grey	grey	orange	grey
ERR3405306_E_fcs_Pop4	ERR3405306_E_fcs_Pop4	ERR3405306	4_57	NA	40	ST40	40	NA	Baby gut	Neonatal	Caesarean	No	No	No	No	No	No	No	Yes	No	No	No	No	No	No	No	No	Yes	No	grey	grey	grey	grey	grey	grey	grey	orange	grey	grey	grey	grey	grey	grey	grey	grey	orange	grey
ERR3405307_E_fcs_Pop4	ERR3405307_E_fcs_Pop4	ERR3405307	4_57	NA	40	ST40	40	NA	Baby gut	Neonatal	Caesarean	No	No	Yes	No	No	No	No	Yes	No	No	No	No	No	No	No	No	No	No	grey	grey	orange	grey	grey	grey	grey	orange	grey	grey	grey	grey	grey	grey	grey	grey	grey	grey
ERR3405308_E_fcs_Pop4	ERR3405308_E_fcs_Pop4	ERR3405308	4_57	NA	40	ST40	40	NA	Baby gut	Neonatal	Caesarean	No	No	No	No	No	No	No	Yes	No	No	No	No	No	No	No	No	Yes	No	grey	grey	grey	grey	grey	grey	grey	orange	grey	grey	grey	grey	grey	grey	grey	grey	orange	grey
ERR3405340_E_fcs_Pop4	ERR3405340_E_fcs_Pop4	ERR3405340	4_57	NA	40	ST40	40	NA	Baby gut	Neonatal	Caesarean	No	No	No	No	No	No	No	Yes	No	Yes	No	No	No	No	No	No	Yes	No	grey	grey	grey	grey	grey	grey	grey	orange	grey	orange	grey	grey	grey	grey	grey	grey	orange	grey
ERR3405342_E_fcs_Pop4	ERR3405342_E_fcs_Pop4	ERR3405342	4_57	NA	40	ST40	40	NA	Baby gut	Neonatal	Caesarean	Yes	No	No	No	No	No	No	Yes	No	Yes	No	No	No	No	No	Yes	Yes	No	orange	grey	grey	grey	grey	grey	grey	orange	grey	orange	grey	grey	grey	grey	grey	orange	orange	grey
ERR3405376_E_fcs_Pop4	ERR3405376_E_fcs_Pop4	ERR3405376	4_57	NA	40	ST40	40	NA	Baby gut	Neonatal	Vaginal	No	No	Yes	No	No	No	No	Yes	No	Yes	No	No	No	No	No	No	Yes	No	grey	grey	orange	grey	grey	grey	grey	orange	grey	orange	grey	grey	grey	grey	grey	grey	orange	grey
ERR3405446_E_fcs_Pop4	ERR3405446_E_fcs_Pop4	ERR3405446	4_57	NA	40	ST40	40	NA	Baby gut	Neonatal	Vaginal	No	No	No	No	No	No	No	Yes	No	No	No	No	No	No	No	No	Yes	No	grey	grey	grey	grey	grey	grey	grey	orange	grey	grey	grey	grey	grey	grey	grey	grey	orange	grey
ERR3405447_E_fcs_Pop4	ERR3405447_E_fcs_Pop4	ERR3405447	4_57	NA	40	ST40	40	NA	Baby gut	Neonatal	Vaginal	No	No	No	No	No	No	No	Yes	No	No	No	No	No	No	No	No	Yes	No	grey	grey	grey	grey	grey	grey	grey	orange	grey	grey	grey	grey	grey	grey	grey	grey	orange	grey
ERR3405452_E_fcs_Pop4	ERR3405452_E_fcs_Pop4	ERR3405452	4_57	NA	40	ST40	40	NA	Baby gut	Neonatal	Caesarean	No	No	Yes	No	No	No	No	Yes	No	No	No	No	No	No	No	No	Yes	No	grey	grey	orange	grey	grey	grey	grey	orange	grey	grey	grey	grey	grey	grey	grey	grey	orange	grey
ERR3405453_E_fcs_Pop4	ERR3405453_E_fcs_Pop4	ERR3405453	4_57	NA	40	ST40	40	NA	Baby gut	Neonatal	Caesarean	Yes	No	Yes	No	No	No	No	Yes	No	No	No	No	No	No	No	No	Yes	No	orange	grey	orange	grey	grey	grey	grey	orange	grey	grey	grey	grey	grey	grey	grey	grey	orange	grey
ERR3405454_E_fcs_Pop4	ERR3405454_E_fcs_Pop4	ERR3405454	4_57	NA	40	ST40	40	NA	Baby gut	Neonatal	Caesarean	No	No	Yes	No	No	No	No	Yes	No	No	No	No	No	No	No	No	Yes	No	grey	grey	orange	grey	grey	grey	grey	orange	grey	grey	grey	grey	grey	grey	grey	grey	orange	grey
ERR3405557_E_fcs_Pop4	ERR3405557_E_fcs_Pop4	ERR3405557	4_57	NA	40	ST40	40	NA	Baby gut	Neonatal	Caesarean	No	No	No	No	No	No	No	Yes	No	No	No	No	No	No	No	No	Yes	Yes	grey	grey	grey	grey	grey	grey	grey	orange	grey	grey	grey	grey	grey	grey	grey	grey	orange	orange
ERR3405558_E_fcs_Pop4	ERR3405558_E_fcs_Pop4	ERR3405558	4_57	NA	40	ST40	40	NA	Baby gut	Neonatal	Caesarean	No	No	No	No	No	No	No	Yes	No	No	No	No	No	No	No	No	Yes	No	grey	grey	grey	grey	grey	grey	grey	orange	grey	grey	grey	grey	grey	grey	grey	grey	orange	grey
ERR3405559_E_fcs_Pop4	ERR3405559_E_fcs_Pop4	ERR3405559	4_57	NA	40	ST40	40	NA	Baby gut	Neonatal	Caesarean	No	No	No	No	No	No	No	Yes	No	No	No	No	No	No	No	No	Yes	No	grey	grey	grey	grey	grey	grey	grey	orange	grey	grey	grey	grey	grey	grey	grey	grey	orange	grey
ERR3405655_E_fcs_Pop4	ERR3405655_E_fcs_Pop4	ERR3405655	4_57	NA	40	ST40	40	NA	Baby gut	Neonatal	Caesarean	No	No	No	No	No	No	No	Yes	No	No	No	No	No	No	No	No	Yes	Yes	grey	grey	grey	grey	grey	grey	grey	orange	grey	grey	grey	grey	grey	grey	grey	grey	orange	orange
ERR3405735_E_fcs_Pop4	ERR3405735_E_fcs_Pop4	ERR3405735	4_57	NA	40	ST40	40	NA	Baby gut	Neonatal	Vaginal	No	No	No	No	No	No	No	Yes	No	No	No	No	No	No	No	No	Yes	No	grey	grey	grey	grey	grey	grey	grey	orange	grey	grey	grey	grey	grey	grey	grey	grey	orange	grey
ERR3405751_E_fcs_Pop4	ERR3405751_E_fcs_Pop4	ERR3405751	4_57	NA	40	ST40	40	NA	Baby gut	Neonatal	Caesarean	No	No	No	No	No	No	No	Yes	No	Yes	No	No	No	No	No	No	Yes	No	grey	grey	grey	grey	grey	grey	grey	orange	grey	orange	grey	grey	grey	grey	grey	grey	orange	grey
ERR3405753_E_fcs_Pop4	ERR3405753_E_fcs_Pop4	ERR3405753	4_57	NA	40	ST40	40	NA	Baby gut	Neonatal	Vaginal	Yes	No	No	No	No	No	No	Yes	No	No	No	No	No	No	No	Yes	Yes	No	orange	grey	grey	grey	grey	grey	grey	orange	grey	grey	grey	grey	grey	grey	grey	orange	orange	grey
ERR3405760_E_fcs_Pop4	ERR3405760_E_fcs_Pop4	ERR3405760	4_57	NA	40	ST40	40	NA	Baby gut	Neonatal	Caesarean	Yes	No	No	No	No	No	No	Yes	No	Yes	No	No	No	No	No	Yes	Yes	No	orange	grey	grey	grey	grey	grey	grey	orange	grey	orange	grey	grey	grey	grey	grey	orange	orange	grey
ERR3405811_E_fcs_Pop4	ERR3405811_E_fcs_Pop4	ERR3405811	4_57	NA	40	ST40	40	NA	Baby gut	Neonatal	Caesarean	No	No	No	No	No	No	No	Yes	No	No	No	No	No	No	No	No	Yes	No	grey	grey	grey	grey	grey	grey	grey	orange	grey	grey	grey	grey	grey	grey	grey	grey	orange	grey
ERR3405818_E_fcs_Pop4	ERR3405818_E_fcs_Pop4	ERR3405818	4_57	NA	40	ST40	40	NA	Baby gut	Neonatal	Caesarean	No	No	No	No	No	No	No	Yes	No	No	No	No	No	No	No	No	Yes	Yes	grey	grey	grey	grey	grey	grey	grey	orange	grey	grey	grey	grey	grey	grey	grey	grey	orange	orange
ERR3405828_E_fcs_Pop4	ERR3405828_E_fcs_Pop4	ERR3405828	4_57	NA	40	ST40	40	NA	Baby gut	Neonatal	Caesarean	Yes	No	No	No	No	No	No	Yes	No	No	No	No	No	No	No	No	Yes	No	orange	grey	grey	grey	grey	grey	grey	orange	grey	grey	grey	grey	grey	grey	grey	grey	orange	grey
ERR3405951_E_fcs_Pop4	ERR3405951_E_fcs_Pop4	ERR3405951	4_57	NA	40	ST40	40	NA	Baby gut	Neonatal	Vaginal	Yes	No	No	No	No	No	No	Yes	No	No	No	No	No	No	No	Yes	Yes	No	orange	grey	grey	grey	grey	grey	grey	orange	grey	grey	grey	grey	grey	grey	grey	orange	orange	grey
ERR3405957_E_fcs_Pop4	ERR3405957_E_fcs_Pop4	ERR3405957	4_57	NA	40	ST40	40	NA	Baby gut	Neonatal	Caesarean	No	No	No	No	No	No	No	Yes	No	No	No	No	No	No	No	No	Yes	Yes	grey	grey	grey	grey	grey	grey	grey	orange	grey	grey	grey	grey	grey	grey	grey	grey	orange	orange
ERR3405980_E_fcs_Pop4	ERR3405980_E_fcs_Pop4	ERR3405980	4_57	NA	40	ST40	40	NA	Baby gut	Neonatal	Caesarean	No	No	No	No	No	No	No	Yes	No	No	No	No	No	No	No	No	Yes	No	grey	grey	grey	grey	grey	grey	grey	orange	grey	grey	grey	grey	grey	grey	grey	grey	orange	grey
ERR3406083_E_fcs_Pop4	ERR3406083_E_fcs_Pop4	ERR3406083	4_57	NA	40	ST40	40	NA	Baby gut	Neonatal	Vaginal	No	No	No	No	No	No	No	Yes	No	No	No	No	No	No	No	No	Yes	No	grey	grey	grey	grey	grey	grey	grey	orange	grey	grey	grey	grey	grey	grey	grey	grey	orange	grey
ERR3406117_E_fcs_Pop4	ERR3406117_E_fcs_Pop4	ERR3406117	4_57	NA	40	ST40	40	NA	Baby gut	Neonatal	Caesarean	No	No	No	No	No	No	No	Yes	No	No	No	No	No	No	No	No	Yes	No	grey	grey	grey	grey	grey	grey	grey	orange	grey	grey	grey	grey	grey	grey	grey	grey	orange	grey
ERR3406164_E_fcs_Pop4	ERR3406164_E_fcs_Pop4	ERR3406164	4_57	NA	40	ST40	40	NA	Baby gut	Neonatal	Caesarean	No	No	Yes	No	No	No	No	Yes	No	No	No	No	No	No	No	No	Yes	Yes	grey	grey	orange	grey	grey	grey	grey	orange	grey	grey	grey	grey	grey	grey	grey	grey	orange	orange
26975_1#4	26975_1#4	26975_1#4	4_57	1	40	ST40	40	40	UMCU	Non-hospitalised person	NA	No	No	No	No	No	No	No	Yes	No	No	No	No	No	No	No	No	Yes	No	grey	grey	grey	grey	grey	grey	grey	orange	grey	grey	grey	grey	grey	grey	grey	grey	orange	grey
26975_1#40	26975_1#40	26975_1#40	4_57	1	40	ST40	40	40	UMCU	Non-hospitalised person	NA	No	No	No	No	No	No	No	Yes	No	No	No	No	No	No	No	No	Yes	No	grey	grey	grey	grey	grey	grey	grey	orange	grey	grey	grey	grey	grey	grey	grey	grey	orange	grey
26975_1#44	26975_1#44	26975_1#44	4_57	1	40	ST40	40	40	UMCU	Non-hospitalised person	NA	No	No	No	No	No	No	No	Yes	No	No	No	No	No	No	No	No	No	No	grey	grey	grey	grey	grey	grey	grey	orange	grey	grey	grey	grey	grey	grey	grey	grey	grey	grey
26975_1#51	26975_1#51	26975_1#51	4_57	1	40	ST40	40	40	UMCU	Non-hospitalised person	NA	Yes	No	No	No	No	No	No	Yes	No	No	No	No	No	No	No	Yes	Yes	No	orange	grey	grey	grey	grey	grey	grey	orange	grey	grey	grey	grey	grey	grey	grey	orange	orange	grey
26975_1#57	26975_1#57	26975_1#57	4_57	1	40	ST40	40	40	UMCU	Non-hospitalised person	NA	No	No	No	No	No	No	No	Yes	No	No	No	No	No	No	No	No	Yes	No	grey	grey	grey	grey	grey	grey	grey	orange	grey	grey	grey	grey	grey	grey	grey	grey	orange	grey
26975_1#6	26975_1#6	26975_1#6	4_57	1	40	ST40	40	40	UMCU	Non-hospitalised person	NA	Yes	No	No	No	No	No	No	Yes	No	Yes	Yes	No	No	No	No	Yes	Yes	No	orange	grey	grey	grey	grey	grey	grey	orange	grey	orange	orange	grey	grey	grey	grey	orange	orange	grey
26975_1#60	26975_1#60	26975_1#60	4_57	1	40	ST40	40	40	UMCU	Non-hospitalised person	NA	No	No	No	No	No	No	No	Yes	No	No	No	No	No	No	No	No	No	No	grey	grey	grey	grey	grey	grey	grey	orange	grey	grey	grey	grey	grey	grey	grey	grey	grey	grey
27688_1#173	27688_1#173	27688_1#173	4_57	1	40	ST40	40	40	HRYC	Non-hospitalised person	NA	No	No	No	No	No	No	No	Yes	No	No	No	No	No	No	No	No	No	No	grey	grey	grey	grey	grey	grey	grey	orange	grey	grey	grey	grey	grey	grey	grey	grey	grey	grey
27688_1#292	27688_1#292	27688_1#292	4_57	1	40	ST40	40	40	HRYC	Non-hospitalised person	NA	No	No	No	No	No	No	No	Yes	No	No	No	No	No	No	No	No	No	No	grey	grey	grey	grey	grey	grey	grey	orange	grey	grey	grey	grey	grey	grey	grey	grey	grey	grey
27688_1#305	27688_1#305	27688_1#305	4_57	1	40	ST40	40	40	HRYC	Non-hospitalised person	NA	No	No	No	No	No	No	No	Yes	No	Yes	No	No	No	No	No	No	Yes	No	grey	grey	grey	grey	grey	grey	grey	orange	grey	orange	grey	grey	grey	grey	grey	grey	orange	grey
27688_1#313	27688_1#313	27688_1#313	4_57	1	40	ST40	40	40	HRYC	Non-hospitalised person	NA	No	No	No	No	No	No	No	Yes	No	No	No	No	No	No	No	No	No	No	grey	grey	grey	grey	grey	grey	grey	orange	grey	grey	grey	grey	grey	grey	grey	grey	grey	grey
27688_1#89	27688_1#89	27688_1#89	4_57	1	40	ST40	40	40	HRYC	Non-hospitalised person	NA	No	No	No	No	No	No	No	Yes	No	No	No	No	No	No	No	No	Yes	No	grey	grey	grey	grey	grey	grey	grey	orange	grey	grey	grey	grey	grey	grey	grey	grey	orange	grey
27725_1#303	27725_1#303	27725_1#303	4_57	1	40	ST40	40	40	HRYC	Non-hospitalised person	NA	No	No	No	No	No	No	No	Yes	No	Yes	No	No	No	No	No	No	Yes	No	grey	grey	grey	grey	grey	grey	grey	orange	grey	orange	grey	grey	grey	grey	grey	grey	orange	grey
27725_1#327	27725_1#327	27725_1#327	4_57	1	40	ST40	40	40	HRYC	Non-hospitalised person	NA	No	No	No	No	No	No	No	Yes	No	No	No	No	No	No	No	No	Yes	No	grey	grey	grey	grey	grey	grey	grey	orange	grey	grey	grey	grey	grey	grey	grey	grey	orange	grey
28099_2#172	28099_2#172	28099_2#172	4_57	1	40	ST40	40	40	UNIV PORTO	Non-hospitalised person	NA	Yes	No	No	No	No	No	No	Yes	No	Yes	Yes	No	No	No	No	Yes	Yes	No	orange	grey	grey	grey	grey	grey	grey	orange	grey	orange	orange	grey	grey	grey	grey	orange	orange	grey
28099_2#315	28099_2#315	28099_2#315	4_57	1	40	ST40	40	40	UNIV PORTO	Non-hospitalised person	NA	Yes	No	No	No	No	No	No	Yes	No	Yes	Yes	No	No	No	No	Yes	Yes	No	orange	grey	grey	grey	grey	grey	grey	orange	grey	orange	orange	grey	grey	grey	grey	orange	orange	grey
28099_2#323	28099_2#323	28099_2#323	4_57	1	40	ST40	40	40	UNIV PORTO	Non-hospitalised person	NA	Yes	No	No	No	No	No	No	Yes	No	Yes	Yes	No	No	No	No	Yes	Yes	No	orange	grey	grey	grey	grey	grey	grey	orange	grey	orange	orange	grey	grey	grey	grey	orange	orange	grey
28099_2#35	28099_2#35	28099_2#35	4_57	1	40	ST40	40	40	UNIV PORTO	Non-hospitalised person	NA	Yes	No	No	No	No	No	No	Yes	No	Yes	No	No	No	No	No	No	Yes	No	orange	grey	grey	grey	grey	grey	grey	orange	grey	orange	grey	grey	grey	grey	grey	grey	orange	grey
28157_4#130	28157_4#130	28157_4#130	4_57	1	40	ST40	40	40	UNIV PORTO	Non-hospitalised person	NA	No	No	No	No	No	No	No	Yes	No	No	No	No	No	No	No	No	Yes	No	grey	grey	grey	grey	grey	grey	grey	orange	grey	grey	grey	grey	grey	grey	grey	grey	orange	grey
28157_4#146	28157_4#146	28157_4#146	4_57	1	40	ST40	40	40	UNIV PORTO	Non-hospitalised person	NA	No	No	No	No	No	No	No	Yes	No	No	No	No	No	No	No	No	Yes	No	grey	grey	grey	grey	grey	grey	grey	orange	grey	grey	grey	grey	grey	grey	grey	grey	orange	grey
28157_4#203	28157_4#203	28157_4#203	4_57	1	40	ST40	40	40	UNIV PORTO	Non-hospitalised person	NA	Yes	No	No	No	No	No	No	Yes	No	Yes	Yes	No	No	No	No	Yes	Yes	No	orange	grey	grey	grey	grey	grey	grey	orange	grey	orange	orange	grey	grey	grey	grey	orange	orange	grey
28157_4#205	28157_4#205	28157_4#205	4_57	1	40	ST40	40	40	UNIV PORTO	Non-hospitalised person	NA	No	No	No	No	No	No	No	Yes	No	No	No	No	No	No	No	No	Yes	No	grey	grey	grey	grey	grey	grey	grey	orange	grey	grey	grey	grey	grey	grey	grey	grey	orange	grey
28157_4#209	28157_4#209	28157_4#209	4_57	1	40	ST40	40	40	UNIV PORTO	Non-hospitalised person	NA	No	No	No	No	No	No	No	Yes	No	No	No	No	No	No	No	No	Yes	No	grey	grey	grey	grey	grey	grey	grey	orange	grey	grey	grey	grey	grey	grey	grey	grey	orange	grey
28157_4#213	28157_4#213	28157_4#213	4_57	1	40	ST40	40	40	UNIV PORTO	Non-hospitalised person	NA	No	No	No	No	No	No	No	Yes	No	No	No	No	No	No	No	No	Yes	No	grey	grey	grey	grey	grey	grey	grey	orange	grey	grey	grey	grey	grey	grey	grey	grey	orange	grey
28157_4#217	28157_4#217	28157_4#217	4_57	1	40	ST40	40	40	UNIV PORTO	Non-hospitalised person	NA	Yes	No	No	No	No	No	No	Yes	No	No	No	No	No	No	No	No	Yes	No	orange	grey	grey	grey	grey	grey	grey	orange	grey	grey	grey	grey	grey	grey	grey	grey	orange	grey
28157_4#225	28157_4#225	28157_4#225	4_57	1	40	ST40	40	40	UNIV PORTO	Non-hospitalised person	NA	No	No	No	No	No	No	No	Yes	No	No	No	No	No	No	No	No	Yes	No	grey	grey	grey	grey	grey	grey	grey	orange	grey	grey	grey	grey	grey	grey	grey	grey	orange	grey
28157_4#234	28157_4#234	28157_4#234	4_57	1	40	ST40	40	40	UNIV PORTO	Non-hospitalised person	NA	Yes	No	No	No	No	No	No	Yes	No	Yes	Yes	No	No	No	No	Yes	Yes	No	orange	grey	grey	grey	grey	grey	grey	orange	grey	orange	orange	grey	grey	grey	grey	orange	orange	grey
28157_4#258	28157_4#258	28157_4#258	4_57	1	40	ST40	40	40	UNIV PORTO	Non-hospitalised person	NA	No	No	No	No	No	No	No	Yes	No	No	No	No	No	No	No	No	Yes	No	grey	grey	grey	grey	grey	grey	grey	orange	grey	grey	grey	grey	grey	grey	grey	grey	orange	grey
28157_4#321	28157_4#321	28157_4#321	4_57	1	40	ST40	40	40	UNIV PORTO	Non-hospitalised person	NA	No	No	No	No	No	No	No	Yes	No	No	No	No	No	No	No	No	Yes	No	grey	grey	grey	grey	grey	grey	grey	orange	grey	grey	grey	grey	grey	grey	grey	grey	orange	grey
28157_4#335	28157_4#335	28157_4#335	4_57	1	40	ST40	40	40	UNIV PORTO	Non-hospitalised person	NA	No	No	No	No	No	No	No	Yes	No	No	No	No	No	No	No	No	Yes	No	grey	grey	grey	grey	grey	grey	grey	orange	grey	grey	grey	grey	grey	grey	grey	grey	orange	grey
28157_4#343	28157_4#343	28157_4#343	4_57	1	40	ST40	40	40	UNIV PORTO	Non-hospitalised person	NA	Yes	No	No	No	No	No	No	Yes	No	Yes	Yes	No	No	No	No	Yes	Yes	No	orange	grey	grey	grey	grey	grey	grey	orange	grey	orange	orange	grey	grey	grey	grey	orange	orange	grey
28157_4#347	28157_4#347	28157_4#347	4_57	1	40	ST40	40	40	UNIV PORTO	Non-hospitalised person	NA	No	No	No	No	No	No	No	Yes	No	No	No	No	No	No	No	No	Yes	No	grey	grey	grey	grey	grey	grey	grey	orange	grey	grey	grey	grey	grey	grey	grey	grey	orange	grey
28157_4#380	28157_4#380	28157_4#380	4_57	1	40	ST40	40	40	UNIV PORTO	Non-hospitalised person	NA	Yes	No	No	No	No	No	No	Yes	No	Yes	Yes	No	No	No	No	Yes	Yes	No	orange	grey	grey	grey	grey	grey	grey	orange	grey	orange	orange	grey	grey	grey	grey	orange	orange	grey
28832_2#168	28832_2#168	28832_2#168	4_57	1	40	ST40	40	40	HRYC	Non-hospitalised person	NA	No	No	No	No	No	No	No	Yes	No	No	No	No	No	No	No	No	No	No	grey	grey	grey	grey	grey	grey	grey	orange	grey	grey	grey	grey	grey	grey	grey	grey	grey	grey
28832_2#176	28832_2#176	28832_2#176	4_57	1	40	ST40	40	40	HRYC	Non-hospitalised person	NA	Yes	No	No	No	No	No	No	Yes	No	No	No	No	No	No	No	No	Yes	No	orange	grey	grey	grey	grey	grey	grey	orange	grey	grey	grey	grey	grey	grey	grey	grey	orange	grey
28832_2#213	28832_2#213	28832_2#213	4_57	1	40	ST40	40	40	HRYC	Non-hospitalised person	NA	Yes	No	No	No	No	No	No	Yes	No	No	No	No	No	No	No	No	Yes	No	orange	grey	grey	grey	grey	grey	grey	orange	grey	grey	grey	grey	grey	grey	grey	grey	orange	grey
28832_2#225	28832_2#225	28832_2#225	4_57	1	40	ST40	40	40	HRYC	Non-hospitalised person	NA	Yes	No	No	No	No	No	No	Yes	No	Yes	Yes	No	No	No	No	Yes	Yes	No	orange	grey	grey	grey	grey	grey	grey	orange	grey	orange	orange	grey	grey	grey	grey	orange	orange	grey
28832_2#241	28832_2#241	28832_2#241	4_57	1	40	ST40	40	40	HRYC	Non-hospitalised person	NA	Yes	No	No	No	No	No	No	Yes	No	Yes	Yes	No	No	No	No	No	Yes	No	orange	grey	grey	grey	grey	grey	grey	orange	grey	orange	orange	grey	grey	grey	grey	grey	orange	grey
28832_2#31	28832_2#31	28832_2#31	4_57	1	40	ST40	40	40	HRYC	Non-hospitalised person	NA	No	No	No	No	No	No	No	Yes	No	No	No	No	No	No	No	No	No	No	grey	grey	grey	grey	grey	grey	grey	orange	grey	grey	grey	grey	grey	grey	grey	grey	grey	grey
28832_2#370	28832_2#370	28832_2#370	4_57	1	40	ST40	40	40	HRYC	Non-hospitalised person	NA	Yes	No	No	No	No	No	No	Yes	No	No	No	No	No	No	No	No	Yes	No	orange	grey	grey	grey	grey	grey	grey	orange	grey	grey	grey	grey	grey	grey	grey	grey	orange	grey
28832_2#63	28832_2#63	28832_2#63	4_57	1	40	ST40	40	40	HRYC	Non-hospitalised person	NA	No	No	No	No	No	No	No	Yes	No	No	No	No	No	No	No	No	No	No	grey	grey	grey	grey	grey	grey	grey	orange	grey	grey	grey	grey	grey	grey	grey	grey	grey	grey
29594_2#58	29594_2#58	29594_2#58	4_57	1	40	ST40	40	40	HRYC	Non-hospitalised person	NA	Yes	No	No	No	No	No	No	Yes	No	Yes	Yes	No	No	No	No	No	Yes	No	orange	grey	grey	grey	grey	grey	grey	orange	grey	orange	orange	grey	grey	grey	grey	grey	orange	grey
29594_2#95	29594_2#95	29594_2#95	4_57	1	40	ST40	40	40	HRYC	Non-hospitalised person	NA	No	No	No	No	No	No	No	Yes	No	No	No	No	No	No	No	No	Yes	No	grey	grey	grey	grey	grey	grey	grey	orange	grey	grey	grey	grey	grey	grey	grey	grey	orange	grey
26975_2#20	26975_2#20	26975_2#20	4_57	1	40	ST40	40	40	UMCU	Old human isolate	NA	No	No	No	No	No	No	No	Yes	No	No	No	No	No	No	No	No	No	No	grey	grey	grey	grey	grey	grey	grey	orange	grey	grey	grey	grey	grey	grey	grey	grey	grey	grey
26975_1#76	26975_1#76	26975_1#76	4_57	1	40	ST40	40	40	UMCU	Others	NA	Yes	No	No	No	No	No	No	Yes	No	Yes	Yes	No	No	No	No	Yes	Yes	No	orange	grey	grey	grey	grey	grey	grey	orange	grey	orange	orange	grey	grey	grey	grey	orange	orange	grey
26975_2#19	26975_2#19	26975_2#19	4_57	1	40	ST40	40	40	UMCU	Others	NA	No	No	No	No	No	No	No	Yes	No	No	No	No	No	No	No	No	No	No	grey	grey	grey	grey	grey	grey	grey	orange	grey	grey	grey	grey	grey	grey	grey	grey	grey	grey
27688_1#236	27688_1#236	27688_1#236	4_57	1	40	ST40	40	40	UNIV RIOJA	Others	NA	No	No	No	No	No	No	No	Yes	No	No	No	No	No	No	No	No	Yes	No	grey	grey	grey	grey	grey	grey	grey	orange	grey	grey	grey	grey	grey	grey	grey	grey	orange	grey
28157_4#60	28157_4#60	28157_4#60	4_57	1	40	ST40	40	40	UNIV PORTO	Others	NA	No	No	No	No	No	No	No	Yes	No	No	No	No	No	No	No	No	Yes	No	grey	grey	grey	grey	grey	grey	grey	orange	grey	grey	grey	grey	grey	grey	grey	grey	orange	grey
26975_2#240	26975_2#240	26975_2#240	4_57	1	40	ST40	40	40	UMCU	Wild bird	NA	No	No	No	No	No	No	No	Yes	No	No	No	No	No	No	No	No	Yes	Yes	grey	grey	grey	grey	grey	grey	grey	orange	grey	grey	grey	grey	grey	grey	grey	grey	orange	orange
26975_2#241	26975_2#241	26975_2#241	4_57	1	40	ST40	40	40	UMCU	Wild bird	NA	No	No	No	No	No	No	No	Yes	No	No	No	No	No	No	No	No	Yes	Yes	grey	grey	grey	grey	grey	grey	grey	orange	grey	grey	grey	grey	grey	grey	grey	grey	orange	orange
26975_2#52	26975_2#52	26975_2#52	4_57	1	40	ST40	40	40	UMCU	Wild bird	NA	Yes	No	No	No	No	No	No	Yes	No	Yes	No	No	No	No	No	Yes	Yes	No	orange	grey	grey	grey	grey	grey	grey	orange	grey	orange	grey	grey	grey	grey	grey	orange	orange	grey
ERR3405830_E_fcs_Pop4	ERR3405830_E_fcs_Pop4	ERR3405830	190	NA	40	ST40	40	NA	Baby gut	Neonatal	Caesarean	No	No	Yes	No	No	No	No	Yes	No	No	No	No	No	No	No	No	No	Yes	grey	grey	orange	grey	grey	grey	grey	orange	grey	grey	grey	grey	grey	grey	grey	grey	grey	orange
26975_1#163	26975_1#163	26975_1#163	20	20	NA	NA	41	41	UMCU	Hospitalised patient	NA	Yes	No	No	No	No	No	No	Yes	No	No	No	No	No	No	No	Yes	Yes	Yes	orange	grey	grey	grey	grey	grey	grey	orange	grey	grey	grey	grey	grey	grey	grey	orange	orange	orange
26975_1#262	26975_1#262	26975_1#262	20	20	NA	NA	41	41	UMCU	Hospitalised patient	NA	No	No	No	No	No	No	No	Yes	No	Yes	Yes	No	No	No	No	No	Yes	Yes	grey	grey	grey	grey	grey	grey	grey	orange	grey	orange	orange	grey	grey	grey	grey	grey	orange	orange
26975_1#275	26975_1#275	26975_1#275	20	20	NA	NA	41	41	UMCU	Hospitalised patient	NA	Yes	No	No	No	No	No	No	Yes	No	Yes	Yes	No	No	No	No	Yes	Yes	Yes	orange	grey	grey	grey	grey	grey	grey	orange	grey	orange	orange	grey	grey	grey	grey	orange	orange	orange
26975_1#284	26975_1#284	26975_1#284	20	20	NA	NA	41	41	UMCU	Hospitalised patient	NA	Yes	No	No	No	No	No	No	Yes	No	Yes	Yes	No	No	No	No	Yes	Yes	Yes	orange	grey	grey	grey	grey	grey	grey	orange	grey	orange	orange	grey	grey	grey	grey	orange	orange	orange
26975_1#294	26975_1#294	26975_1#294	20	20	NA	NA	41	41	ENARE-UMCU	Hospitalised patient	NA	Yes	No	No	No	No	No	No	Yes	No	No	No	No	No	No	No	Yes	Yes	Yes	orange	grey	grey	grey	grey	grey	grey	orange	grey	grey	grey	grey	grey	grey	grey	orange	orange	orange
26975_1#377	26975_1#377	26975_1#377	20	20	NA	NA	41	41	UMCU	Hospitalised patient	NA	No	No	No	No	No	No	No	Yes	No	Yes	No	No	No	No	No	No	Yes	No	grey	grey	grey	grey	grey	grey	grey	orange	grey	orange	grey	grey	grey	grey	grey	grey	orange	grey
26975_2#164	26975_2#164	26975_2#164	20	20	NA	NA	41	41	UMCU	Hospitalised patient	NA	Yes	No	No	No	No	No	No	Yes	No	Yes	Yes	No	No	No	No	Yes	Yes	Yes	orange	grey	grey	grey	grey	grey	grey	orange	grey	orange	orange	grey	grey	grey	grey	orange	orange	orange
26975_2#213	26975_2#213	26975_2#213	20	20	NA	NA	41	41	UMCU	Hospitalised patient	NA	No	No	No	No	No	No	No	Yes	No	No	No	No	No	No	No	No	Yes	Yes	grey	grey	grey	grey	grey	grey	grey	orange	grey	grey	grey	grey	grey	grey	grey	grey	orange	orange
27688_1#117	27688_1#117	27688_1#117	20	20	NA	NA	41	41	HRYC	Hospitalised patient	NA	No	No	No	No	No	No	No	Yes	No	No	No	No	No	No	No	No	Yes	No	grey	grey	grey	grey	grey	grey	grey	orange	grey	grey	grey	grey	grey	grey	grey	grey	orange	grey
27688_1#279	27688_1#279	27688_1#279	20	20	NA	NA	41	41	HRYC	Hospitalised patient	NA	No	No	No	No	No	No	No	Yes	No	No	No	No	No	No	No	No	Yes	No	grey	grey	grey	grey	grey	grey	grey	orange	grey	grey	grey	grey	grey	grey	grey	grey	orange	grey
27688_1#327	27688_1#327	27688_1#327	20	20	NA	NA	41	41	HRYC	Hospitalised patient	NA	No	No	No	No	No	No	No	Yes	No	No	No	No	No	No	No	No	Yes	Yes	grey	grey	grey	grey	grey	grey	grey	orange	grey	grey	grey	grey	grey	grey	grey	grey	orange	orange
28099_2#143	28099_2#143	28099_2#143	20	20	NA	NA	41	41	UNIV PORTO	Hospitalised patient	NA	No	No	No	No	No	No	No	Yes	No	No	No	No	No	No	No	No	Yes	No	grey	grey	grey	grey	grey	grey	grey	orange	grey	grey	grey	grey	grey	grey	grey	grey	orange	grey
28099_2#220	28099_2#220	28099_2#220	20	20	NA	NA	41	41	UNIV PORTO	Hospitalised patient	NA	Yes	No	No	No	No	No	No	Yes	No	Yes	No	No	No	No	No	Yes	Yes	Yes	orange	grey	grey	grey	grey	grey	grey	orange	grey	orange	grey	grey	grey	grey	grey	orange	orange	orange
28099_2#45	28099_2#45	28099_2#45	20	20	NA	NA	41	41	UNIV PORTO	Hospitalised patient	NA	No	No	No	No	No	No	No	Yes	No	No	No	No	No	No	No	No	Yes	Yes	grey	grey	grey	grey	grey	grey	grey	orange	grey	grey	grey	grey	grey	grey	grey	grey	orange	orange
28099_2#49	28099_2#49	28099_2#49	20	20	NA	NA	41	41	UNIV PORTO	Hospitalised patient	NA	Yes	No	No	No	No	No	No	Yes	No	No	No	No	No	No	No	Yes	Yes	Yes	orange	grey	grey	grey	grey	grey	grey	orange	grey	grey	grey	grey	grey	grey	grey	orange	orange	orange
28099_2#81	28099_2#81	28099_2#81	20	20	NA	NA	41	41	UNIV PORTO	Hospitalised patient	NA	Yes	No	No	No	No	No	No	Yes	No	Yes	Yes	No	No	No	No	Yes	Yes	Yes	orange	grey	grey	grey	grey	grey	grey	orange	grey	orange	orange	grey	grey	grey	grey	orange	orange	orange
28099_2#85	28099_2#85	28099_2#85	20	20	NA	NA	41	41	UNIV PORTO	Hospitalised patient	NA	No	No	No	No	No	No	No	Yes	No	No	No	No	No	No	No	No	Yes	Yes	grey	grey	grey	grey	grey	grey	grey	orange	grey	grey	grey	grey	grey	grey	grey	grey	orange	orange
28832_2#236	28832_2#236	28832_2#236	20	20	NA	NA	41	41	HRYC	Hospitalised patient	NA	No	No	No	No	No	No	No	Yes	No	No	No	No	No	No	No	No	Yes	No	grey	grey	grey	grey	grey	grey	grey	orange	grey	grey	grey	grey	grey	grey	grey	grey	orange	grey
26975_2#33	26975_2#33	26975_2#33	20	20	NA	NA	41	41	UMCU	Old human isolate	NA	No	No	No	No	No	No	No	Yes	No	No	No	No	No	No	No	No	No	No	grey	grey	grey	grey	grey	grey	grey	orange	grey	grey	grey	grey	grey	grey	grey	grey	grey	grey
26975_1#100	26975_1#100	26975_1#100	20	20	NA	NA	41	41	UMCU	Hospitalised patient	NA	No	No	No	No	No	No	No	Yes	No	No	No	No	No	No	No	No	No	No	grey	grey	grey	grey	grey	grey	grey	orange	grey	grey	grey	grey	grey	grey	grey	grey	grey	grey
26975_1#127	26975_1#127	26975_1#127	20	20	NA	NA	41	41	UMCU	Hospitalised patient	NA	No	No	No	No	No	No	No	Yes	No	No	No	No	No	No	No	No	Yes	No	grey	grey	grey	grey	grey	grey	grey	orange	grey	grey	grey	grey	grey	grey	grey	grey	orange	grey
ERR3404821_E_fcs_Pop20	ERR3404821_E_fcs_Pop20	ERR3404821	20	NA	NA	NA	41	NA	Baby gut	Neonatal	Caesarean	No	No	No	No	No	No	No	Yes	No	Yes	No	No	No	No	No	No	Yes	No	grey	grey	grey	grey	grey	grey	grey	orange	grey	orange	grey	grey	grey	grey	grey	grey	orange	grey
ERR3405630_E_fcs_Pop20	ERR3405630_E_fcs_Pop20	ERR3405630	20	NA	NA	NA	41	NA	Baby gut	Neonatal	Vaginal	No	No	No	No	No	No	No	Yes	No	No	No	No	No	No	No	No	Yes	No	grey	grey	grey	grey	grey	grey	grey	orange	grey	grey	grey	grey	grey	grey	grey	grey	orange	grey
ERR3405631_E_fcs_Pop20	ERR3405631_E_fcs_Pop20	ERR3405631	20	NA	NA	NA	41	NA	Baby gut	Neonatal	Vaginal	No	No	No	No	No	No	No	Yes	No	No	No	No	No	No	No	No	Yes	No	grey	grey	grey	grey	grey	grey	grey	orange	grey	grey	grey	grey	grey	grey	grey	grey	orange	grey
26975_1#260	26975_1#260	26975_1#260	22	22	NA	NA	44	44	UMCU	Hospitalised patient	NA	No	No	No	No	No	No	No	Yes	No	No	No	No	No	No	No	No	Yes	No	grey	grey	grey	grey	grey	grey	grey	orange	grey	grey	grey	grey	grey	grey	grey	grey	orange	grey
26975_1#270	26975_1#270	26975_1#270	22	22	NA	NA	44	44	UMCU	Hospitalised patient	NA	No	No	No	No	No	No	No	Yes	No	No	No	No	No	No	No	No	Yes	No	grey	grey	grey	grey	grey	grey	grey	orange	grey	grey	grey	grey	grey	grey	grey	grey	orange	grey
26975_2#191	26975_2#191	26975_2#191	22	22	NA	NA	new_alleles	44	UMCU	Hospitalised patient	NA	No	No	No	No	No	No	No	Yes	No	No	No	No	No	No	No	No	Yes	No	grey	grey	grey	grey	grey	grey	grey	orange	grey	grey	grey	grey	grey	grey	grey	grey	orange	grey
26975_2#2	26975_2#2	26975_2#2	22	22	NA	NA	44	44	UMCU	Hospitalised patient	NA	No	No	No	No	No	No	No	Yes	No	No	No	No	No	No	No	No	Yes	No	grey	grey	grey	grey	grey	grey	grey	orange	grey	grey	grey	grey	grey	grey	grey	grey	orange	grey
26975_2#7	26975_2#7	26975_2#7	22	22	NA	NA	44	44	UMCU	Hospitalised patient	NA	No	No	No	No	No	No	No	Yes	No	No	No	No	No	No	No	No	No	No	grey	grey	grey	grey	grey	grey	grey	orange	grey	grey	grey	grey	grey	grey	grey	grey	grey	grey
27688_1#32	27688_1#32	27688_1#32	22	22	NA	NA	44	44	HRYC	Hospitalised patient	NA	Yes	No	No	No	No	No	No	Yes	No	Yes	No	No	No	No	No	No	Yes	No	orange	grey	grey	grey	grey	grey	grey	orange	grey	orange	grey	grey	grey	grey	grey	grey	orange	grey
28099_2#159	28099_2#159	28099_2#159	22	22	NA	NA	44	44	UNIV PORTO	Hospitalised patient	NA	No	No	No	No	No	No	No	Yes	No	No	No	No	No	No	No	No	Yes	No	grey	grey	grey	grey	grey	grey	grey	orange	grey	grey	grey	grey	grey	grey	grey	grey	orange	grey
28832_2#147	28832_2#147	28832_2#147	22	22	NA	NA	44	44	HRYC	Hospitalised patient	NA	Yes	No	No	No	No	No	No	Yes	No	Yes	No	No	No	No	No	No	Yes	No	orange	grey	grey	grey	grey	grey	grey	orange	grey	orange	grey	grey	grey	grey	grey	grey	orange	grey
26975_1#47	26975_1#47	26975_1#47	22	22	NA	NA	44	44	UMCU	Non-hospitalised person	NA	No	No	No	No	No	No	No	Yes	No	No	No	No	No	No	No	No	Yes	No	grey	grey	grey	grey	grey	grey	grey	orange	grey	grey	grey	grey	grey	grey	grey	grey	orange	grey
29594_2#103	29594_2#103	29594_2#103	22	22	NA	NA	44	44	UNIV RIOJA	Non-hospitalised person	NA	No	No	No	No	No	No	No	Yes	No	No	No	No	No	No	No	No	Yes	No	grey	grey	grey	grey	grey	grey	grey	orange	grey	grey	grey	grey	grey	grey	grey	grey	orange	grey
29594_2#34	29594_2#34	29594_2#34	22	22	NA	NA	44	44	UNIV RIOJA	Non-hospitalised person	NA	Yes	No	No	No	No	No	No	Yes	No	Yes	No	No	No	No	No	No	Yes	No	orange	grey	grey	grey	grey	grey	grey	orange	grey	orange	grey	grey	grey	grey	grey	grey	orange	grey
29594_2#44	29594_2#44	29594_2#44	22	22	NA	NA	44	44	UNIV RIOJA	Non-hospitalised person	NA	Yes	No	No	No	No	No	No	Yes	No	Yes	No	No	No	No	No	No	Yes	No	orange	grey	grey	grey	grey	grey	grey	orange	grey	orange	grey	grey	grey	grey	grey	grey	orange	grey
29594_2#99	29594_2#99	29594_2#99	22	22	NA	NA	44	44	HRYC	Non-hospitalised person	NA	No	No	No	No	No	No	No	Yes	No	No	No	No	No	No	No	No	Yes	No	grey	grey	grey	grey	grey	grey	grey	orange	grey	grey	grey	grey	grey	grey	grey	grey	orange	grey
28157_4#283	28157_4#283	28157_4#283	22	22	NA	NA	44	44	UNIV PORTO	Others	NA	No	No	No	No	No	No	No	Yes	No	No	No	No	No	No	No	No	Yes	No	grey	grey	grey	grey	grey	grey	grey	orange	grey	grey	grey	grey	grey	grey	grey	grey	orange	grey
ERR3404698_E_fcs_Pop22	ERR3404698_E_fcs_Pop22	ERR3404698	22	NA	NA	NA	44	NA	Baby gut	Neonatal	Vaginal	No	No	Yes	No	No	No	No	Yes	No	No	No	No	No	No	No	No	Yes	No	grey	grey	orange	grey	grey	grey	grey	orange	grey	grey	grey	grey	grey	grey	grey	grey	orange	grey
ERR3404750_E_fcs_Pop22	ERR3404750_E_fcs_Pop22	ERR3404750	22	NA	NA	NA	44	NA	Baby gut	Neonatal	Caesarean	No	No	No	No	No	No	No	Yes	No	No	No	No	No	No	No	No	Yes	No	grey	grey	grey	grey	grey	grey	grey	orange	grey	grey	grey	grey	grey	grey	grey	grey	orange	grey
ERR3404751_E_fcs_Pop22	ERR3404751_E_fcs_Pop22	ERR3404751	22	NA	NA	NA	44	NA	Baby gut	Neonatal	Caesarean	No	No	No	No	No	No	No	Yes	No	No	No	No	No	No	No	No	Yes	No	grey	grey	grey	grey	grey	grey	grey	orange	grey	grey	grey	grey	grey	grey	grey	grey	orange	grey
ERR3404964_E_fcs_Pop22	ERR3404964_E_fcs_Pop22	ERR3404964	22	NA	NA	NA	44	NA	Baby gut	Neonatal	Vaginal	No	No	No	No	No	No	No	Yes	No	Yes	No	No	No	No	No	No	Yes	Yes	grey	grey	grey	grey	grey	grey	grey	orange	grey	orange	grey	grey	grey	grey	grey	grey	orange	orange
ERR3404969_E_fcs_Pop22	ERR3404969_E_fcs_Pop22	ERR3404969	22	NA	NA	NA	44	NA	Baby gut	Neonatal	Caesarean	No	No	Yes	No	No	No	No	Yes	No	Yes	No	No	No	No	No	No	Yes	No	grey	grey	orange	grey	grey	grey	grey	orange	grey	orange	grey	grey	grey	grey	grey	grey	orange	grey
ERR3404985_E_fcs_Pop22	ERR3404985_E_fcs_Pop22	ERR3404985	22	NA	NA	NA	44	NA	Baby gut	Neonatal	Vaginal	No	No	No	No	No	No	No	Yes	No	No	No	No	No	No	No	No	Yes	Yes	grey	grey	grey	grey	grey	grey	grey	orange	grey	grey	grey	grey	grey	grey	grey	grey	orange	orange
ERR3405080_E_fcs_Pop22	ERR3405080_E_fcs_Pop22	ERR3405080	22	NA	NA	NA	44	NA	Baby gut	Neonatal	Vaginal	No	No	Yes	No	No	No	No	Yes	No	Yes	No	No	No	No	No	No	Yes	No	grey	grey	orange	grey	grey	grey	grey	orange	grey	orange	grey	grey	grey	grey	grey	grey	orange	grey
ERR3405101_E_fcs_Pop22	ERR3405101_E_fcs_Pop22	ERR3405101	22	NA	NA	NA	44	NA	Baby gut	Neonatal	Vaginal	Yes	No	No	No	No	No	No	Yes	No	Yes	No	No	No	No	No	No	Yes	No	orange	grey	grey	grey	grey	grey	grey	orange	grey	orange	grey	grey	grey	grey	grey	grey	orange	grey
ERR3405175_E_fcs_Pop22	ERR3405175_E_fcs_Pop22	ERR3405175	22	NA	NA	NA	44	NA	Baby gut	Neonatal	Vaginal	No	No	Yes	No	No	No	No	Yes	No	No	No	No	No	No	No	No	No	No	grey	grey	orange	grey	grey	grey	grey	orange	grey	grey	grey	grey	grey	grey	grey	grey	grey	grey
ERR3405239_E_fcs_Pop22	ERR3405239_E_fcs_Pop22	ERR3405239	22	NA	NA	NA	44	NA	Baby gut	Neonatal	Caesarean	No	No	No	No	No	No	No	Yes	No	Yes	No	No	No	No	No	No	Yes	No	grey	grey	grey	grey	grey	grey	grey	orange	grey	orange	grey	grey	grey	grey	grey	grey	orange	grey
ERR3405240_E_fcs_Pop22	ERR3405240_E_fcs_Pop22	ERR3405240	22	NA	NA	NA	44	NA	Baby gut	Neonatal	Caesarean	No	No	No	No	No	No	No	Yes	No	Yes	No	No	No	No	No	No	Yes	No	grey	grey	grey	grey	grey	grey	grey	orange	grey	orange	grey	grey	grey	grey	grey	grey	orange	grey
ERR3405252_E_fcs_Pop22	ERR3405252_E_fcs_Pop22	ERR3405252	22	NA	NA	NA	44	NA	Baby gut	Neonatal	Caesarean	No	No	Yes	No	No	No	No	Yes	No	Yes	No	No	No	No	No	No	Yes	No	grey	grey	orange	grey	grey	grey	grey	orange	grey	orange	grey	grey	grey	grey	grey	grey	orange	grey
ERR3405329_E_fcs_Pop22	ERR3405329_E_fcs_Pop22	ERR3405329	22	NA	NA	NA	44	NA	Baby gut	Neonatal	Caesarean	No	No	No	No	No	No	No	Yes	No	No	No	No	No	No	No	No	Yes	No	grey	grey	grey	grey	grey	grey	grey	orange	grey	grey	grey	grey	grey	grey	grey	grey	orange	grey
ERR3405330_E_fcs_Pop22	ERR3405330_E_fcs_Pop22	ERR3405330	22	NA	NA	NA	44	NA	Baby gut	Neonatal	Caesarean	No	No	No	No	No	No	No	Yes	No	No	Yes	No	No	No	No	No	Yes	No	grey	grey	grey	grey	grey	grey	grey	orange	grey	grey	orange	grey	grey	grey	grey	grey	orange	grey
ERR3405338_E_fcs_Pop22	ERR3405338_E_fcs_Pop22	ERR3405338	22	NA	NA	NA	44	NA	Baby gut	Neonatal	Vaginal	No	No	Yes	No	No	No	No	Yes	No	No	No	No	No	No	No	No	No	No	grey	grey	orange	grey	grey	grey	grey	orange	grey	grey	grey	grey	grey	grey	grey	grey	grey	grey
ERR3405339_E_fcs_Pop22	ERR3405339_E_fcs_Pop22	ERR3405339	22	NA	NA	NA	44	NA	Baby gut	Neonatal	Vaginal	No	No	Yes	No	No	No	No	Yes	No	No	No	No	No	No	No	No	Yes	No	grey	grey	orange	grey	grey	grey	grey	orange	grey	grey	grey	grey	grey	grey	grey	grey	orange	grey
ERR3405434_E_fcs_Pop22	ERR3405434_E_fcs_Pop22	ERR3405434	22	NA	NA	NA	44	NA	Baby gut	Neonatal	Vaginal	No	No	No	No	No	No	No	Yes	No	Yes	No	No	No	No	No	No	Yes	No	grey	grey	grey	grey	grey	grey	grey	orange	grey	orange	grey	grey	grey	grey	grey	grey	orange	grey
ERR3405435_E_fcs_Pop22	ERR3405435_E_fcs_Pop22	ERR3405435	22	NA	NA	NA	44	NA	Baby gut	Neonatal	Vaginal	No	No	No	No	No	No	No	Yes	No	Yes	No	No	No	No	No	No	Yes	No	grey	grey	grey	grey	grey	grey	grey	orange	grey	orange	grey	grey	grey	grey	grey	grey	orange	grey
ERR3405489_E_fcs_Pop22	ERR3405489_E_fcs_Pop22	ERR3405489	22	NA	NA	NA	44	NA	Baby gut	Neonatal	Caesarean	No	No	No	No	No	No	No	Yes	No	No	No	No	No	No	No	No	Yes	No	grey	grey	grey	grey	grey	grey	grey	orange	grey	grey	grey	grey	grey	grey	grey	grey	orange	grey
ERR3405491_E_fcs_Pop22	ERR3405491_E_fcs_Pop22	ERR3405491	22	NA	NA	NA	44	NA	Baby gut	Neonatal	Caesarean	No	No	No	No	No	No	No	Yes	No	No	No	No	No	No	No	No	Yes	No	grey	grey	grey	grey	grey	grey	grey	orange	grey	grey	grey	grey	grey	grey	grey	grey	orange	grey
ERR3405769_E_fcs_Pop22	ERR3405769_E_fcs_Pop22	ERR3405769	22	NA	NA	NA	44	NA	Baby gut	Neonatal	Caesarean	No	No	Yes	No	No	No	No	Yes	No	No	No	No	No	No	No	No	No	No	grey	grey	orange	grey	grey	grey	grey	orange	grey	grey	grey	grey	grey	grey	grey	grey	grey	grey
ERR3405807_E_fcs_Pop22	ERR3405807_E_fcs_Pop22	ERR3405807	22	NA	NA	NA	44	NA	Baby gut	Neonatal	Vaginal	No	No	Yes	No	No	No	No	Yes	No	Yes	No	No	No	No	No	No	Yes	No	grey	grey	orange	grey	grey	grey	grey	orange	grey	orange	grey	grey	grey	grey	grey	grey	orange	grey
ERR3405810_E_fcs_Pop22	ERR3405810_E_fcs_Pop22	ERR3405810	22	NA	NA	NA	44	NA	Baby gut	Neonatal	Vaginal	No	No	No	No	No	No	No	Yes	No	Yes	No	No	No	No	No	No	Yes	No	grey	grey	grey	grey	grey	grey	grey	orange	grey	orange	grey	grey	grey	grey	grey	grey	orange	grey
ERR3405848_E_fcs_Pop22	ERR3405848_E_fcs_Pop22	ERR3405848	22	NA	NA	NA	44	NA	Baby gut	Neonatal	Caesarean	No	No	No	No	No	No	No	Yes	No	No	No	No	No	No	No	No	Yes	No	grey	grey	grey	grey	grey	grey	grey	orange	grey	grey	grey	grey	grey	grey	grey	grey	orange	grey
ERR3406138_E_fcs_Pop22	ERR3406138_E_fcs_Pop22	ERR3406138	22	NA	NA	NA	44	NA	Baby gut	Neonatal	Caesarean	No	No	No	No	No	No	No	Yes	No	Yes	No	No	No	No	No	No	No	No	grey	grey	grey	grey	grey	grey	grey	orange	grey	orange	grey	grey	grey	grey	grey	grey	grey	grey
ERR3406188_E_fcs_Pop22	ERR3406188_E_fcs_Pop22	ERR3406188	22	NA	NA	NA	44	NA	Baby gut	Neonatal	Vaginal	No	No	No	No	No	No	No	Yes	No	No	No	No	No	No	No	No	Yes	No	grey	grey	grey	grey	grey	grey	grey	orange	grey	grey	grey	grey	grey	grey	grey	grey	orange	grey
28832_2#34	28832_2#34	28832_2#34	25	24	NA	NA	47	47	HRYC	Hospitalised patient	NA	Yes	No	No	No	No	No	No	Yes	No	Yes	Yes	No	No	No	No	Yes	Yes	Yes	orange	grey	grey	grey	grey	grey	grey	orange	grey	orange	orange	grey	grey	grey	grey	orange	orange	orange
26975_1#52	26975_1#52	26975_1#52	25	24	NA	NA	47	47	UMCU	Non-hospitalised person	NA	Yes	No	No	No	No	No	No	Yes	No	Yes	Yes	No	No	No	No	Yes	Yes	No	orange	grey	grey	grey	grey	grey	grey	orange	grey	orange	orange	grey	grey	grey	grey	orange	orange	grey
28157_4#235	28157_4#235	28157_4#235	25	24	NA	NA	47	47	UNIV PORTO	Non-hospitalised person	NA	Yes	No	No	No	No	No	No	Yes	No	Yes	Yes	No	No	No	No	Yes	Yes	No	orange	grey	grey	grey	grey	grey	grey	orange	grey	orange	orange	grey	grey	grey	grey	orange	orange	grey
28832_2#188	28832_2#188	28832_2#188	25	24	NA	NA	47	47	HRYC	Non-hospitalised person	NA	Yes	No	No	No	No	No	No	Yes	No	Yes	Yes	No	No	No	No	Yes	Yes	Yes	orange	grey	grey	grey	grey	grey	grey	orange	grey	orange	orange	grey	grey	grey	grey	orange	orange	orange
28832_2#378	28832_2#378	28832_2#378	25	24	NA	NA	47	47	HRYC	Non-hospitalised person	NA	Yes	No	No	No	No	No	No	Yes	No	Yes	Yes	No	No	No	No	Yes	Yes	Yes	orange	grey	grey	grey	grey	grey	grey	orange	grey	orange	orange	grey	grey	grey	grey	orange	orange	orange
29594_2#153	29594_2#153	29594_2#153	25	24	NA	NA	47	47	HRYC	Non-hospitalised person	NA	Yes	No	No	No	No	No	No	Yes	No	Yes	Yes	No	No	No	No	Yes	Yes	Yes	orange	grey	grey	grey	grey	grey	grey	orange	grey	orange	orange	grey	grey	grey	grey	orange	orange	orange
28099_2#269	28099_2#269	28099_2#269	19	14	NA	NA	49	49	UNIV PORTO	Environment	NA	No	No	No	No	No	No	No	Yes	No	Yes	No	No	No	Yes	No	No	Yes	No	grey	grey	grey	grey	grey	grey	grey	orange	grey	orange	grey	grey	grey	orange	grey	grey	orange	grey
27688_1#59	27688_1#59	27688_1#59	19	14	NA	NA	49	49	UNIV RIOJA	Farm animal	NA	No	No	No	No	No	No	No	Yes	No	Yes	No	No	No	No	No	No	Yes	No	grey	grey	grey	grey	grey	grey	grey	orange	grey	orange	grey	grey	grey	grey	grey	grey	orange	grey
26975_1#239	26975_1#239	26975_1#239	19	14	NA	NA	49	49	UMCU	Hospitalised patient	NA	No	No	No	No	No	No	No	Yes	No	Yes	No	No	No	No	No	No	Yes	No	grey	grey	grey	grey	grey	grey	grey	orange	grey	orange	grey	grey	grey	grey	grey	grey	orange	grey
26975_1#339	26975_1#339	26975_1#339	19	14	NA	NA	49	49	ENARE-UMCU	Hospitalised patient	NA	No	No	No	No	No	No	No	Yes	No	Yes	No	No	No	Yes	No	No	Yes	No	grey	grey	grey	grey	grey	grey	grey	orange	grey	orange	grey	grey	grey	orange	grey	grey	orange	grey
28099_2#10	28099_2#10	28099_2#10	19	14	NA	NA	49	49	UNIV PORTO	Hospitalised patient	NA	No	No	No	No	No	No	No	Yes	No	Yes	No	No	No	Yes	No	No	Yes	No	grey	grey	grey	grey	grey	grey	grey	orange	grey	orange	grey	grey	grey	orange	grey	grey	orange	grey
26975_1#12	26975_1#12	26975_1#12	19	14	NA	NA	49	49	UMCU	Non-hospitalised person	NA	No	No	No	No	No	No	No	Yes	No	No	No	No	No	No	No	No	No	No	grey	grey	grey	grey	grey	grey	grey	orange	grey	grey	grey	grey	grey	grey	grey	grey	grey	grey
28099_2#108	28099_2#108	28099_2#108	19	14	NA	NA	49	49	UNIV PORTO	Others	NA	No	No	No	No	No	No	No	Yes	No	Yes	No	No	No	Yes	Yes	No	Yes	No	grey	grey	grey	grey	grey	grey	grey	orange	grey	orange	grey	grey	grey	orange	orange	grey	orange	grey
28157_4#105	28157_4#105	28157_4#105	19	14	NA	NA	49	49	UNIV PORTO	Others	NA	Yes	No	No	No	No	No	No	Yes	No	No	No	No	No	No	No	No	Yes	No	orange	grey	grey	grey	grey	grey	grey	orange	grey	grey	grey	grey	grey	grey	grey	grey	orange	grey
28157_4#137	28157_4#137	28157_4#137	19	14	NA	NA	49	49	UNIV PORTO	Others	NA	Yes	No	No	No	No	No	No	Yes	No	No	No	No	No	No	No	No	Yes	No	orange	grey	grey	grey	grey	grey	grey	orange	grey	grey	grey	grey	grey	grey	grey	grey	orange	grey
28157_4#56	28157_4#56	28157_4#56	19	14	NA	NA	49	49	UNIV PORTO	Others	NA	No	No	No	No	No	No	No	Yes	No	No	No	No	No	No	No	No	No	No	grey	grey	grey	grey	grey	grey	grey	orange	grey	grey	grey	grey	grey	grey	grey	grey	grey	grey
28157_4#219	28157_4#219	28157_4#219	19	14	NA	NA	49	49	UNIV PORTO	Farm animal	NA	No	No	No	No	No	No	No	Yes	No	No	No	No	No	No	No	No	Yes	No	grey	grey	grey	grey	grey	grey	grey	orange	grey	grey	grey	grey	grey	grey	grey	grey	orange	grey
28832_2#335	28832_2#335	28832_2#335	19	14	NA	NA	49	49	HRYC	Hospitalised patient	NA	No	No	No	No	No	No	No	Yes	No	Yes	No	No	No	Yes	No	No	Yes	No	grey	grey	grey	grey	grey	grey	grey	orange	grey	orange	grey	grey	grey	orange	grey	grey	orange	grey
ERR3405221_E_fcs_Pop19	ERR3405221_E_fcs_Pop19	ERR3405221	19	NA	NA	NA	49	NA	Baby gut	Neonatal	Caesarean	Yes	No	No	No	No	No	No	Yes	No	No	No	No	No	No	No	No	No	Yes	orange	grey	grey	grey	grey	grey	grey	orange	grey	grey	grey	grey	grey	grey	grey	grey	grey	orange
ERR3405222_E_fcs_Pop19	ERR3405222_E_fcs_Pop19	ERR3405222	19	NA	NA	NA	49	NA	Baby gut	Neonatal	Caesarean	Yes	No	Yes	No	No	No	No	Yes	No	No	No	No	No	No	No	No	No	No	orange	grey	orange	grey	grey	grey	grey	orange	grey	grey	grey	grey	grey	grey	grey	grey	grey	grey
28099_2#330	28099_2#330	28099_2#330	19	14	NA	NA	49	49	UNIV PORTO	Others	NA	No	No	No	No	No	No	No	Yes	No	Yes	No	No	No	Yes	No	No	Yes	Yes	grey	grey	grey	grey	grey	grey	grey	orange	grey	orange	grey	grey	grey	orange	grey	grey	orange	orange
28157_4#332	28157_4#332	28157_4#332	86	92	NA	NA	53	53	UNIV PORTO	Environment	NA	Yes	No	No	No	No	No	No	Yes	No	Yes	No	No	No	Yes	No	No	Yes	Yes	orange	grey	grey	grey	grey	grey	grey	orange	grey	orange	grey	grey	grey	orange	grey	grey	orange	orange
28157_4#24	28157_4#24	28157_4#24	86	92	NA	NA	53	53	UNIV PORTO	Others	NA	Yes	No	No	No	No	No	No	Yes	No	No	No	No	No	Yes	No	No	Yes	No	orange	grey	grey	grey	grey	grey	grey	orange	grey	grey	grey	grey	grey	orange	grey	grey	orange	grey
28099_2#338	28099_2#338	28099_2#338	86	92	NA	NA	53	53	UNIV PORTO	Others	NA	Yes	No	No	No	No	No	No	Yes	No	Yes	No	No	No	Yes	No	No	Yes	No	orange	grey	grey	grey	grey	grey	grey	orange	grey	orange	grey	grey	grey	orange	grey	grey	orange	grey
27688_1#84	27688_1#84	27688_1#84	20	20	NA	NA	54	54	HRYC	Hospitalised patient	NA	No	No	No	No	No	No	No	Yes	No	No	No	No	No	No	No	No	Yes	No	grey	grey	grey	grey	grey	grey	grey	orange	grey	grey	grey	grey	grey	grey	grey	grey	orange	grey
27688_1#344	27688_1#344	27688_1#344	20	20	NA	NA	54	54	HRYC	Hospitalised patient	NA	No	No	No	No	No	No	No	Yes	No	No	No	No	No	No	No	No	Yes	No	grey	grey	grey	grey	grey	grey	grey	orange	grey	grey	grey	grey	grey	grey	grey	grey	orange	grey
28157_4#383	28157_4#383	28157_4#383	4	1	55	ST55	55	55	UNIV PORTO	Environment	NA	No	No	No	No	No	No	No	Yes	No	No	No	No	No	No	No	No	Yes	No	grey	grey	grey	grey	grey	grey	grey	orange	grey	grey	grey	grey	grey	grey	grey	grey	orange	grey
28099_2#144	28099_2#144	28099_2#144	4	1	55	ST55	55	55	UNIV PORTO	Farm animal	NA	No	No	No	No	No	No	No	Yes	No	No	No	No	No	No	No	No	Yes	No	grey	grey	grey	grey	grey	grey	grey	orange	grey	grey	grey	grey	grey	grey	grey	grey	orange	grey
26975_1#227	26975_1#227	26975_1#227	4	1	55	ST55	55	55	UMCU	Hospitalised patient	NA	No	No	No	No	No	No	No	Yes	No	No	No	No	No	No	No	No	Yes	No	grey	grey	grey	grey	grey	grey	grey	orange	grey	grey	grey	grey	grey	grey	grey	grey	orange	grey
27688_1#253	27688_1#253	27688_1#253	4	1	55	ST55	55	55	HRYC	Hospitalised patient	NA	Yes	No	No	No	No	No	No	Yes	No	No	No	No	No	No	No	Yes	Yes	No	orange	grey	grey	grey	grey	grey	grey	orange	grey	grey	grey	grey	grey	grey	grey	orange	orange	grey
28157_4#371	28157_4#371	28157_4#371	4	1	55	ST55	55	55	UNIV PORTO	Hospitalised patient	NA	Yes	No	No	No	No	No	No	Yes	No	No	No	No	No	No	No	Yes	Yes	No	orange	grey	grey	grey	grey	grey	grey	orange	grey	grey	grey	grey	grey	grey	grey	orange	orange	grey
28832_2#139	28832_2#139	28832_2#139	4	1	55	ST55	55	55	HRYC	Hospitalised patient	NA	No	No	No	No	No	No	No	Yes	No	Yes	Yes	No	No	No	No	No	Yes	No	grey	grey	grey	grey	grey	grey	grey	orange	grey	orange	orange	grey	grey	grey	grey	grey	orange	grey
28832_2#285	28832_2#285	28832_2#285	4	1	55	ST55	55	55	HRYC	Hospitalised patient	NA	No	No	No	No	No	No	No	Yes	No	No	No	No	No	No	No	No	Yes	No	grey	grey	grey	grey	grey	grey	grey	orange	grey	grey	grey	grey	grey	grey	grey	grey	orange	grey
26975_1#130	26975_1#130	26975_1#130	4_57	1	55	ST55	55	55	UMCU	Hospitalised patient	NA	No	No	No	No	No	No	No	Yes	No	No	No	No	No	No	No	No	Yes	No	grey	grey	grey	grey	grey	grey	grey	orange	grey	grey	grey	grey	grey	grey	grey	grey	orange	grey
26975_1#158	26975_1#158	26975_1#158	4_57	1	55	ST55	55	55	UMCU	Hospitalised patient	NA	No	No	No	No	No	No	No	Yes	No	No	No	No	No	No	No	No	Yes	No	grey	grey	grey	grey	grey	grey	grey	orange	grey	grey	grey	grey	grey	grey	grey	grey	orange	grey
26975_1#161	26975_1#161	26975_1#161	4_57	1	55	ST55	55	55	UMCU	Hospitalised patient	NA	Yes	No	No	No	No	No	No	Yes	No	Yes	Yes	No	No	No	No	Yes	Yes	No	orange	grey	grey	grey	grey	grey	grey	orange	grey	orange	orange	grey	grey	grey	grey	orange	orange	grey
26975_1#236	26975_1#236	26975_1#236	4_57	1	55	ST55	55	55	UMCU	Hospitalised patient	NA	Yes	No	No	No	No	No	No	Yes	No	Yes	Yes	No	No	No	No	Yes	Yes	No	orange	grey	grey	grey	grey	grey	grey	orange	grey	orange	orange	grey	grey	grey	grey	orange	orange	grey
26975_1#289	26975_1#289	26975_1#289	4_57	1	55	ST55	55	55	ENARE-UMCU	Hospitalised patient	NA	No	No	No	No	No	No	No	Yes	No	Yes	Yes	No	No	No	No	No	Yes	No	grey	grey	grey	grey	grey	grey	grey	orange	grey	orange	orange	grey	grey	grey	grey	grey	orange	grey
26975_1#292	26975_1#292	26975_1#292	4_57	1	55	ST55	55	55	ENARE-UMCU	Hospitalised patient	NA	Yes	No	No	No	No	No	No	Yes	No	Yes	Yes	No	No	Yes	No	Yes	Yes	No	orange	grey	grey	grey	grey	grey	grey	orange	grey	orange	orange	grey	grey	orange	grey	orange	orange	grey
26975_1#296	26975_1#296	26975_1#296	4_57	1	55	ST55	55	55	ENARE-UMCU	Hospitalised patient	NA	Yes	No	No	No	No	No	No	Yes	No	No	No	No	No	No	No	Yes	Yes	No	orange	grey	grey	grey	grey	grey	grey	orange	grey	grey	grey	grey	grey	grey	grey	orange	orange	grey
26975_1#303	26975_1#303	26975_1#303	4_57	1	55	ST55	55	55	ENARE-UMCU	Hospitalised patient	NA	Yes	No	No	No	No	No	No	Yes	No	Yes	Yes	No	No	No	No	Yes	Yes	No	orange	grey	grey	grey	grey	grey	grey	orange	grey	orange	orange	grey	grey	grey	grey	orange	orange	grey
26975_1#309	26975_1#309	26975_1#309	4_57	1	55	ST55	55	55	ENARE-UMCU	Hospitalised patient	NA	No	No	No	No	No	No	No	Yes	No	No	No	No	No	No	No	No	Yes	No	grey	grey	grey	grey	grey	grey	grey	orange	grey	grey	grey	grey	grey	grey	grey	grey	orange	grey
26975_1#322	26975_1#322	26975_1#322	4_57	1	55	ST55	55	55	ENARE-UMCU	Hospitalised patient	NA	Yes	No	No	No	No	No	No	Yes	No	Yes	Yes	No	No	No	No	Yes	Yes	No	orange	grey	grey	grey	grey	grey	grey	orange	grey	orange	orange	grey	grey	grey	grey	orange	orange	grey
26975_1#324	26975_1#324	26975_1#324	4_57	1	55	ST55	55	55	ENARE-UMCU	Hospitalised patient	NA	Yes	No	No	No	No	No	No	Yes	No	Yes	Yes	No	No	No	No	Yes	Yes	No	orange	grey	grey	grey	grey	grey	grey	orange	grey	orange	orange	grey	grey	grey	grey	orange	orange	grey
26975_1#349	26975_1#349	26975_1#349	4_57	1	55	ST55	55	55	ENARE-UMCU	Hospitalised patient	NA	No	No	No	No	No	No	No	Yes	No	No	No	No	No	No	No	No	Yes	No	grey	grey	grey	grey	grey	grey	grey	orange	grey	grey	grey	grey	grey	grey	grey	grey	orange	grey
26975_1#350	26975_1#350	26975_1#350	4_57	1	55	ST55	55	55	ENARE-UMCU	Hospitalised patient	NA	Yes	No	No	No	No	No	No	Yes	No	Yes	Yes	No	No	No	No	Yes	Yes	No	orange	grey	grey	grey	grey	grey	grey	orange	grey	orange	orange	grey	grey	grey	grey	orange	orange	grey
26975_2#185	26975_2#185	26975_2#185	4_57	1	55	ST55	55	55	UMCU	Hospitalised patient	NA	No	No	No	No	No	No	No	Yes	No	No	No	No	No	No	No	No	Yes	No	grey	grey	grey	grey	grey	grey	grey	orange	grey	grey	grey	grey	grey	grey	grey	grey	orange	grey
26975_2#187	26975_2#187	26975_2#187	4_57	1	55	ST55	55	55	UMCU	Hospitalised patient	NA	No	No	No	No	No	No	No	Yes	No	Yes	No	No	No	No	No	No	Yes	No	grey	grey	grey	grey	grey	grey	grey	orange	grey	orange	grey	grey	grey	grey	grey	grey	orange	grey
26975_2#215	26975_2#215	26975_2#215	4_57	1	55	ST55	55	55	UMCU	Hospitalised patient	NA	Yes	No	No	No	No	No	No	Yes	No	Yes	Yes	No	No	No	No	Yes	Yes	No	orange	grey	grey	grey	grey	grey	grey	orange	grey	orange	orange	grey	grey	grey	grey	orange	orange	grey
26975_2#250	26975_2#250	26975_2#250	4_57	1	55	ST55	55	55	ENARE-UMCU	Hospitalised patient	NA	Yes	No	No	No	No	No	No	Yes	No	No	No	No	No	No	No	Yes	Yes	No	orange	grey	grey	grey	grey	grey	grey	orange	grey	grey	grey	grey	grey	grey	grey	orange	orange	grey
27688_1#137	27688_1#137	27688_1#137	4_57	1	55	ST55	55	55	HRYC	Hospitalised patient	NA	Yes	No	No	No	No	No	No	Yes	No	No	No	No	No	No	No	Yes	Yes	No	orange	grey	grey	grey	grey	grey	grey	orange	grey	grey	grey	grey	grey	grey	grey	orange	orange	grey
27688_1#206	27688_1#206	27688_1#206	4_57	1	55	ST55	55	55	HRYC	Hospitalised patient	NA	No	No	No	No	No	No	No	Yes	No	No	No	No	No	No	No	No	Yes	No	grey	grey	grey	grey	grey	grey	grey	orange	grey	grey	grey	grey	grey	grey	grey	grey	orange	grey
27688_1#213	27688_1#213	27688_1#213	4_57	1	55	ST55	55	55	HRYC	Hospitalised patient	NA	Yes	No	No	No	No	No	No	Yes	No	Yes	Yes	No	No	No	No	Yes	Yes	No	orange	grey	grey	grey	grey	grey	grey	orange	grey	orange	orange	grey	grey	grey	grey	orange	orange	grey
27725_1#283	27725_1#283	27725_1#283	4_57	1	55	ST55	55	55	HRYC	Hospitalised patient	NA	Yes	No	No	No	No	No	No	Yes	No	Yes	Yes	No	No	No	No	Yes	Yes	No	orange	grey	grey	grey	grey	grey	grey	orange	grey	orange	orange	grey	grey	grey	grey	orange	orange	grey
28099_2#22	28099_2#22	28099_2#22	4_57	1	55	ST55	55	55	UNIV PORTO	Hospitalised patient	NA	Yes	No	No	No	No	No	No	Yes	No	Yes	Yes	No	No	No	No	No	Yes	No	orange	grey	grey	grey	grey	grey	grey	orange	grey	orange	orange	grey	grey	grey	grey	grey	orange	grey
28099_2#26	28099_2#26	28099_2#26	4_57	1	55	ST55	55	55	UNIV PORTO	Hospitalised patient	NA	No	No	No	No	No	No	No	Yes	No	No	No	No	No	No	No	No	Yes	No	grey	grey	grey	grey	grey	grey	grey	orange	grey	grey	grey	grey	grey	grey	grey	grey	orange	grey
28099_2#71	28099_2#71	28099_2#71	4_57	1	55	ST55	55	55	UNIV PORTO	Hospitalised patient	NA	Yes	No	No	No	No	No	No	Yes	No	No	No	No	No	No	No	Yes	Yes	No	orange	grey	grey	grey	grey	grey	grey	orange	grey	grey	grey	grey	grey	grey	grey	orange	orange	grey
28099_2#77	28099_2#77	28099_2#77	4_57	1	55	ST55	55	55	UNIV PORTO	Hospitalised patient	NA	No	No	No	No	No	No	No	Yes	No	Yes	Yes	No	No	No	No	No	Yes	No	grey	grey	grey	grey	grey	grey	grey	orange	grey	orange	orange	grey	grey	grey	grey	grey	orange	grey
28099_2#93	28099_2#93	28099_2#93	4_57	1	55	ST55	55	55	UNIV PORTO	Hospitalised patient	NA	No	No	No	No	No	No	No	Yes	No	No	No	No	No	No	No	No	Yes	No	grey	grey	grey	grey	grey	grey	grey	orange	grey	grey	grey	grey	grey	grey	grey	grey	orange	grey
28157_4#210	28157_4#210	28157_4#210	4_57	1	55	ST55	55	55	UNIV PORTO	Hospitalised patient	NA	No	No	No	No	No	No	No	Yes	No	Yes	No	No	No	No	No	No	Yes	No	grey	grey	grey	grey	grey	grey	grey	orange	grey	orange	grey	grey	grey	grey	grey	grey	orange	grey
28157_4#35	28157_4#35	28157_4#35	4_57	1	55	ST55	55	55	UNIV PORTO	Hospitalised patient	NA	No	No	No	No	No	No	No	Yes	No	Yes	No	No	No	No	No	No	Yes	No	grey	grey	grey	grey	grey	grey	grey	orange	grey	orange	grey	grey	grey	grey	grey	grey	orange	grey
28832_2#253	28832_2#253	28832_2#253	4_57	1	55	ST55	55	55	HRYC	Hospitalised patient	NA	Yes	No	No	No	No	No	No	Yes	No	No	No	No	No	No	No	Yes	Yes	No	orange	grey	grey	grey	grey	grey	grey	orange	grey	grey	grey	grey	grey	grey	grey	orange	orange	grey
28832_2#281	28832_2#281	28832_2#281	4_57	1	55	ST55	55	55	HRYC	Hospitalised patient	NA	Yes	No	No	No	No	No	No	Yes	No	Yes	Yes	No	No	No	No	Yes	Yes	No	orange	grey	grey	grey	grey	grey	grey	orange	grey	orange	orange	grey	grey	grey	grey	orange	orange	grey
28832_2#3	28832_2#3	28832_2#3	4_57	1	55	ST55	55	55	HRYC	Hospitalised patient	NA	No	No	No	No	No	No	No	Yes	No	No	No	No	No	No	No	No	Yes	No	grey	grey	grey	grey	grey	grey	grey	orange	grey	grey	grey	grey	grey	grey	grey	grey	orange	grey
29594_2#129	29594_2#129	29594_2#129	4_57	1	55	ST55	55	55	HRYC	Hospitalised patient	NA	Yes	No	No	No	No	No	No	Yes	No	Yes	No	No	No	No	No	Yes	Yes	No	orange	grey	grey	grey	grey	grey	grey	orange	grey	orange	grey	grey	grey	grey	grey	orange	orange	grey
ERR3404680_E_fcs_Pop4	ERR3404680_E_fcs_Pop4	ERR3404680	4_57	NA	55	ST55	55	NA	Baby gut	Neonatal	Caesarean	No	No	No	No	No	No	No	Yes	No	Yes	Yes	No	No	No	No	No	Yes	No	grey	grey	grey	grey	grey	grey	grey	orange	grey	orange	orange	grey	grey	grey	grey	grey	orange	grey
ERR3404681_E_fcs_Pop4	ERR3404681_E_fcs_Pop4	ERR3404681	4_57	NA	55	ST55	55	NA	Baby gut	Neonatal	Caesarean	No	No	No	No	No	No	No	Yes	No	Yes	Yes	No	No	No	No	No	Yes	No	grey	grey	grey	grey	grey	grey	grey	orange	grey	orange	orange	grey	grey	grey	grey	grey	orange	grey
ERR3405670_E_fcs_Pop4	ERR3405670_E_fcs_Pop4	ERR3405670	4_57	NA	55	ST55	55	NA	Baby gut	Neonatal	Caesarean	Yes	No	No	No	No	No	No	Yes	No	No	No	No	No	No	No	No	Yes	No	orange	grey	grey	grey	grey	grey	grey	orange	grey	grey	grey	grey	grey	grey	grey	grey	orange	grey
26975_1#34	26975_1#34	26975_1#34	4_57	1	55	ST55	55	55	UMCU	Non-hospitalised person	NA	No	No	No	No	No	No	No	Yes	No	Yes	Yes	No	No	No	No	No	Yes	No	grey	grey	grey	grey	grey	grey	grey	orange	grey	orange	orange	grey	grey	grey	grey	grey	orange	grey
26975_1#45	26975_1#45	26975_1#45	4_57	1	55	ST55	55	55	UMCU	Non-hospitalised person	NA	No	No	No	No	No	No	No	Yes	No	Yes	Yes	No	No	No	No	No	Yes	No	grey	grey	grey	grey	grey	grey	grey	orange	grey	orange	orange	grey	grey	grey	grey	grey	orange	grey
26975_1#49	26975_1#49	26975_1#49	4_57	1	55	ST55	55	55	UMCU	Non-hospitalised person	NA	Yes	No	No	No	No	No	No	Yes	No	Yes	Yes	No	No	No	No	Yes	Yes	No	orange	grey	grey	grey	grey	grey	grey	orange	grey	orange	orange	grey	grey	grey	grey	orange	orange	grey
26975_1#62	26975_1#62	26975_1#62	4_57	1	55	ST55	55	55	UMCU	Non-hospitalised person	NA	No	No	No	No	No	No	No	Yes	No	No	No	No	No	No	No	No	Yes	No	grey	grey	grey	grey	grey	grey	grey	orange	grey	grey	grey	grey	grey	grey	grey	grey	orange	grey
27725_1#299	27725_1#299	27725_1#299	4_57	1	55	ST55	55	55	HRYC	Non-hospitalised person	NA	Yes	No	No	No	No	No	No	Yes	No	Yes	No	No	No	No	No	Yes	Yes	No	orange	grey	grey	grey	grey	grey	grey	orange	grey	orange	grey	grey	grey	grey	grey	orange	orange	grey
27725_1#307	27725_1#307	27725_1#307	4_57	1	55	ST55	55	55	HRYC	Non-hospitalised person	NA	Yes	No	No	No	No	No	No	Yes	No	No	No	No	No	No	No	Yes	Yes	No	orange	grey	grey	grey	grey	grey	grey	orange	grey	grey	grey	grey	grey	grey	grey	orange	orange	grey
27725_1#331	27725_1#331	27725_1#331	4_57	1	55	ST55	55	55	HRYC	Non-hospitalised person	NA	Yes	No	No	No	No	No	No	Yes	No	No	Yes	No	No	No	No	Yes	Yes	No	orange	grey	grey	grey	grey	grey	grey	orange	grey	grey	orange	grey	grey	grey	grey	orange	orange	grey
28099_2#237	28099_2#237	28099_2#237	4_57	1	55	ST55	55	55	UNIV PORTO	Non-hospitalised person	NA	No	No	No	No	No	No	No	Yes	No	No	No	No	No	No	No	No	Yes	No	grey	grey	grey	grey	grey	grey	grey	orange	grey	grey	grey	grey	grey	grey	grey	grey	orange	grey
28099_2#245	28099_2#245	28099_2#245	4_57	1	55	ST55	55	55	UNIV PORTO	Non-hospitalised person	NA	Yes	No	No	No	No	No	No	Yes	No	Yes	Yes	No	No	No	No	Yes	Yes	No	orange	grey	grey	grey	grey	grey	grey	orange	grey	orange	orange	grey	grey	grey	grey	orange	orange	grey
28099_2#253	28099_2#253	28099_2#253	4_57	1	55	ST55	55	55	UNIV PORTO	Non-hospitalised person	NA	Yes	No	No	No	No	No	No	Yes	No	Yes	Yes	No	No	No	No	Yes	Yes	No	orange	grey	grey	grey	grey	grey	grey	orange	grey	orange	orange	grey	grey	grey	grey	orange	orange	grey
28157_4#114	28157_4#114	28157_4#114	4_57	1	55	ST55	55	55	UNIV PORTO	Non-hospitalised person	NA	Yes	No	No	No	No	No	No	Yes	No	Yes	No	No	No	No	No	Yes	Yes	No	orange	grey	grey	grey	grey	grey	grey	orange	grey	orange	grey	grey	grey	grey	grey	orange	orange	grey
28157_4#156	28157_4#156	28157_4#156	4_57	1	55	ST55	55	55	UNIV PORTO	Non-hospitalised person	NA	Yes	No	No	No	No	No	No	Yes	No	Yes	Yes	No	No	No	No	Yes	Yes	No	orange	grey	grey	grey	grey	grey	grey	orange	grey	orange	orange	grey	grey	grey	grey	orange	orange	grey
28157_4#231	28157_4#231	28157_4#231	4_57	1	55	ST55	55	55	UNIV PORTO	Non-hospitalised person	NA	Yes	No	No	No	No	No	No	Yes	No	Yes	Yes	No	No	No	No	Yes	Yes	No	orange	grey	grey	grey	grey	grey	grey	orange	grey	orange	orange	grey	grey	grey	grey	orange	orange	grey
28157_4#298	28157_4#298	28157_4#298	4_57	1	55	ST55	55	55	UNIV PORTO	Non-hospitalised person	NA	Yes	No	No	No	No	No	No	Yes	No	Yes	Yes	No	No	No	No	Yes	Yes	No	orange	grey	grey	grey	grey	grey	grey	orange	grey	orange	orange	grey	grey	grey	grey	orange	orange	grey
28157_4#311	28157_4#311	28157_4#311	4_57	1	55	ST55	55	55	UNIV PORTO	Non-hospitalised person	NA	Yes	No	No	No	No	No	No	Yes	No	Yes	Yes	No	No	No	No	Yes	Yes	No	orange	grey	grey	grey	grey	grey	grey	orange	grey	orange	orange	grey	grey	grey	grey	orange	orange	grey
28157_4#368	28157_4#368	28157_4#368	4_57	1	55	ST55	55	55	UNIV PORTO	Non-hospitalised person	NA	Yes	No	No	No	No	No	No	Yes	No	Yes	Yes	No	No	No	No	Yes	Yes	No	orange	grey	grey	grey	grey	grey	grey	orange	grey	orange	orange	grey	grey	grey	grey	orange	orange	grey
28157_4#68	28157_4#68	28157_4#68	4_57	1	55	ST55	55	55	UNIV PORTO	Non-hospitalised person	NA	Yes	No	No	No	No	No	No	Yes	No	Yes	No	No	No	No	No	No	Yes	No	orange	grey	grey	grey	grey	grey	grey	orange	grey	orange	grey	grey	grey	grey	grey	grey	orange	grey
29594_2#162	29594_2#162	29594_2#162	4_57	1	55	ST55	55	55	UNIV RIOJA	Non-hospitalised person	NA	No	No	No	No	No	No	No	Yes	No	No	No	No	No	No	No	No	Yes	No	grey	grey	grey	grey	grey	grey	grey	orange	grey	grey	grey	grey	grey	grey	grey	grey	orange	grey
26975_2#227	26975_2#227	26975_2#227	4_57	1	55	ST55	55	55	UMCU	Old human isolate	NA	No	No	No	No	No	No	No	Yes	No	No	No	No	No	No	No	No	Yes	No	grey	grey	grey	grey	grey	grey	grey	orange	grey	grey	grey	grey	grey	grey	grey	grey	orange	grey
28099_2#156	28099_2#156	28099_2#156	4_57	1	55	ST55	55	55	UNIV PORTO	Others	NA	No	No	No	No	No	No	No	Yes	No	No	No	No	No	No	No	No	Yes	No	grey	grey	grey	grey	grey	grey	grey	orange	grey	grey	grey	grey	grey	grey	grey	grey	orange	grey
28157_4#118	28157_4#118	28157_4#118	4_57	1	55	ST55	55	55	UNIV PORTO	Others	NA	Yes	No	No	No	No	No	No	Yes	No	Yes	No	No	No	No	No	Yes	Yes	No	orange	grey	grey	grey	grey	grey	grey	orange	grey	orange	grey	grey	grey	grey	grey	orange	orange	grey
26975_2#93	26975_2#93	26975_2#93	4_57	1	55	ST55	55	55	UMCU	Wild bird	NA	No	No	No	No	No	No	No	Yes	No	No	No	No	No	No	No	No	Yes	No	grey	grey	grey	grey	grey	grey	grey	orange	grey	grey	grey	grey	grey	grey	grey	grey	orange	grey
26975_2#98	26975_2#98	26975_2#98	4_57	1	55	ST55	55	55	UMCU	Wild bird	NA	No	No	No	No	No	No	No	Yes	No	No	Yes	No	No	No	No	No	Yes	No	grey	grey	grey	grey	grey	grey	grey	orange	grey	grey	orange	grey	grey	grey	grey	grey	orange	grey
26975_2#140	26975_2#140	26975_2#140	6	15	NA	NA	56	56	UMCU	Hospitalised patient	NA	No	No	No	No	No	No	No	Yes	No	No	No	No	No	No	No	No	Yes	No	grey	grey	grey	grey	grey	grey	grey	orange	grey	grey	grey	grey	grey	grey	grey	grey	orange	grey
26975_2#162	26975_2#162	26975_2#162	6	15	NA	NA	56	56	UMCU	Hospitalised patient	NA	Yes	No	No	No	No	No	No	Yes	No	No	No	No	No	No	No	Yes	Yes	No	orange	grey	grey	grey	grey	grey	grey	orange	grey	grey	grey	grey	grey	grey	grey	orange	orange	grey
27688_1#238	27688_1#238	27688_1#238	6	15	NA	NA	56	56	HRYC	Hospitalised patient	NA	Yes	No	No	No	No	No	No	Yes	No	Yes	No	No	No	No	No	Yes	Yes	No	orange	grey	grey	grey	grey	grey	grey	orange	grey	orange	grey	grey	grey	grey	grey	orange	orange	grey
27725_1#210	27725_1#210	27725_1#210	6	15	NA	NA	56	56	HRYC	Hospitalised patient	NA	No	No	No	No	No	No	No	Yes	No	No	No	No	No	No	No	No	Yes	No	grey	grey	grey	grey	grey	grey	grey	orange	grey	grey	grey	grey	grey	grey	grey	grey	orange	grey
27688_1#170	27688_1#170	27688_1#170	6	15	NA	NA	56	56	HRYC	Non-hospitalised person	NA	No	No	No	No	No	No	No	Yes	No	No	No	No	No	No	No	No	Yes	No	grey	grey	grey	grey	grey	grey	grey	orange	grey	grey	grey	grey	grey	grey	grey	grey	orange	grey
28157_4#262	28157_4#262	28157_4#262	6	15	NA	NA	56	56	UNIV PORTO	Non-hospitalised person	NA	No	No	No	No	No	No	No	Yes	No	No	No	No	No	No	No	No	Yes	No	grey	grey	grey	grey	grey	grey	grey	orange	grey	grey	grey	grey	grey	grey	grey	grey	orange	grey
28099_2#133	28099_2#133	28099_2#133	6	15	NA	NA	56	56	UNIV PORTO	Others	NA	No	No	No	No	No	No	No	Yes	No	No	No	No	No	No	No	No	Yes	No	grey	grey	grey	grey	grey	grey	grey	orange	grey	grey	grey	grey	grey	grey	grey	grey	orange	grey
27688_1#241	27688_1#241	27688_1#241	6	15	NA	NA	56	56	HRYC	Hospitalised patient	NA	No	No	No	No	No	No	No	Yes	No	No	No	No	No	No	No	No	Yes	No	grey	grey	grey	grey	grey	grey	grey	orange	grey	grey	grey	grey	grey	grey	grey	grey	orange	grey
ERR3404772_E_fcs_Pop6	ERR3404772_E_fcs_Pop6	ERR3404772	6	NA	NA	NA	56	NA	Baby gut	Neonatal	Caesarean	Yes	No	Yes	No	No	No	No	Yes	No	No	No	No	No	No	No	No	Yes	Yes	orange	grey	orange	grey	grey	grey	grey	orange	grey	grey	grey	grey	grey	grey	grey	grey	orange	orange
ERR3404773_E_fcs_Pop6	ERR3404773_E_fcs_Pop6	ERR3404773	6	NA	NA	NA	56	NA	Baby gut	Neonatal	Caesarean	No	No	No	No	No	No	No	Yes	No	No	No	No	No	No	No	No	No	No	grey	grey	grey	grey	grey	grey	grey	orange	grey	grey	grey	grey	grey	grey	grey	grey	grey	grey
ERR3404774_E_fcs_Pop6	ERR3404774_E_fcs_Pop6	ERR3404774	6	NA	NA	NA	56	NA	Baby gut	Neonatal	Caesarean	No	No	No	No	No	No	No	Yes	No	No	No	No	No	No	No	No	Yes	No	grey	grey	grey	grey	grey	grey	grey	orange	grey	grey	grey	grey	grey	grey	grey	grey	orange	grey
ERR3405149_E_fcs_Pop6	ERR3405149_E_fcs_Pop6	ERR3405149	6	NA	NA	NA	56	NA	Baby gut	Neonatal	Caesarean	Yes	No	No	No	No	No	No	Yes	No	Yes	No	No	No	No	No	No	Yes	Yes	orange	grey	grey	grey	grey	grey	grey	orange	grey	orange	grey	grey	grey	grey	grey	grey	orange	orange
ERR3405153_E_fcs_Pop6	ERR3405153_E_fcs_Pop6	ERR3405153	6	NA	NA	NA	56	NA	Baby gut	Neonatal	Caesarean	Yes	No	Yes	No	No	No	No	Yes	No	No	Yes	No	No	No	No	Yes	Yes	Yes	orange	grey	orange	grey	grey	grey	grey	orange	grey	grey	orange	grey	grey	grey	grey	orange	orange	orange
ERR3405154_E_fcs_Pop6	ERR3405154_E_fcs_Pop6	ERR3405154	6	NA	NA	NA	56	NA	Baby gut	Neonatal	Caesarean	Yes	No	Yes	No	No	No	No	Yes	No	No	Yes	No	No	No	No	Yes	Yes	Yes	orange	grey	orange	grey	grey	grey	grey	orange	grey	grey	orange	grey	grey	grey	grey	orange	orange	orange
ERR3405155_E_fcs_Pop6	ERR3405155_E_fcs_Pop6	ERR3405155	6	NA	NA	NA	56	NA	Baby gut	Neonatal	Caesarean	Yes	No	Yes	No	No	No	No	Yes	No	No	Yes	No	No	No	No	Yes	Yes	Yes	orange	grey	orange	grey	grey	grey	grey	orange	grey	grey	orange	grey	grey	grey	grey	orange	orange	orange
ERR3405156_E_fcs_Pop6	ERR3405156_E_fcs_Pop6	ERR3405156	6	NA	NA	NA	56	NA	Baby gut	Neonatal	Caesarean	Yes	No	Yes	No	No	No	No	Yes	No	No	Yes	No	No	No	No	Yes	Yes	Yes	orange	grey	orange	grey	grey	grey	grey	orange	grey	grey	orange	grey	grey	grey	grey	orange	orange	orange
27688_1#104	27688_1#104	27688_1#104	13	10	NA	NA	58	58	UNIV RIOJA	Farm animal	NA	No	No	No	No	No	No	No	Yes	No	Yes	No	No	No	No	No	No	Yes	No	grey	grey	grey	grey	grey	grey	grey	orange	grey	orange	grey	grey	grey	grey	grey	grey	orange	grey
27688_1#156	27688_1#156	27688_1#156	13	10	NA	NA	58	58	UNIV RIOJA	Farm animal	NA	No	No	No	No	No	No	No	Yes	No	Yes	No	No	No	No	No	No	Yes	No	grey	grey	grey	grey	grey	grey	grey	orange	grey	orange	grey	grey	grey	grey	grey	grey	orange	grey
27688_1#176	27688_1#176	27688_1#176	13	10	NA	NA	58	58	UNIV RIOJA	Farm animal	NA	No	No	No	No	No	No	No	Yes	No	Yes	No	No	No	No	No	No	Yes	No	grey	grey	grey	grey	grey	grey	grey	orange	grey	orange	grey	grey	grey	grey	grey	grey	orange	grey
27688_1#180	27688_1#180	27688_1#180	13	10	NA	NA	58	58	UNIV RIOJA	Farm animal	NA	Yes	No	No	No	No	No	No	Yes	No	Yes	No	No	No	No	No	Yes	Yes	No	orange	grey	grey	grey	grey	grey	grey	orange	grey	orange	grey	grey	grey	grey	grey	orange	orange	grey
27688_1#19	27688_1#19	27688_1#19	13	10	NA	NA	58	58	UNIV RIOJA	Farm animal	NA	No	No	No	No	No	No	No	Yes	No	Yes	No	No	No	No	No	No	Yes	No	grey	grey	grey	grey	grey	grey	grey	orange	grey	orange	grey	grey	grey	grey	grey	grey	orange	grey
27688_1#23	27688_1#23	27688_1#23	13	10	NA	NA	58	58	UNIV RIOJA	Farm animal	NA	Yes	No	No	No	No	No	No	Yes	No	Yes	No	No	No	No	No	Yes	Yes	No	orange	grey	grey	grey	grey	grey	grey	orange	grey	orange	grey	grey	grey	grey	grey	orange	orange	grey
27688_1#27	27688_1#27	27688_1#27	13	10	NA	NA	58	58	UNIV RIOJA	Farm animal	NA	No	No	No	No	No	No	No	Yes	No	No	No	No	No	No	No	No	Yes	No	grey	grey	grey	grey	grey	grey	grey	orange	grey	grey	grey	grey	grey	grey	grey	grey	orange	grey
27688_1#277	27688_1#277	27688_1#277	13	10	NA	NA	58	58	UNIV RIOJA	Farm animal	NA	No	No	No	No	No	No	No	Yes	No	Yes	No	No	No	No	No	No	Yes	No	grey	grey	grey	grey	grey	grey	grey	orange	grey	orange	grey	grey	grey	grey	grey	grey	orange	grey
27688_1#281	27688_1#281	27688_1#281	13	10	NA	NA	58	58	UNIV RIOJA	Farm animal	NA	Yes	No	No	No	No	No	No	Yes	No	Yes	No	No	No	No	No	Yes	Yes	No	orange	grey	grey	grey	grey	grey	grey	orange	grey	orange	grey	grey	grey	grey	grey	orange	orange	grey
27688_1#306	27688_1#306	27688_1#306	13	10	NA	NA	58	58	UNIV RIOJA	Farm animal	NA	No	No	No	No	No	No	No	Yes	No	Yes	No	No	No	No	No	No	Yes	No	grey	grey	grey	grey	grey	grey	grey	orange	grey	orange	grey	grey	grey	grey	grey	grey	orange	grey
27688_1#310	27688_1#310	27688_1#310	13	10	NA	NA	58	58	UNIV RIOJA	Farm animal	NA	Yes	No	No	No	No	No	No	Yes	No	Yes	No	No	No	No	No	Yes	Yes	No	orange	grey	grey	grey	grey	grey	grey	orange	grey	orange	grey	grey	grey	grey	grey	orange	orange	grey
27688_1#322	27688_1#322	27688_1#322	13	10	NA	NA	58	58	UNIV RIOJA	Farm animal	NA	No	No	No	No	No	No	No	Yes	No	Yes	No	No	No	No	No	No	Yes	No	grey	grey	grey	grey	grey	grey	grey	orange	grey	orange	grey	grey	grey	grey	grey	grey	orange	grey
27688_1#326	27688_1#326	27688_1#326	13	10	NA	NA	58	58	UNIV RIOJA	Farm animal	NA	Yes	No	No	No	No	No	No	Yes	No	Yes	No	No	No	No	No	Yes	Yes	No	orange	grey	grey	grey	grey	grey	grey	orange	grey	orange	grey	grey	grey	grey	grey	orange	orange	grey
27688_1#354	27688_1#354	27688_1#354	13	10	NA	NA	58	58	UNIV RIOJA	Farm animal	NA	Yes	No	No	No	No	No	No	Yes	No	Yes	No	No	No	No	No	Yes	Yes	No	orange	grey	grey	grey	grey	grey	grey	orange	grey	orange	grey	grey	grey	grey	grey	orange	orange	grey
27688_1#378	27688_1#378	27688_1#378	13	10	NA	NA	58	58	UNIV RIOJA	Farm animal	NA	No	No	No	No	No	No	No	Yes	No	Yes	No	No	No	No	No	No	Yes	No	grey	grey	grey	grey	grey	grey	grey	orange	grey	orange	grey	grey	grey	grey	grey	grey	orange	grey
27688_1#382	27688_1#382	27688_1#382	13	10	NA	NA	58	58	UNIV RIOJA	Farm animal	NA	Yes	No	No	No	No	No	No	Yes	No	Yes	No	No	No	No	No	Yes	Yes	No	orange	grey	grey	grey	grey	grey	grey	orange	grey	orange	grey	grey	grey	grey	grey	orange	orange	grey
27688_1#47	27688_1#47	27688_1#47	13	10	NA	NA	58	58	UNIV RIOJA	Farm animal	NA	No	No	No	No	No	No	No	Yes	No	Yes	No	No	No	No	No	No	Yes	No	grey	grey	grey	grey	grey	grey	grey	orange	grey	orange	grey	grey	grey	grey	grey	grey	orange	grey
27688_1#51	27688_1#51	27688_1#51	13	10	NA	NA	58	58	UNIV RIOJA	Farm animal	NA	Yes	No	No	No	No	No	No	Yes	No	Yes	No	No	No	No	No	Yes	Yes	No	orange	grey	grey	grey	grey	grey	grey	orange	grey	orange	grey	grey	grey	grey	grey	orange	orange	grey
27688_1#55	27688_1#55	27688_1#55	13	10	NA	NA	58	58	UNIV RIOJA	Farm animal	NA	Yes	No	No	No	No	No	No	Yes	No	Yes	No	No	No	No	No	Yes	Yes	No	orange	grey	grey	grey	grey	grey	grey	orange	grey	orange	grey	grey	grey	grey	grey	orange	orange	grey
27725_1#128	27725_1#128	27725_1#128	13	10	NA	NA	58	58	UNIV RIOJA	Farm animal	NA	Yes	No	No	No	No	No	No	Yes	No	Yes	No	No	No	No	No	Yes	Yes	No	orange	grey	grey	grey	grey	grey	grey	orange	grey	orange	grey	grey	grey	grey	grey	orange	orange	grey
27688_1#108	27688_1#108	27688_1#108	13	10	NA	NA	58	58	UNIV RIOJA	Farm animal	NA	Yes	No	No	No	No	No	No	Yes	No	Yes	No	No	No	No	No	Yes	Yes	No	orange	grey	grey	grey	grey	grey	grey	orange	grey	orange	grey	grey	grey	grey	grey	orange	orange	grey
27688_1#124	27688_1#124	27688_1#124	13	10	NA	NA	58	58	UNIV RIOJA	Farm animal	NA	No	No	No	No	No	No	No	Yes	No	Yes	No	No	No	No	No	No	Yes	No	grey	grey	grey	grey	grey	grey	grey	orange	grey	orange	grey	grey	grey	grey	grey	grey	orange	grey
27688_1#148	27688_1#148	27688_1#148	13	10	NA	NA	58	58	UNIV RIOJA	Farm animal	NA	No	No	No	No	No	No	No	Yes	No	Yes	No	No	No	No	No	No	Yes	No	grey	grey	grey	grey	grey	grey	grey	orange	grey	orange	grey	grey	grey	grey	grey	grey	orange	grey
27688_1#184	27688_1#184	27688_1#184	13	10	NA	NA	58	58	UNIV RIOJA	Farm animal	NA	No	No	No	No	No	No	No	Yes	No	Yes	No	No	No	No	No	No	Yes	No	grey	grey	grey	grey	grey	grey	grey	orange	grey	orange	grey	grey	grey	grey	grey	grey	orange	grey
27688_1#2	27688_1#2	27688_1#2	13	10	NA	NA	58	58	UNIV RIOJA	Farm animal	NA	Yes	No	No	No	No	No	No	Yes	No	Yes	No	No	No	No	No	Yes	Yes	No	orange	grey	grey	grey	grey	grey	grey	orange	grey	orange	grey	grey	grey	grey	grey	orange	orange	grey
27688_1#302	27688_1#302	27688_1#302	13	10	NA	NA	58	58	UNIV RIOJA	Farm animal	NA	Yes	No	No	No	No	No	No	Yes	No	Yes	No	No	No	No	No	Yes	Yes	No	orange	grey	grey	grey	grey	grey	grey	orange	grey	orange	grey	grey	grey	grey	grey	orange	orange	grey
27688_1#350	27688_1#350	27688_1#350	13	10	NA	NA	58	58	UNIV RIOJA	Farm animal	NA	No	No	No	No	No	No	No	Yes	No	Yes	No	No	No	No	No	No	Yes	No	grey	grey	grey	grey	grey	grey	grey	orange	grey	orange	grey	grey	grey	grey	grey	grey	orange	grey
27688_1#75	27688_1#75	27688_1#75	13	10	NA	NA	58	58	UNIV RIOJA	Farm animal	NA	No	No	No	No	No	No	No	Yes	No	Yes	No	No	No	No	No	No	Yes	No	grey	grey	grey	grey	grey	grey	grey	orange	grey	orange	grey	grey	grey	grey	grey	grey	orange	grey
27688_1#79	27688_1#79	27688_1#79	13	10	NA	NA	58	58	UNIV RIOJA	Farm animal	NA	Yes	No	No	No	No	No	No	Yes	No	Yes	No	No	No	No	No	Yes	Yes	No	orange	grey	grey	grey	grey	grey	grey	orange	grey	orange	grey	grey	grey	grey	grey	orange	orange	grey
27688_1#53	27688_1#53	27688_1#53	13	10	NA	NA	58	58	HRYC	Non-hospitalised person	NA	No	No	No	No	No	No	No	Yes	No	No	No	No	No	No	No	No	Yes	No	grey	grey	grey	grey	grey	grey	grey	orange	grey	grey	grey	grey	grey	grey	grey	grey	orange	grey
28099_2#212	28099_2#212	28099_2#212	29	27	NA	NA	59	59	UNIV PORTO	Environment	NA	Yes	No	No	No	No	Yes	No	Yes	No	Yes	Yes	No	No	Yes	No	Yes	Yes	Yes	orange	grey	grey	grey	grey	orange	grey	orange	grey	orange	orange	grey	grey	orange	grey	orange	orange	orange
28157_4#119	28157_4#119	28157_4#119	29	27	NA	NA	59	59	UNIV PORTO	Environment	NA	Yes	No	No	No	No	Yes	No	Yes	No	Yes	Yes	No	No	Yes	No	Yes	Yes	Yes	orange	grey	grey	grey	grey	orange	grey	orange	grey	orange	orange	grey	grey	orange	grey	orange	orange	orange
27688_1#83	27688_1#83	27688_1#83	29	27	NA	NA	59	59	UNIV RIOJA	Farm animal	NA	Yes	No	No	No	No	Yes	No	Yes	No	Yes	Yes	No	No	Yes	No	Yes	Yes	No	orange	grey	grey	grey	grey	orange	grey	orange	grey	orange	orange	grey	grey	orange	grey	orange	orange	grey
27725_1#206	27725_1#206	27725_1#206	29	27	NA	NA	59	59	HRYC	Hospitalised patient	NA	Yes	No	No	No	No	No	No	Yes	No	Yes	No	No	No	No	No	No	Yes	No	orange	grey	grey	grey	grey	grey	grey	orange	grey	orange	grey	grey	grey	grey	grey	grey	orange	grey
28099_2#216	28099_2#216	28099_2#216	29	27	NA	NA	59	59	UNIV PORTO	Hospitalised patient	NA	No	No	No	No	No	No	No	Yes	No	No	No	No	No	No	No	No	Yes	No	grey	grey	grey	grey	grey	grey	grey	orange	grey	grey	grey	grey	grey	grey	grey	grey	orange	grey
28832_2#261	28832_2#261	28832_2#261	29	27	NA	NA	59	59	HRYC	Hospitalised patient	NA	Yes	No	No	No	No	No	No	Yes	No	No	No	No	No	No	No	No	Yes	No	orange	grey	grey	grey	grey	grey	grey	orange	grey	grey	grey	grey	grey	grey	grey	grey	orange	grey
28099_2#326	28099_2#326	28099_2#326	29	27	NA	NA	59	59	UNIV PORTO	Others	NA	Yes	No	No	No	No	No	No	Yes	No	Yes	Yes	No	No	Yes	No	Yes	Yes	Yes	orange	grey	grey	grey	grey	grey	grey	orange	grey	orange	orange	grey	grey	orange	grey	orange	orange	orange
28157_4#166	28157_4#166	28157_4#166	29	27	NA	NA	59	59	UNIV PORTO	Others	NA	Yes	No	No	No	No	No	No	Yes	No	No	No	No	No	No	No	No	Yes	No	orange	grey	grey	grey	grey	grey	grey	orange	grey	grey	grey	grey	grey	grey	grey	grey	orange	grey
28099_2#204	28099_2#204	28099_2#204	29	27	NA	NA	59	59	UNIV PORTO	Environment	NA	Yes	No	No	No	No	No	No	Yes	No	No	Yes	No	No	No	No	No	Yes	Yes	orange	grey	grey	grey	grey	grey	grey	orange	grey	grey	orange	grey	grey	grey	grey	grey	orange	orange
28157_4#275	28157_4#275	28157_4#275	29	27	NA	NA	59	59	UNIV PORTO	Environment	NA	Yes	No	No	No	No	Yes	No	Yes	No	Yes	Yes	No	No	Yes	No	Yes	Yes	Yes	orange	grey	grey	grey	grey	orange	grey	orange	grey	orange	orange	grey	grey	orange	grey	orange	orange	orange
28832_2#350	28832_2#350	28832_2#350	4_57	1	NA	NA	60	60	HRYC	Non-hospitalised person	NA	No	No	No	No	No	No	No	Yes	No	Yes	Yes	No	No	No	No	No	Yes	Yes	grey	grey	grey	grey	grey	grey	grey	orange	grey	orange	orange	grey	grey	grey	grey	grey	orange	orange
26975_1#314	26975_1#314	26975_1#314	5	4	NA	NA	62	62	ENARE-UMCU	Hospitalised patient	NA	No	No	No	No	No	No	No	Yes	No	No	No	No	No	No	No	No	No	No	grey	grey	grey	grey	grey	grey	grey	orange	grey	grey	grey	grey	grey	grey	grey	grey	grey	grey
26975_1#31	26975_1#31	26975_1#31	5	4	NA	NA	62	62	UMCU	Non-hospitalised person	NA	No	No	No	No	No	No	No	Yes	No	No	No	No	No	No	No	No	Yes	No	grey	grey	grey	grey	grey	grey	grey	orange	grey	grey	grey	grey	grey	grey	grey	grey	orange	grey
27688_1#230	27688_1#230	27688_1#230	5	4	NA	NA	62	62	HRYC	Non-hospitalised person	NA	No	No	No	No	No	No	No	Yes	No	No	No	No	No	No	No	No	Yes	No	grey	grey	grey	grey	grey	grey	grey	orange	grey	grey	grey	grey	grey	grey	grey	grey	orange	grey
28157_4#221	28157_4#221	28157_4#221	5	4	NA	NA	62	62	UNIV PORTO	Non-hospitalised person	NA	No	No	No	No	No	No	No	Yes	No	No	No	No	No	No	No	No	Yes	No	grey	grey	grey	grey	grey	grey	grey	orange	grey	grey	grey	grey	grey	grey	grey	grey	orange	grey
28157_4#329	28157_4#329	28157_4#329	5	4	NA	NA	62	62	UNIV PORTO	Non-hospitalised person	NA	No	No	No	No	No	No	No	Yes	No	No	No	No	No	No	No	No	Yes	No	grey	grey	grey	grey	grey	grey	grey	orange	grey	grey	grey	grey	grey	grey	grey	grey	orange	grey
28157_4#33	28157_4#33	28157_4#33	13	10	NA	NA	63	63	UNIV PORTO	Environment	NA	Yes	No	No	No	No	No	No	Yes	No	No	No	No	No	No	No	No	Yes	No	orange	grey	grey	grey	grey	grey	grey	orange	grey	grey	grey	grey	grey	grey	grey	grey	orange	grey
28099_2#249	28099_2#249	28099_2#249	13	10	NA	NA	63	63	UNIV PORTO	Non-hospitalised person	NA	Yes	No	No	No	No	No	No	Yes	No	Yes	No	No	No	No	No	No	Yes	No	orange	grey	grey	grey	grey	grey	grey	orange	grey	orange	grey	grey	grey	grey	grey	grey	orange	grey
28099_2#297	28099_2#297	28099_2#297	13	10	NA	NA	63	63	UNIV PORTO	Others	NA	Yes	No	No	No	No	No	No	Yes	No	Yes	Yes	No	No	No	No	No	Yes	Yes	orange	grey	grey	grey	grey	grey	grey	orange	grey	orange	orange	grey	grey	grey	grey	grey	orange	orange
28099_2#342	28099_2#342	28099_2#342	13	10	NA	NA	63	63	UNIV PORTO	Others	NA	No	No	No	No	No	No	No	Yes	No	No	No	No	No	Yes	No	No	Yes	No	grey	grey	grey	grey	grey	grey	grey	orange	grey	grey	grey	grey	grey	orange	grey	grey	orange	grey
28099_2#4	28099_2#4	28099_2#4	13	10	NA	NA	63	63	UNIV PORTO	Others	NA	Yes	No	No	No	No	No	No	Yes	No	Yes	No	No	No	No	No	No	No	Yes	orange	grey	grey	grey	grey	grey	grey	orange	grey	orange	grey	grey	grey	grey	grey	grey	grey	orange
28157_4#20	28157_4#20	28157_4#20	13	10	NA	NA	63	63	UNIV PORTO	Others	NA	Yes	No	No	No	No	No	No	Yes	No	Yes	No	No	No	No	No	No	Yes	Yes	orange	grey	grey	grey	grey	grey	grey	orange	grey	orange	grey	grey	grey	grey	grey	grey	orange	orange
28157_4#30	28157_4#30	28157_4#30	13	10	NA	NA	63	63	UNIV PORTO	Others	NA	Yes	No	No	No	No	No	No	Yes	No	No	No	No	No	Yes	No	No	Yes	No	orange	grey	grey	grey	grey	grey	grey	orange	grey	grey	grey	grey	grey	orange	grey	grey	orange	grey
26975_2#128	26975_2#128	26975_2#128	13	10	NA	NA	63	63	UMCU	Wild bird	NA	No	No	No	No	No	No	No	Yes	No	No	No	No	No	No	No	No	Yes	No	grey	grey	grey	grey	grey	grey	grey	orange	grey	grey	grey	grey	grey	grey	grey	grey	orange	grey
28099_2#363	28099_2#363	28099_2#363	13	10	NA	NA	63	63	UNIV PORTO	Environment	NA	Yes	No	No	No	No	No	No	Yes	No	Yes	Yes	No	No	No	No	Yes	Yes	Yes	orange	grey	grey	grey	grey	grey	grey	orange	grey	orange	orange	grey	grey	grey	grey	orange	orange	orange
28099_2#314	28099_2#314	28099_2#314	13	10	NA	NA	63	63	UNIV PORTO	Others	NA	No	No	No	No	No	No	No	Yes	No	No	No	No	No	Yes	No	No	Yes	No	grey	grey	grey	grey	grey	grey	grey	orange	grey	grey	grey	grey	grey	orange	grey	grey	orange	grey
28099_2#380	28099_2#380	28099_2#380	7	8	NA	NA	64	64	UNIV PORTO	Environment	NA	Yes	No	No	No	No	No	No	Yes	No	Yes	No	No	No	No	No	Yes	Yes	No	orange	grey	grey	grey	grey	grey	grey	orange	grey	orange	grey	grey	grey	grey	grey	orange	orange	grey
26975_1#203	26975_1#203	26975_1#203	7	8	NA	NA	64	64	UMCU	Hospitalised patient	NA	No	No	No	No	No	No	No	Yes	No	No	No	No	No	No	No	No	Yes	No	grey	grey	grey	grey	grey	grey	grey	orange	grey	grey	grey	grey	grey	grey	grey	grey	orange	grey
26975_1#222	26975_1#222	26975_1#222	7	8	NA	NA	64	64	UMCU	Hospitalised patient	NA	No	No	No	No	No	No	No	Yes	No	No	No	No	No	No	No	No	Yes	No	grey	grey	grey	grey	grey	grey	grey	orange	grey	grey	grey	grey	grey	grey	grey	grey	orange	grey
26975_2#172	26975_2#172	26975_2#172	7	8	NA	NA	64	64	UMCU	Hospitalised patient	NA	Yes	No	No	No	No	No	No	Yes	No	Yes	No	No	No	No	No	Yes	Yes	Yes	orange	grey	grey	grey	grey	grey	grey	orange	grey	orange	grey	grey	grey	grey	grey	orange	orange	orange
26975_2#184	26975_2#184	26975_2#184	7	8	NA	NA	64	64	UMCU	Hospitalised patient	NA	Yes	No	No	No	No	No	No	Yes	No	Yes	No	No	No	Yes	No	No	Yes	Yes	orange	grey	grey	grey	grey	grey	grey	orange	grey	orange	grey	grey	grey	orange	grey	grey	orange	orange
27688_1#149	27688_1#149	27688_1#149	7	8	NA	NA	64	64	HRYC	Hospitalised patient	NA	Yes	No	No	No	No	No	No	Yes	No	No	No	No	No	Yes	No	Yes	Yes	Yes	orange	grey	grey	grey	grey	grey	grey	orange	grey	grey	grey	grey	grey	orange	grey	orange	orange	orange
27688_1#154	27688_1#154	27688_1#154	7	8	NA	NA	64	64	HRYC	Hospitalised patient	NA	No	No	No	No	No	No	No	Yes	No	No	No	No	No	No	No	No	Yes	No	grey	grey	grey	grey	grey	grey	grey	orange	grey	grey	grey	grey	grey	grey	grey	grey	orange	grey
27688_1#20	27688_1#20	27688_1#20	7	8	NA	NA	64	64	HRYC	Hospitalised patient	NA	No	No	No	No	No	No	No	Yes	No	No	No	No	No	No	No	No	Yes	No	grey	grey	grey	grey	grey	grey	grey	orange	grey	grey	grey	grey	grey	grey	grey	grey	orange	grey
27688_1#233	27688_1#233	27688_1#233	7	8	NA	NA	64	64	HRYC	Hospitalised patient	NA	No	No	No	No	No	No	No	Yes	No	Yes	No	No	No	No	No	No	Yes	No	grey	grey	grey	grey	grey	grey	grey	orange	grey	orange	grey	grey	grey	grey	grey	grey	orange	grey
27688_1#295	27688_1#295	27688_1#295	7	8	NA	NA	64	64	HRYC	Hospitalised patient	NA	No	No	No	No	No	No	No	Yes	No	No	No	No	No	No	No	No	Yes	No	grey	grey	grey	grey	grey	grey	grey	orange	grey	grey	grey	grey	grey	grey	grey	grey	orange	grey
28157_4#204	28157_4#204	28157_4#204	7	8	NA	NA	64	64	UNIV PORTO	Hospitalised patient	NA	Yes	No	No	No	No	No	No	Yes	No	Yes	No	No	No	No	No	Yes	Yes	No	orange	grey	grey	grey	grey	grey	grey	orange	grey	orange	grey	grey	grey	grey	grey	orange	orange	grey
28157_4#362	28157_4#362	28157_4#362	7	8	NA	NA	64	64	UNIV PORTO	Hospitalised patient	NA	Yes	No	No	No	No	No	No	Yes	No	Yes	No	No	No	No	No	Yes	Yes	No	orange	grey	grey	grey	grey	grey	grey	orange	grey	orange	grey	grey	grey	grey	grey	orange	orange	grey
28157_4#375	28157_4#375	28157_4#375	7	8	NA	NA	64	64	UNIV PORTO	Hospitalised patient	NA	Yes	No	No	No	No	No	No	Yes	No	Yes	No	No	No	No	No	Yes	Yes	No	orange	grey	grey	grey	grey	grey	grey	orange	grey	orange	grey	grey	grey	grey	grey	orange	orange	grey
28099_2#226	28099_2#226	28099_2#226	7	8	NA	NA	64	64	UNIV PORTO	Non-hospitalised person	NA	No	No	No	No	No	No	No	Yes	No	No	No	No	No	No	No	No	Yes	No	grey	grey	grey	grey	grey	grey	grey	orange	grey	grey	grey	grey	grey	grey	grey	grey	orange	grey
28832_2#112	28832_2#112	28832_2#112	7	8	NA	NA	64	64	HRYC	Non-hospitalised person	NA	No	No	No	No	No	No	No	Yes	No	No	No	No	No	No	No	No	Yes	No	grey	grey	grey	grey	grey	grey	grey	orange	grey	grey	grey	grey	grey	grey	grey	grey	orange	grey
28832_2#160	28832_2#160	28832_2#160	7	8	NA	NA	64	64	HRYC	Non-hospitalised person	NA	No	No	No	No	No	No	No	Yes	No	No	No	No	No	No	No	No	Yes	No	grey	grey	grey	grey	grey	grey	grey	orange	grey	grey	grey	grey	grey	grey	grey	grey	orange	grey
28832_2#192	28832_2#192	28832_2#192	7	8	NA	NA	64	64	HRYC	Non-hospitalised person	NA	No	No	No	No	No	No	No	Yes	No	No	No	No	No	No	No	No	Yes	No	grey	grey	grey	grey	grey	grey	grey	orange	grey	grey	grey	grey	grey	grey	grey	grey	orange	grey
ERR3406300_E_fcs_Pop7	ERR3406300_E_fcs_Pop7	ERR3406300	7	NA	NA	NA	64	NA	Baby gut	Infancy	Vaginal	No	No	No	No	No	No	No	Yes	No	No	No	No	No	No	No	No	Yes	No	grey	grey	grey	grey	grey	grey	grey	orange	grey	grey	grey	grey	grey	grey	grey	grey	orange	grey
28099_2#307	28099_2#307	28099_2#307	7	8	NA	NA	64	64	UNIV PORTO	Farm animal	NA	Yes	No	No	No	No	No	No	Yes	No	Yes	No	No	No	No	No	Yes	Yes	No	orange	grey	grey	grey	grey	grey	grey	orange	grey	orange	grey	grey	grey	grey	grey	orange	orange	grey
26975_1#108	26975_1#108	26975_1#108	7	8	NA	NA	64	64	UMCU	Hospitalised patient	NA	No	Yes	No	No	No	No	No	Yes	No	No	No	No	No	No	No	No	Yes	No	grey	orange	grey	grey	grey	grey	grey	orange	grey	grey	grey	grey	grey	grey	grey	grey	orange	grey
26975_1#168	26975_1#168	26975_1#168	7	8	NA	NA	64	64	UMCU	Hospitalised patient	NA	No	No	No	No	No	No	No	Yes	No	No	No	No	No	No	No	No	Yes	No	grey	grey	grey	grey	grey	grey	grey	orange	grey	grey	grey	grey	grey	grey	grey	grey	orange	grey
26975_1#205	26975_1#205	26975_1#205	7	8	NA	NA	64	64	UMCU	Hospitalised patient	NA	Yes	No	No	No	No	No	No	Yes	No	Yes	No	No	No	Yes	No	No	Yes	Yes	orange	grey	grey	grey	grey	grey	grey	orange	grey	orange	grey	grey	grey	orange	grey	grey	orange	orange
26975_1#274	26975_1#274	26975_1#274	7	8	NA	NA	64	64	UMCU	Hospitalised patient	NA	No	Yes	No	No	No	No	No	Yes	No	No	No	No	No	No	No	No	Yes	Yes	grey	orange	grey	grey	grey	grey	grey	orange	grey	grey	grey	grey	grey	grey	grey	grey	orange	orange
26975_2#179	26975_2#179	26975_2#179	7	8	NA	NA	64	64	UMCU	Hospitalised patient	NA	No	No	No	No	No	No	No	Yes	No	Yes	No	No	No	No	No	No	Yes	Yes	grey	grey	grey	grey	grey	grey	grey	orange	grey	orange	grey	grey	grey	grey	grey	grey	orange	orange
26975_2#183	26975_2#183	26975_2#183	7	8	NA	NA	64	64	UMCU	Hospitalised patient	NA	No	No	No	No	No	No	No	Yes	No	No	No	No	No	No	No	No	Yes	No	grey	grey	grey	grey	grey	grey	grey	orange	grey	grey	grey	grey	grey	grey	grey	grey	orange	grey
28157_4#379	28157_4#379	28157_4#379	7	8	NA	NA	64	64	UNIV PORTO	Hospitalised patient	NA	Yes	No	No	No	No	No	No	Yes	No	Yes	No	No	No	No	No	Yes	Yes	No	orange	grey	grey	grey	grey	grey	grey	orange	grey	orange	grey	grey	grey	grey	grey	orange	orange	grey
ERR3404715_E_fcs_Pop7	ERR3404715_E_fcs_Pop7	ERR3404715	7	NA	NA	NA	64	NA	Baby gut	Neonatal	Caesarean	No	No	Yes	No	No	No	No	Yes	No	No	No	No	No	No	No	No	Yes	Yes	grey	grey	orange	grey	grey	grey	grey	orange	grey	grey	grey	grey	grey	grey	grey	grey	orange	orange
ERR3404856_E_fcs_Pop7	ERR3404856_E_fcs_Pop7	ERR3404856	7	NA	NA	NA	64	NA	Baby gut	Neonatal	Caesarean	Yes	No	Yes	No	No	No	No	Yes	No	Yes	No	No	No	No	No	Yes	Yes	Yes	orange	grey	orange	grey	grey	grey	grey	orange	grey	orange	grey	grey	grey	grey	grey	orange	orange	orange
ERR3404870_E_fcs_Pop7	ERR3404870_E_fcs_Pop7	ERR3404870	7	NA	NA	NA	64	NA	Baby gut	Neonatal	Vaginal	Yes	No	Yes	No	No	No	No	Yes	No	Yes	No	No	No	No	No	No	Yes	No	orange	grey	orange	grey	grey	grey	grey	orange	grey	orange	grey	grey	grey	grey	grey	grey	orange	grey
ERR3404871_E_fcs_Pop7	ERR3404871_E_fcs_Pop7	ERR3404871	7	NA	NA	NA	64	NA	Baby gut	Neonatal	Vaginal	Yes	No	Yes	No	No	Yes	No	Yes	No	Yes	No	No	No	No	No	Yes	Yes	No	orange	grey	orange	grey	grey	orange	grey	orange	grey	orange	grey	grey	grey	grey	grey	orange	orange	grey
ERR3405224_E_fcs_Pop7	ERR3405224_E_fcs_Pop7	ERR3405224	7	NA	NA	NA	64	NA	Baby gut	Neonatal	Vaginal	Yes	No	No	No	No	No	No	Yes	No	Yes	No	No	No	No	No	No	Yes	Yes	orange	grey	grey	grey	grey	grey	grey	orange	grey	orange	grey	grey	grey	grey	grey	grey	orange	orange
ERR3405518_E_fcs_Pop7	ERR3405518_E_fcs_Pop7	ERR3405518	7	NA	NA	NA	64	NA	Baby gut	Neonatal	Vaginal	Yes	No	Yes	No	No	No	No	Yes	No	Yes	No	No	No	No	No	No	Yes	No	orange	grey	orange	grey	grey	grey	grey	orange	grey	orange	grey	grey	grey	grey	grey	grey	orange	grey
ERR3406141_E_fcs_Pop7	ERR3406141_E_fcs_Pop7	ERR3406141	7	NA	NA	NA	64	NA	Baby gut	Neonatal	Vaginal	No	No	No	No	No	No	No	Yes	No	No	No	No	No	No	No	No	No	No	grey	grey	grey	grey	grey	grey	grey	orange	grey	grey	grey	grey	grey	grey	grey	grey	grey	grey
27688_1#262	27688_1#262	27688_1#262	7	8	NA	NA	64	64	HRYC	Non-hospitalised person	NA	No	No	No	No	No	No	No	Yes	No	Yes	No	No	No	No	No	No	Yes	No	grey	grey	grey	grey	grey	grey	grey	orange	grey	orange	grey	grey	grey	grey	grey	grey	orange	grey
28832_2#144	28832_2#144	28832_2#144	7	8	NA	NA	64	64	HRYC	Non-hospitalised person	NA	No	No	No	No	No	No	No	Yes	No	No	No	No	No	No	No	No	Yes	No	grey	grey	grey	grey	grey	grey	grey	orange	grey	grey	grey	grey	grey	grey	grey	grey	orange	grey
29594_2#158	29594_2#158	29594_2#158	7	8	NA	NA	64	64	UNIV RIOJA	Non-hospitalised person	NA	No	No	No	No	No	No	No	Yes	No	No	No	No	No	No	No	No	Yes	No	grey	grey	grey	grey	grey	grey	grey	orange	grey	grey	grey	grey	grey	grey	grey	grey	orange	grey
28157_4#274	28157_4#274	28157_4#274	7	8	NA	NA	64	64	UNIV PORTO	Others	NA	No	No	No	No	No	No	No	Yes	No	Yes	No	No	No	No	No	No	Yes	No	grey	grey	grey	grey	grey	grey	grey	orange	grey	orange	grey	grey	grey	grey	grey	grey	orange	grey
27688_1#147	27688_1#147	27688_1#147	24	40	NA	NA	65	65	UNIV RIOJA	Others	NA	No	No	No	No	No	No	No	Yes	No	No	No	No	No	No	No	No	No	No	grey	grey	grey	grey	grey	grey	grey	orange	grey	grey	grey	grey	grey	grey	grey	grey	grey	grey
27688_1#159	27688_1#159	27688_1#159	24	40	NA	NA	65	65	UNIV RIOJA	Others	NA	No	No	No	No	No	No	No	Yes	No	No	No	No	No	No	No	No	No	No	grey	grey	grey	grey	grey	grey	grey	orange	grey	grey	grey	grey	grey	grey	grey	grey	grey	grey
27688_1#366	27688_1#366	27688_1#366	137	40	NA	NA	65	65	UNIV RIOJA	Environment	NA	No	No	No	No	No	No	No	Yes	No	Yes	No	No	No	No	No	No	Yes	No	grey	grey	grey	grey	grey	grey	grey	orange	grey	orange	grey	grey	grey	grey	grey	grey	orange	grey
28157_4#188	28157_4#188	28157_4#188	24	40	NA	NA	65	65	UNIV PORTO	Farm animal	NA	No	No	No	No	No	No	No	Yes	No	No	No	No	No	No	No	No	No	No	grey	grey	grey	grey	grey	grey	grey	orange	grey	grey	grey	grey	grey	grey	grey	grey	grey	grey
27688_1#103	27688_1#103	27688_1#103	24	40	NA	NA	65	65	UNIV RIOJA	Others	NA	No	No	No	No	No	No	No	Yes	No	No	No	No	No	No	No	No	No	No	grey	grey	grey	grey	grey	grey	grey	orange	grey	grey	grey	grey	grey	grey	grey	grey	grey	grey
26975_2#247	26975_2#247	26975_2#247	78	78	NA	NA	68	68	UMCU	Hospitalised patient	NA	No	No	No	No	No	No	No	Yes	No	No	No	No	No	No	No	No	No	No	grey	grey	grey	grey	grey	grey	grey	orange	grey	grey	grey	grey	grey	grey	grey	grey	grey	grey
27688_1#127	27688_1#127	27688_1#127	78	78	NA	NA	68	68	UNIV RIOJA	Others	NA	No	No	No	No	No	No	No	Yes	No	No	No	No	No	No	No	No	No	No	grey	grey	grey	grey	grey	grey	grey	orange	grey	grey	grey	grey	grey	grey	grey	grey	grey	grey
28157_4#64	28157_4#64	28157_4#64	78	78	NA	NA	68	68	UNIV PORTO	Others	NA	No	No	No	No	No	No	No	Yes	No	No	No	No	No	No	No	No	No	No	grey	grey	grey	grey	grey	grey	grey	orange	grey	grey	grey	grey	grey	grey	grey	grey	grey	grey
27725_1#88	27725_1#88	27725_1#88	78	78	NA	NA	68	68	UNIV RIOJA	Others	NA	No	No	No	No	No	No	No	Yes	No	No	No	No	No	No	No	No	No	No	grey	grey	grey	grey	grey	grey	grey	orange	grey	grey	grey	grey	grey	grey	grey	grey	grey	grey
27725_1#72	27725_1#72	27725_1#72	112	96	NA	NA	71	71	UNIV RIOJA	Others	NA	NA	NA	NA	NA	NA	NA	NA	NA	NA	NA	NA	NA	NA	NA	NA	NA	NA	NA	NA	NA	NA	NA	NA	NA	NA	NA	NA	NA	NA	NA	NA	NA	NA	NA	NA	NA
26975_1#125	26975_1#125	26975_1#125	11	17	NA	NA	72	72	UMCU	Hospitalised patient	NA	No	No	No	No	No	No	No	Yes	No	No	No	No	No	No	No	No	No	No	grey	grey	grey	grey	grey	grey	grey	orange	grey	grey	grey	grey	grey	grey	grey	grey	grey	grey
26975_1#201	26975_1#201	26975_1#201	11	17	NA	NA	72	72	UMCU	Hospitalised patient	NA	No	No	No	No	No	No	No	Yes	No	No	No	No	No	No	No	No	No	No	grey	grey	grey	grey	grey	grey	grey	orange	grey	grey	grey	grey	grey	grey	grey	grey	grey	grey
26975_1#263	26975_1#263	26975_1#263	11	17	NA	NA	72	72	UMCU	Hospitalised patient	NA	No	No	No	No	No	No	No	Yes	No	No	No	No	No	No	No	No	No	No	grey	grey	grey	grey	grey	grey	grey	orange	grey	grey	grey	grey	grey	grey	grey	grey	grey	grey
26975_1#290	26975_1#290	26975_1#290	11	17	NA	NA	72	72	ENARE-UMCU	Hospitalised patient	NA	No	No	No	No	No	No	No	Yes	No	No	No	No	No	No	No	No	No	No	grey	grey	grey	grey	grey	grey	grey	orange	grey	grey	grey	grey	grey	grey	grey	grey	grey	grey
26975_1#338	26975_1#338	26975_1#338	11	17	NA	NA	72	72	ENARE-UMCU	Hospitalised patient	NA	No	No	No	No	No	No	No	Yes	No	No	No	No	No	No	No	No	No	No	grey	grey	grey	grey	grey	grey	grey	orange	grey	grey	grey	grey	grey	grey	grey	grey	grey	grey
27688_1#355	27688_1#355	27688_1#355	11	17	NA	NA	72	72	HRYC	Hospitalised patient	NA	No	No	No	No	No	No	No	Yes	No	No	No	No	No	No	No	No	No	No	grey	grey	grey	grey	grey	grey	grey	orange	grey	grey	grey	grey	grey	grey	grey	grey	grey	grey
27725_1#218	27725_1#218	27725_1#218	11	17	NA	NA	72	72	HRYC	Hospitalised patient	NA	No	No	No	No	No	No	No	Yes	No	Yes	No	No	No	No	No	No	Yes	No	grey	grey	grey	grey	grey	grey	grey	orange	grey	orange	grey	grey	grey	grey	grey	grey	orange	grey
26975_1#13	26975_1#13	26975_1#13	11	17	NA	NA	72	72	UMCU	Non-hospitalised person	NA	No	No	No	No	No	No	No	Yes	No	No	No	No	No	No	No	No	No	No	grey	grey	grey	grey	grey	grey	grey	orange	grey	grey	grey	grey	grey	grey	grey	grey	grey	grey
26975_1#30	26975_1#30	26975_1#30	11	17	NA	NA	72	72	UMCU	Non-hospitalised person	NA	No	No	No	No	No	No	No	Yes	No	No	No	No	No	No	No	No	No	No	grey	grey	grey	grey	grey	grey	grey	orange	grey	grey	grey	grey	grey	grey	grey	grey	grey	grey
27688_1#270	27688_1#270	27688_1#270	11	17	NA	NA	72	72	HRYC	Non-hospitalised person	NA	No	No	No	No	No	No	No	Yes	No	No	No	No	No	No	No	No	No	No	grey	grey	grey	grey	grey	grey	grey	orange	grey	grey	grey	grey	grey	grey	grey	grey	grey	grey
27688_1#328	27688_1#328	27688_1#328	11	17	NA	NA	72	72	HRYC	Non-hospitalised person	NA	No	No	No	No	No	No	No	Yes	No	No	No	No	No	No	No	No	No	No	grey	grey	grey	grey	grey	grey	grey	orange	grey	grey	grey	grey	grey	grey	grey	grey	grey	grey
29594_2#163	29594_2#163	29594_2#163	11	17	NA	NA	72	72	UNIV RIOJA	Non-hospitalised person	NA	No	No	No	No	No	No	No	Yes	No	No	No	No	No	No	No	No	No	No	grey	grey	grey	grey	grey	grey	grey	orange	grey	grey	grey	grey	grey	grey	grey	grey	grey	grey
29594_2#55	29594_2#55	29594_2#55	11	17	NA	NA	72	72	UNIV RIOJA	Non-hospitalised person	NA	No	No	No	No	No	No	No	Yes	No	No	No	No	No	No	No	No	No	No	grey	grey	grey	grey	grey	grey	grey	orange	grey	grey	grey	grey	grey	grey	grey	grey	grey	grey
26975_2#24	26975_2#24	26975_2#24	11	17	NA	NA	72	72	UMCU	Old human isolate	NA	No	No	No	No	No	No	No	Yes	No	No	No	No	No	No	No	No	No	No	grey	grey	grey	grey	grey	grey	grey	orange	grey	grey	grey	grey	grey	grey	grey	grey	grey	grey
26975_2#25	26975_2#25	26975_2#25	11	17	NA	NA	72	72	UMCU	Old human isolate	NA	No	No	No	No	No	No	No	Yes	No	No	No	No	No	No	No	No	No	No	grey	grey	grey	grey	grey	grey	grey	orange	grey	grey	grey	grey	grey	grey	grey	grey	grey	grey
26975_2#45	26975_2#45	26975_2#45	11	17	NA	NA	72	72	UMCU	Old human isolate	NA	No	No	No	No	No	No	No	Yes	No	No	No	No	No	No	No	No	No	No	grey	grey	grey	grey	grey	grey	grey	orange	grey	grey	grey	grey	grey	grey	grey	grey	grey	grey
26975_1#298	26975_1#298	26975_1#298	11	17	NA	NA	72	72	ENARE-UMCU	Hospitalised patient	NA	No	No	No	No	No	No	No	Yes	No	No	No	No	No	No	No	No	No	No	grey	grey	grey	grey	grey	grey	grey	orange	grey	grey	grey	grey	grey	grey	grey	grey	grey	grey
26975_1#315	26975_1#315	26975_1#315	11	17	NA	NA	72	72	ENARE-UMCU	Hospitalised patient	NA	No	No	No	No	No	No	No	Yes	No	No	No	No	No	No	No	No	No	No	grey	grey	grey	grey	grey	grey	grey	orange	grey	grey	grey	grey	grey	grey	grey	grey	grey	grey
27688_1#348	27688_1#348	27688_1#348	11	17	NA	NA	72	72	HRYC	Hospitalised patient	NA	No	No	No	No	No	No	No	Yes	No	No	No	No	No	No	No	No	No	No	grey	grey	grey	grey	grey	grey	grey	orange	grey	grey	grey	grey	grey	grey	grey	grey	grey	grey
ERR3405840_E_fcs_Pop11	ERR3405840_E_fcs_Pop11	ERR3405840	11	NA	NA	NA	72	NA	Baby gut	Neonatal	Vaginal	No	No	Yes	No	No	No	No	Yes	No	No	No	No	No	No	No	No	Yes	No	grey	grey	orange	grey	grey	grey	grey	orange	grey	grey	grey	grey	grey	grey	grey	grey	orange	grey
ERR3405851_E_fcs_Pop11	ERR3405851_E_fcs_Pop11	ERR3405851	11	NA	NA	NA	72	NA	Baby gut	Neonatal	Vaginal	No	No	No	No	No	No	No	Yes	No	No	No	No	No	No	No	No	No	No	grey	grey	grey	grey	grey	grey	grey	orange	grey	grey	grey	grey	grey	grey	grey	grey	grey	grey
26975_2#17	26975_2#17	26975_2#17	11	17	NA	NA	72	72	UMCU	Old human isolate	NA	No	No	No	No	No	No	No	Yes	No	No	No	No	No	No	No	No	No	No	grey	grey	grey	grey	grey	grey	grey	orange	grey	grey	grey	grey	grey	grey	grey	grey	grey	grey
28157_4#185	28157_4#185	28157_4#185	61	53	NA	NA	74	74	UNIV PORTO	Environment	NA	Yes	No	No	No	No	No	No	Yes	No	Yes	No	No	No	No	No	No	Yes	Yes	orange	grey	grey	grey	grey	grey	grey	orange	grey	orange	grey	grey	grey	grey	grey	grey	orange	orange
26975_2#41	26975_2#41	26975_2#41	61	53	NA	NA	74	74	UMCU	Old human isolate	NA	No	No	No	No	No	No	No	Yes	No	No	No	No	No	No	No	No	No	No	grey	grey	grey	grey	grey	grey	grey	orange	grey	grey	grey	grey	grey	grey	grey	grey	grey	grey
28157_4#340	28157_4#340	28157_4#340	61	53	NA	NA	74	74	UNIV PORTO	Environment	NA	Yes	No	No	No	No	No	No	Yes	No	Yes	No	No	No	No	No	No	Yes	Yes	orange	grey	grey	grey	grey	grey	grey	orange	grey	orange	grey	grey	grey	grey	grey	grey	orange	orange
29594_2#167	29594_2#167	29594_2#167	61	53	NA	NA	74	74	HRYC	Non-hospitalised person	NA	No	No	No	No	No	No	No	Yes	No	No	No	No	No	No	No	No	No	No	grey	grey	grey	grey	grey	grey	grey	orange	grey	grey	grey	grey	grey	grey	grey	grey	grey	grey
26975_1#278	26975_1#278	26975_1#278	83	71	NA	NA	79	79	UMCU	Hospitalised patient	NA	No	No	No	No	No	No	No	Yes	No	No	No	No	No	No	No	No	No	No	grey	grey	grey	grey	grey	grey	grey	orange	grey	grey	grey	grey	grey	grey	grey	grey	grey	grey
27688_1#304	27688_1#304	27688_1#304	83	71	NA	NA	79	79	HRYC	Non-hospitalised person	NA	No	No	No	No	No	No	No	Yes	No	No	No	No	No	No	No	No	Yes	No	grey	grey	grey	grey	grey	grey	grey	orange	grey	grey	grey	grey	grey	grey	grey	grey	orange	grey
28157_4#266	28157_4#266	28157_4#266	83	71	NA	NA	79	79	UNIV PORTO	Others	NA	No	No	No	No	No	No	No	Yes	No	No	No	No	No	No	No	No	No	No	grey	grey	grey	grey	grey	grey	grey	orange	grey	grey	grey	grey	grey	grey	grey	grey	grey	grey
28832_2#62	28832_2#62	28832_2#62	83	71	NA	NA	79	79	HRYC	Hospitalised patient	NA	No	No	No	No	No	No	No	Yes	No	No	No	No	No	No	No	No	No	No	grey	grey	grey	grey	grey	grey	grey	orange	grey	grey	grey	grey	grey	grey	grey	grey	grey	grey
ERR3404765_E_fcs_Pop83	ERR3404765_E_fcs_Pop83	ERR3404765	83	NA	NA	NA	79	NA	Baby gut	Neonatal	Caesarean	No	No	Yes	No	No	No	No	Yes	No	No	Yes	No	No	No	No	No	No	No	grey	grey	orange	grey	grey	grey	grey	orange	grey	grey	orange	grey	grey	grey	grey	grey	grey	grey
26975_1#121	26975_1#121	26975_1#121	10	11	NA	NA	81	81	UMCU	Hospitalised patient	NA	No	No	No	No	No	No	No	Yes	No	No	No	No	No	No	No	No	No	No	grey	grey	grey	grey	grey	grey	grey	orange	grey	grey	grey	grey	grey	grey	grey	grey	grey	grey
26975_1#213	26975_1#213	26975_1#213	10	11	NA	NA	81	81	UMCU	Hospitalised patient	NA	No	No	No	No	No	No	No	Yes	No	No	No	No	No	No	No	No	No	No	grey	grey	grey	grey	grey	grey	grey	orange	grey	grey	grey	grey	grey	grey	grey	grey	grey	grey
26975_1#217	26975_1#217	26975_1#217	10	11	NA	NA	81	81	UMCU	Hospitalised patient	NA	No	No	No	No	No	No	No	Yes	No	No	No	No	No	No	No	No	No	No	grey	grey	grey	grey	grey	grey	grey	orange	grey	grey	grey	grey	grey	grey	grey	grey	grey	grey
26975_1#99	26975_1#99	26975_1#99	10	11	NA	NA	81	81	UMCU	Hospitalised patient	NA	No	No	No	No	No	No	No	Yes	No	No	No	No	No	No	No	No	No	No	grey	grey	grey	grey	grey	grey	grey	orange	grey	grey	grey	grey	grey	grey	grey	grey	grey	grey
26975_2#174	26975_2#174	26975_2#174	10	11	NA	NA	81	81	UMCU	Hospitalised patient	NA	No	No	No	No	No	No	No	Yes	No	No	No	No	No	No	No	No	No	Yes	grey	grey	grey	grey	grey	grey	grey	orange	grey	grey	grey	grey	grey	grey	grey	grey	grey	orange
26975_2#196	26975_2#196	26975_2#196	10	11	NA	NA	81	81	UMCU	Hospitalised patient	NA	No	No	No	No	No	No	No	Yes	No	No	No	No	No	No	No	No	No	No	grey	grey	grey	grey	grey	grey	grey	orange	grey	grey	grey	grey	grey	grey	grey	grey	grey	grey
28832_2#135	28832_2#135	28832_2#135	10	11	NA	NA	81	81	HRYC	Hospitalised patient	NA	No	No	No	No	No	No	No	Yes	No	No	No	No	No	No	No	No	No	No	grey	grey	grey	grey	grey	grey	grey	orange	grey	grey	grey	grey	grey	grey	grey	grey	grey	grey
29594_2#187	29594_2#187	29594_2#187	10	11	NA	NA	81	81	HRYC	Hospitalised patient	NA	No	No	No	No	No	No	No	Yes	No	No	No	No	No	No	No	No	No	No	grey	grey	grey	grey	grey	grey	grey	orange	grey	grey	grey	grey	grey	grey	grey	grey	grey	grey
26975_1#26	26975_1#26	26975_1#26	10	11	NA	NA	81	81	UMCU	Non-hospitalised person	NA	No	No	No	No	No	No	No	Yes	No	Yes	No	No	No	No	No	No	Yes	No	grey	grey	grey	grey	grey	grey	grey	orange	grey	orange	grey	grey	grey	grey	grey	grey	orange	grey
26975_2#243	26975_2#243	26975_2#243	10	11	NA	NA	81	81	UMCU	Non-hospitalised person	NA	No	No	No	No	No	No	No	Yes	No	No	No	No	No	No	No	No	Yes	No	grey	grey	grey	grey	grey	grey	grey	orange	grey	grey	grey	grey	grey	grey	grey	grey	orange	grey
27688_1#259	27688_1#259	27688_1#259	10	11	NA	NA	81	81	HRYC	Non-hospitalised person	NA	No	No	No	No	No	No	No	Yes	No	No	No	No	No	No	No	No	Yes	No	grey	grey	grey	grey	grey	grey	grey	orange	grey	grey	grey	grey	grey	grey	grey	grey	orange	grey
28157_4#69	28157_4#69	28157_4#69	10	11	NA	NA	81	81	UNIV PORTO	Non-hospitalised person	NA	No	No	No	No	No	No	No	Yes	No	No	No	No	No	No	No	No	No	No	grey	grey	grey	grey	grey	grey	grey	orange	grey	grey	grey	grey	grey	grey	grey	grey	grey	grey
27688_1#164	27688_1#164	27688_1#164	10	11	NA	NA	81	81	UNIV RIOJA	Others	NA	No	No	No	No	No	No	No	Yes	No	No	No	No	No	No	No	No	No	No	grey	grey	grey	grey	grey	grey	grey	orange	grey	grey	grey	grey	grey	grey	grey	grey	grey	grey
26975_2#103	26975_2#103	26975_2#103	10	11	NA	NA	81	81	UMCU	Wild bird	NA	No	No	No	No	No	No	No	Yes	No	No	No	No	No	No	No	No	Yes	No	grey	grey	grey	grey	grey	grey	grey	orange	grey	grey	grey	grey	grey	grey	grey	grey	orange	grey
26975_2#120	26975_2#120	26975_2#120	10	11	NA	NA	81	81	UMCU	Wild bird	NA	No	No	No	No	No	No	No	Yes	No	No	No	No	No	No	No	No	No	No	grey	grey	grey	grey	grey	grey	grey	orange	grey	grey	grey	grey	grey	grey	grey	grey	grey	grey
26975_2#121	26975_2#121	26975_2#121	10	11	NA	NA	81	81	UMCU	Wild bird	NA	No	No	No	No	No	No	No	Yes	No	No	No	No	No	No	No	No	No	No	grey	grey	grey	grey	grey	grey	grey	orange	grey	grey	grey	grey	grey	grey	grey	grey	grey	grey
26975_2#129	26975_2#129	26975_2#129	10	11	NA	NA	81	81	UMCU	Wild bird	NA	No	No	No	No	No	No	No	Yes	No	Yes	No	No	No	No	No	No	Yes	No	grey	grey	grey	grey	grey	grey	grey	orange	grey	orange	grey	grey	grey	grey	grey	grey	orange	grey
26975_2#133	26975_2#133	26975_2#133	10	11	NA	NA	81	81	UMCU	Wild bird	NA	No	No	No	No	No	No	No	Yes	No	Yes	No	No	No	No	No	No	Yes	No	grey	grey	grey	grey	grey	grey	grey	orange	grey	orange	grey	grey	grey	grey	grey	grey	orange	grey
26975_2#135	26975_2#135	26975_2#135	10	11	NA	NA	81	81	UMCU	Wild bird	NA	No	No	No	No	No	No	No	Yes	No	Yes	No	No	No	No	No	No	Yes	No	grey	grey	grey	grey	grey	grey	grey	orange	grey	orange	grey	grey	grey	grey	grey	grey	orange	grey
26975_2#233	26975_2#233	26975_2#233	10	11	NA	NA	81	81	UMCU	Wild bird	NA	No	No	No	No	No	No	No	Yes	No	No	No	No	No	No	No	No	No	No	grey	grey	grey	grey	grey	grey	grey	orange	grey	grey	grey	grey	grey	grey	grey	grey	grey	grey
26975_2#64	26975_2#64	26975_2#64	10	11	NA	NA	81	81	UMCU	Wild bird	NA	No	No	No	No	No	No	No	Yes	No	No	No	No	No	No	No	No	No	No	grey	grey	grey	grey	grey	grey	grey	orange	grey	grey	grey	grey	grey	grey	grey	grey	grey	grey
26975_2#69	26975_2#69	26975_2#69	10	11	NA	NA	81	81	UMCU	Wild bird	NA	No	No	No	No	No	No	No	Yes	No	Yes	No	No	No	No	No	No	Yes	No	grey	grey	grey	grey	grey	grey	grey	orange	grey	orange	grey	grey	grey	grey	grey	grey	orange	grey
27688_1#192	27688_1#192	27688_1#192	10	11	NA	NA	81	81	UNIV RIOJA	Wild bird	NA	No	No	No	No	No	No	No	Yes	No	No	No	No	No	No	No	No	No	No	grey	grey	grey	grey	grey	grey	grey	orange	grey	grey	grey	grey	grey	grey	grey	grey	grey	grey
27688_1#318	27688_1#318	27688_1#318	10	11	NA	NA	81	81	UNIV RIOJA	Wild bird	NA	No	No	No	No	No	No	No	Yes	No	No	No	No	No	No	No	No	No	No	grey	grey	grey	grey	grey	grey	grey	orange	grey	grey	grey	grey	grey	grey	grey	grey	grey	grey
27688_1#333	27688_1#333	27688_1#333	10	11	NA	NA	81	81	UNIV RIOJA	Wild bird	NA	No	No	No	No	No	No	No	Yes	No	No	No	No	No	No	No	No	No	No	grey	grey	grey	grey	grey	grey	grey	orange	grey	grey	grey	grey	grey	grey	grey	grey	grey	grey
27725_1#116	27725_1#116	27725_1#116	10	11	NA	NA	81	81	UNIV RIOJA	Wild bird	NA	No	No	No	No	No	No	No	Yes	No	No	No	No	No	No	No	No	No	No	grey	grey	grey	grey	grey	grey	grey	orange	grey	grey	grey	grey	grey	grey	grey	grey	grey	grey
27725_1#96	27725_1#96	27725_1#96	10	11	NA	NA	81	81	UNIV RIOJA	Wild bird	NA	No	No	No	No	No	No	No	Yes	No	No	No	No	No	No	No	No	No	No	grey	grey	grey	grey	grey	grey	grey	orange	grey	grey	grey	grey	grey	grey	grey	grey	grey	grey
ERR3406291_E_fcs_Pop10	ERR3406291_E_fcs_Pop10	ERR3406291	10	NA	NA	NA	81	NA	Baby gut	Infancy	Vaginal	No	No	No	No	No	No	No	Yes	No	No	No	No	No	No	No	No	No	No	grey	grey	grey	grey	grey	grey	grey	orange	grey	grey	grey	grey	grey	grey	grey	grey	grey	grey
ERR3405488_E_fcs_Pop10	ERR3405488_E_fcs_Pop10	ERR3405488	10	NA	NA	NA	81	NA	Baby gut	Infancy	Vaginal	No	No	No	No	No	No	No	Yes	No	No	No	No	No	No	No	No	Yes	No	grey	grey	grey	grey	grey	grey	grey	orange	grey	grey	grey	grey	grey	grey	grey	grey	orange	grey
ERR3405486_E_fcs_Pop10	ERR3405486_E_fcs_Pop10	ERR3405486	10	NA	NA	NA	81	NA	Baby gut	Infancy	Vaginal	Yes	No	No	No	No	No	No	Yes	No	No	No	No	No	No	No	No	Yes	Yes	orange	grey	grey	grey	grey	grey	grey	orange	grey	grey	grey	grey	grey	grey	grey	grey	orange	orange
ERR3404876_E_fcs_Pop10	ERR3404876_E_fcs_Pop10	ERR3404876	10	NA	NA	NA	81	NA	Baby gut	Neonatal	Caesarean	No	No	Yes	No	No	No	No	Yes	No	No	No	No	No	No	No	No	Yes	Yes	grey	grey	orange	grey	grey	grey	grey	orange	grey	grey	grey	grey	grey	grey	grey	grey	orange	orange
ERR3404877_E_fcs_Pop10	ERR3404877_E_fcs_Pop10	ERR3404877	10	NA	NA	NA	81	NA	Baby gut	Neonatal	Caesarean	No	No	No	No	No	No	No	Yes	No	No	No	No	No	No	No	No	Yes	Yes	grey	grey	grey	grey	grey	grey	grey	orange	grey	grey	grey	grey	grey	grey	grey	grey	orange	orange
ERR3405487_E_fcs_Pop10	ERR3405487_E_fcs_Pop10	ERR3405487	10	NA	NA	NA	81	NA	Baby gut	Neonatal	Vaginal	No	No	No	No	No	No	No	Yes	No	No	No	No	No	No	No	No	Yes	No	grey	grey	grey	grey	grey	grey	grey	orange	grey	grey	grey	grey	grey	grey	grey	grey	orange	grey
ERR3405521_E_fcs_Pop10	ERR3405521_E_fcs_Pop10	ERR3405521	10	NA	NA	NA	81	NA	Baby gut	Neonatal	Caesarean	Yes	No	Yes	No	No	No	No	Yes	No	No	No	No	No	No	No	No	No	No	orange	grey	orange	grey	grey	grey	grey	orange	grey	grey	grey	grey	grey	grey	grey	grey	grey	grey
ERR3405663_E_fcs_Pop10	ERR3405663_E_fcs_Pop10	ERR3405663	10	NA	NA	NA	81	NA	Baby gut	Neonatal	Vaginal	No	No	No	No	No	No	No	Yes	No	Yes	No	No	No	No	No	No	Yes	No	grey	grey	grey	grey	grey	grey	grey	orange	grey	orange	grey	grey	grey	grey	grey	grey	orange	grey
ERR3405794_E_fcs_Pop10	ERR3405794_E_fcs_Pop10	ERR3405794	10	NA	NA	NA	81	NA	Baby gut	Neonatal	Vaginal	Yes	No	No	No	No	No	No	Yes	No	No	No	No	No	No	No	No	Yes	No	orange	grey	grey	grey	grey	grey	grey	orange	grey	grey	grey	grey	grey	grey	grey	grey	orange	grey
ERR3405820_E_fcs_Pop10	ERR3405820_E_fcs_Pop10	ERR3405820	10	NA	NA	NA	81	NA	Baby gut	Neonatal	Caesarean	No	No	Yes	No	No	No	No	Yes	No	No	No	No	No	No	No	No	Yes	No	grey	grey	orange	grey	grey	grey	grey	orange	grey	grey	grey	grey	grey	grey	grey	grey	orange	grey
ERR3405954_E_fcs_Pop10	ERR3405954_E_fcs_Pop10	ERR3405954	10	NA	NA	NA	81	NA	Baby gut	Neonatal	Vaginal	No	No	No	No	No	No	No	Yes	No	No	No	No	No	No	No	No	Yes	No	grey	grey	grey	grey	grey	grey	grey	orange	grey	grey	grey	grey	grey	grey	grey	grey	orange	grey
ERR3405971_E_fcs_Pop10	ERR3405971_E_fcs_Pop10	ERR3405971	10	NA	NA	NA	81	NA	Baby gut	Neonatal	Caesarean	No	No	No	No	No	No	No	Yes	No	No	No	No	No	No	No	No	Yes	No	grey	grey	grey	grey	grey	grey	grey	orange	grey	grey	grey	grey	grey	grey	grey	grey	orange	grey
26975_1#70	26975_1#70	26975_1#70	10	11	NA	NA	81	81	UMCU	Non-hospitalised person	NA	No	No	No	No	No	No	No	Yes	No	No	No	No	No	No	No	No	No	No	grey	grey	grey	grey	grey	grey	grey	orange	grey	grey	grey	grey	grey	grey	grey	grey	grey	grey
28157_4#171	28157_4#171	28157_4#171	10	11	NA	NA	81	81	UNIV PORTO	Non-hospitalised person	NA	Yes	No	No	No	No	No	No	Yes	No	No	No	No	No	No	No	No	Yes	No	orange	grey	grey	grey	grey	grey	grey	orange	grey	grey	grey	grey	grey	grey	grey	grey	orange	grey
26975_2#111	26975_2#111	26975_2#111	10	11	NA	NA	81	81	UMCU	Wild bird	NA	No	No	No	No	No	No	No	Yes	No	Yes	No	No	No	No	No	No	Yes	No	grey	grey	grey	grey	grey	grey	grey	orange	grey	orange	grey	grey	grey	grey	grey	grey	orange	grey
26975_2#62	26975_2#62	26975_2#62	10	11	NA	NA	81	81	UMCU	Wild bird	NA	No	No	No	No	No	No	No	Yes	No	Yes	No	No	No	No	No	No	Yes	No	grey	grey	grey	grey	grey	grey	grey	orange	grey	orange	grey	grey	grey	grey	grey	grey	orange	grey
26975_2#97	26975_2#97	26975_2#97	10	11	NA	NA	81	81	UMCU	Wild bird	NA	No	No	No	No	No	No	No	Yes	No	No	No	No	No	No	No	No	No	No	grey	grey	grey	grey	grey	grey	grey	orange	grey	grey	grey	grey	grey	grey	grey	grey	grey	grey
27725_1#104	27725_1#104	27725_1#104	10	11	NA	NA	81	81	UNIV RIOJA	Wild bird	NA	No	No	No	No	No	No	No	Yes	No	No	No	No	No	No	No	No	No	No	grey	grey	grey	grey	grey	grey	grey	orange	grey	grey	grey	grey	grey	grey	grey	grey	grey	grey
27725_1#140	27725_1#140	27725_1#140	10	11	NA	NA	81	81	UNIV RIOJA	Wild bird	NA	No	No	No	No	No	No	No	Yes	No	No	No	No	No	No	No	No	No	No	grey	grey	grey	grey	grey	grey	grey	orange	grey	grey	grey	grey	grey	grey	grey	grey	grey	grey
27725_1#364	27725_1#364	27725_1#364	27	25	NA	NA	82	82	HRYC	Hospitalised patient	NA	No	No	No	No	No	No	No	Yes	No	No	No	No	No	No	No	No	Yes	No	grey	grey	grey	grey	grey	grey	grey	orange	grey	grey	grey	grey	grey	grey	grey	grey	orange	grey
28832_2#54	28832_2#54	28832_2#54	27	25	NA	NA	82	82	HRYC	Hospitalised patient	NA	No	No	No	No	No	No	No	Yes	No	No	No	No	No	No	No	No	Yes	No	grey	grey	grey	grey	grey	grey	grey	orange	grey	grey	grey	grey	grey	grey	grey	grey	orange	grey
28099_2#378	28099_2#378	28099_2#378	27	25	NA	NA	82	82	UNIV PORTO	Others	NA	No	No	No	No	No	No	No	Yes	No	No	No	No	No	Yes	No	No	Yes	No	grey	grey	grey	grey	grey	grey	grey	orange	grey	grey	grey	grey	grey	orange	grey	grey	orange	grey
28157_4#158	28157_4#158	28157_4#158	27	25	NA	NA	82	82	UNIV PORTO	Others	NA	No	No	No	No	No	No	No	Yes	No	No	No	No	No	No	No	No	Yes	No	grey	grey	grey	grey	grey	grey	grey	orange	grey	grey	grey	grey	grey	grey	grey	grey	orange	grey
28157_4#317	28157_4#317	28157_4#317	27	25	NA	NA	82	82	UNIV PORTO	Others	NA	No	No	No	No	No	No	No	Yes	No	No	No	No	No	No	No	No	Yes	No	grey	grey	grey	grey	grey	grey	grey	orange	grey	grey	grey	grey	grey	grey	grey	grey	orange	grey
26975_2#104	26975_2#104	26975_2#104	27	25	NA	NA	82	82	UMCU	Wild bird	NA	No	No	No	No	No	No	No	Yes	No	No	No	No	No	No	No	No	Yes	No	grey	grey	grey	grey	grey	grey	grey	orange	grey	grey	grey	grey	grey	grey	grey	grey	orange	grey
26975_2#118	26975_2#118	26975_2#118	27	25	NA	NA	82	82	UMCU	Wild bird	NA	No	No	No	No	No	No	No	Yes	No	No	No	No	No	No	No	No	Yes	No	grey	grey	grey	grey	grey	grey	grey	orange	grey	grey	grey	grey	grey	grey	grey	grey	orange	grey
26975_2#235	26975_2#235	26975_2#235	27	25	NA	NA	82	82	UMCU	Wild bird	NA	No	No	No	No	No	No	No	Yes	No	No	No	No	No	No	No	No	Yes	No	grey	grey	grey	grey	grey	grey	grey	orange	grey	grey	grey	grey	grey	grey	grey	grey	orange	grey
26975_2#237	26975_2#237	26975_2#237	27	25	NA	NA	82	82	UMCU	Wild bird	NA	No	No	No	No	No	No	No	Yes	No	No	No	No	No	No	No	No	Yes	No	grey	grey	grey	grey	grey	grey	grey	orange	grey	grey	grey	grey	grey	grey	grey	grey	orange	grey
26975_2#61	26975_2#61	26975_2#61	27	25	NA	NA	82	82	UMCU	Wild bird	NA	No	No	No	No	No	No	No	Yes	No	No	No	No	No	No	No	No	Yes	No	grey	grey	grey	grey	grey	grey	grey	orange	grey	grey	grey	grey	grey	grey	grey	grey	orange	grey
26975_2#77	26975_2#77	26975_2#77	27	25	NA	NA	82	82	UMCU	Wild bird	NA	No	No	No	No	No	No	No	Yes	No	No	No	No	No	No	No	No	Yes	No	grey	grey	grey	grey	grey	grey	grey	orange	grey	grey	grey	grey	grey	grey	grey	grey	orange	grey
26975_2#90	26975_2#90	26975_2#90	27	25	NA	NA	82	82	UMCU	Wild bird	NA	No	No	No	No	No	No	No	Yes	No	No	No	No	No	No	No	No	Yes	No	grey	grey	grey	grey	grey	grey	grey	orange	grey	grey	grey	grey	grey	grey	grey	grey	orange	grey
26975_2#95	26975_2#95	26975_2#95	27	25	NA	NA	82	82	UMCU	Wild bird	NA	No	No	No	No	No	No	No	Yes	No	No	No	No	No	No	No	No	Yes	No	grey	grey	grey	grey	grey	grey	grey	orange	grey	grey	grey	grey	grey	grey	grey	grey	orange	grey
27725_1#47	27725_1#47	27725_1#47	27	25	NA	NA	82	82	UNIV RIOJA	Wild bird	NA	No	No	No	No	No	No	No	Yes	No	No	No	No	No	No	No	No	Yes	No	grey	grey	grey	grey	grey	grey	grey	orange	grey	grey	grey	grey	grey	grey	grey	grey	orange	grey
27688_1#211	27688_1#211	27688_1#211	27	25	NA	NA	82	82	HRYC	Hospitalised patient	NA	No	No	No	No	No	No	No	Yes	No	No	No	No	No	No	No	No	Yes	No	grey	grey	grey	grey	grey	grey	grey	orange	grey	grey	grey	grey	grey	grey	grey	grey	orange	grey
28099_2#67	28099_2#67	28099_2#67	68	73	NA	NA	84	84	UNIV PORTO	Farm animal	NA	Yes	No	No	No	No	No	No	Yes	No	No	No	No	No	No	No	No	Yes	No	orange	grey	grey	grey	grey	grey	grey	orange	grey	grey	grey	grey	grey	grey	grey	grey	orange	grey
27688_1#265	27688_1#265	27688_1#265	68	73	NA	NA	84	84	HRYC	Hospitalised patient	NA	No	No	No	No	No	No	No	Yes	No	No	No	No	No	No	No	No	Yes	No	grey	grey	grey	grey	grey	grey	grey	orange	grey	grey	grey	grey	grey	grey	grey	grey	orange	grey
26975_1#37	26975_1#37	26975_1#37	68	73	NA	NA	84	84	UMCU	Non-hospitalised person	NA	No	No	No	No	No	No	No	Yes	No	No	No	No	No	No	No	No	No	No	grey	grey	grey	grey	grey	grey	grey	orange	grey	grey	grey	grey	grey	grey	grey	grey	grey	grey
28157_4#312	28157_4#312	28157_4#312	38	56	NA	NA	86	86	UNIV PORTO	Environment	NA	Yes	No	No	No	No	No	No	Yes	No	Yes	Yes	Yes	No	Yes	No	No	Yes	Yes	orange	grey	grey	grey	grey	grey	grey	orange	grey	orange	orange	orange	grey	orange	grey	grey	orange	orange
27688_1#207	27688_1#207	27688_1#207	38	56	NA	NA	86	86	HRYC	Hospitalised patient	NA	No	No	No	No	No	No	No	Yes	No	No	No	No	No	No	No	No	No	No	grey	grey	grey	grey	grey	grey	grey	orange	grey	grey	grey	grey	grey	grey	grey	grey	grey	grey
27688_1#360	27688_1#360	27688_1#360	38	56	NA	NA	86	86	HRYC	Hospitalised patient	NA	No	No	No	No	No	No	No	Yes	No	Yes	Yes	No	No	No	No	No	Yes	No	grey	grey	grey	grey	grey	grey	grey	orange	grey	orange	orange	grey	grey	grey	grey	grey	orange	grey
27688_1#4	27688_1#4	27688_1#4	38	56	NA	NA	86	86	HRYC	Hospitalised patient	NA	Yes	No	No	No	No	No	No	Yes	No	No	No	No	No	Yes	No	No	Yes	Yes	orange	grey	grey	grey	grey	grey	grey	orange	grey	grey	grey	grey	grey	orange	grey	grey	orange	orange
28157_4#241	28157_4#241	28157_4#241	38	56	NA	NA	86	86	UNIV PORTO	Non-hospitalised person	NA	No	No	No	No	No	No	No	Yes	No	Yes	Yes	No	No	No	No	No	Yes	No	grey	grey	grey	grey	grey	grey	grey	orange	grey	orange	orange	grey	grey	grey	grey	grey	orange	grey
28157_4#300	28157_4#300	28157_4#300	38	56	NA	NA	86	86	UNIV PORTO	Others	NA	Yes	No	No	No	No	Yes	No	Yes	No	Yes	No	No	No	Yes	No	No	Yes	Yes	orange	grey	grey	grey	grey	orange	grey	orange	grey	orange	grey	grey	grey	orange	grey	grey	orange	orange
26975_1#332	26975_1#332	26975_1#332	9	6	NA	NA	87	87	ENARE-UMCU	Hospitalised patient	NA	Yes	No	No	No	No	No	No	Yes	No	Yes	Yes	No	No	Yes	No	Yes	Yes	Yes	orange	grey	grey	grey	grey	grey	grey	orange	grey	orange	orange	grey	grey	orange	grey	orange	orange	orange
26975_1#362	26975_1#362	26975_1#362	9	6	NA	NA	87	87	ENARE-UMCU	Hospitalised patient	NA	Yes	No	No	No	No	No	No	Yes	No	Yes	Yes	No	No	No	No	Yes	Yes	Yes	orange	grey	grey	grey	grey	grey	grey	orange	grey	orange	orange	grey	grey	grey	grey	orange	orange	orange
26975_1#363	26975_1#363	26975_1#363	9	6	NA	NA	87	87	ENARE-UMCU	Hospitalised patient	NA	Yes	No	No	No	No	No	No	Yes	No	No	Yes	No	No	No	No	Yes	Yes	Yes	orange	grey	grey	grey	grey	grey	grey	orange	grey	grey	orange	grey	grey	grey	grey	orange	orange	orange
28157_4#175	28157_4#175	28157_4#175	127	162	NA	NA	91	91	UNIV PORTO	Non-hospitalised person	NA	No	No	No	No	No	No	No	Yes	No	No	No	No	No	No	No	No	No	No	grey	grey	grey	grey	grey	grey	grey	orange	grey	grey	grey	grey	grey	grey	grey	grey	grey	grey
28157_4#251	28157_4#251	28157_4#251	36	30	NA	NA	96	96	UNIV PORTO	Environment	NA	No	No	No	No	No	No	No	Yes	No	No	No	No	No	No	No	No	Yes	No	grey	grey	grey	grey	grey	grey	grey	orange	grey	grey	grey	grey	grey	grey	grey	grey	orange	grey
28157_4#271	28157_4#271	28157_4#271	36	30	NA	NA	96	96	UNIV PORTO	Environment	NA	No	No	No	No	No	No	No	Yes	No	Yes	No	No	No	No	No	No	Yes	No	grey	grey	grey	grey	grey	grey	grey	orange	grey	orange	grey	grey	grey	grey	grey	grey	orange	grey
28157_4#284	28157_4#284	28157_4#284	36	30	NA	NA	96	96	UNIV PORTO	Environment	NA	No	No	No	No	No	No	No	Yes	No	No	No	No	No	No	No	No	Yes	No	grey	grey	grey	grey	grey	grey	grey	orange	grey	grey	grey	grey	grey	grey	grey	grey	orange	grey
28099_2#179	28099_2#179	28099_2#179	36	30	NA	NA	96	96	UNIV PORTO	Hospitalised patient	NA	Yes	No	No	No	No	No	No	Yes	No	Yes	No	No	No	No	No	No	Yes	No	orange	grey	grey	grey	grey	grey	grey	orange	grey	orange	grey	grey	grey	grey	grey	grey	orange	grey
28099_2#39	28099_2#39	28099_2#39	36	30	NA	NA	96	96	UNIV PORTO	Non-hospitalised person	NA	Yes	No	No	No	No	No	No	Yes	No	Yes	No	No	No	No	No	No	Yes	No	orange	grey	grey	grey	grey	grey	grey	orange	grey	orange	grey	grey	grey	grey	grey	grey	orange	grey
27688_1#215	27688_1#215	27688_1#215	36	30	NA	NA	96	96	HRYC	Non-hospitalised person	NA	Yes	No	No	No	No	No	No	Yes	No	Yes	No	No	No	Yes	No	No	Yes	No	orange	grey	grey	grey	grey	grey	grey	orange	grey	orange	grey	grey	grey	orange	grey	grey	orange	grey
27688_1#146	27688_1#146	27688_1#146	5	4	NA	NA	97	97	HRYC	Hospitalised patient	NA	No	No	No	No	No	No	No	Yes	No	No	No	No	No	No	No	No	No	No	grey	grey	grey	grey	grey	grey	grey	orange	grey	grey	grey	grey	grey	grey	grey	grey	grey	grey
26975_2#16	26975_2#16	26975_2#16	5	4	NA	NA	97	97	UMCU	Environment	NA	No	No	No	No	No	No	No	Yes	No	No	No	No	No	No	No	No	No	No	grey	grey	grey	grey	grey	grey	grey	orange	grey	grey	grey	grey	grey	grey	grey	grey	grey	grey
28157_4#160	28157_4#160	28157_4#160	5	4	NA	NA	97	97	UNIV PORTO	Farm animal	NA	No	No	No	No	No	No	No	Yes	No	No	No	No	No	No	No	No	No	No	grey	grey	grey	grey	grey	grey	grey	orange	grey	grey	grey	grey	grey	grey	grey	grey	grey	grey
28157_4#9	28157_4#9	28157_4#9	5	4	NA	NA	97	97	UNIV PORTO	Farm animal	NA	No	No	No	No	No	No	No	Yes	No	No	No	No	No	No	No	No	No	No	grey	grey	grey	grey	grey	grey	grey	orange	grey	grey	grey	grey	grey	grey	grey	grey	grey	grey
26975_1#291	26975_1#291	26975_1#291	5	4	NA	NA	97	97	ENARE-UMCU	Hospitalised patient	NA	No	No	No	No	No	No	No	Yes	No	No	No	No	No	No	No	No	No	No	grey	grey	grey	grey	grey	grey	grey	orange	grey	grey	grey	grey	grey	grey	grey	grey	grey	grey
26975_2#137	26975_2#137	26975_2#137	5	4	NA	NA	97	97	UMCU	Hospitalised patient	NA	No	Yes	No	No	No	No	No	Yes	No	No	No	No	No	No	No	No	No	No	grey	orange	grey	grey	grey	grey	grey	orange	grey	grey	grey	grey	grey	grey	grey	grey	grey	grey
27688_1#16	27688_1#16	27688_1#16	5	4	NA	NA	97	97	HRYC	Hospitalised patient	NA	No	No	No	No	No	No	No	Yes	No	No	No	No	No	No	No	No	No	No	grey	grey	grey	grey	grey	grey	grey	orange	grey	grey	grey	grey	grey	grey	grey	grey	grey	grey
28099_2#285	28099_2#285	28099_2#285	5	4	NA	NA	97	97	UNIV PORTO	Hospitalised patient	NA	No	No	No	No	No	No	No	Yes	No	No	No	No	No	No	No	No	No	No	grey	grey	grey	grey	grey	grey	grey	orange	grey	grey	grey	grey	grey	grey	grey	grey	grey	grey
28099_2#324	28099_2#324	28099_2#324	5	4	NA	NA	97	97	UNIV PORTO	Hospitalised patient	NA	No	No	No	No	No	No	No	Yes	No	No	No	No	No	No	No	No	Yes	No	grey	grey	grey	grey	grey	grey	grey	orange	grey	grey	grey	grey	grey	grey	grey	grey	orange	grey
28099_2#69	28099_2#69	28099_2#69	5	4	NA	NA	97	97	UNIV PORTO	Hospitalised patient	NA	No	No	No	No	No	No	No	Yes	No	No	No	No	No	No	No	No	No	No	grey	grey	grey	grey	grey	grey	grey	orange	grey	grey	grey	grey	grey	grey	grey	grey	grey	grey
28157_4#131	28157_4#131	28157_4#131	5	4	NA	NA	97	97	UNIV PORTO	Hospitalised patient	NA	No	No	No	No	No	No	No	Yes	No	No	No	No	No	No	No	No	No	No	grey	grey	grey	grey	grey	grey	grey	orange	grey	grey	grey	grey	grey	grey	grey	grey	grey	grey
ERR3405553_E_fcs_Pop5	ERR3405553_E_fcs_Pop5	ERR3405553	5	NA	NA	NA	97	NA	Baby gut	Neonatal	Caesarean	No	No	No	No	No	No	No	Yes	No	No	No	No	No	No	No	No	No	No	grey	grey	grey	grey	grey	grey	grey	orange	grey	grey	grey	grey	grey	grey	grey	grey	grey	grey
ERR3406083_E_fcs_Pop5	ERR3406083_E_fcs_Pop5	ERR3406083	5	NA	NA	NA	97	NA	Baby gut	Neonatal	Vaginal	No	No	No	No	No	No	No	Yes	No	No	No	No	No	No	No	No	No	No	grey	grey	grey	grey	grey	grey	grey	orange	grey	grey	grey	grey	grey	grey	grey	grey	grey	grey
26975_1#20	26975_1#20	26975_1#20	5	4	NA	NA	97	97	UMCU	Non-hospitalised person	NA	No	No	No	No	No	No	No	Yes	No	No	No	No	No	No	No	No	No	No	grey	grey	grey	grey	grey	grey	grey	orange	grey	grey	grey	grey	grey	grey	grey	grey	grey	grey
28157_4#199	28157_4#199	28157_4#199	5	4	NA	NA	97	97	UNIV PORTO	Non-hospitalised person	NA	No	No	No	No	No	No	No	Yes	No	No	No	No	No	No	No	No	No	No	grey	grey	grey	grey	grey	grey	grey	orange	grey	grey	grey	grey	grey	grey	grey	grey	grey	grey
28157_4#327	28157_4#327	28157_4#327	5	4	NA	NA	97	97	UNIV PORTO	Non-hospitalised person	NA	No	No	No	No	No	No	No	Yes	No	No	No	No	No	No	No	No	No	No	grey	grey	grey	grey	grey	grey	grey	orange	grey	grey	grey	grey	grey	grey	grey	grey	grey	grey
28832_2#10	28832_2#10	28832_2#10	5	4	NA	NA	97	97	HRYC	Non-hospitalised person	NA	No	No	No	No	No	No	No	Yes	No	No	No	No	No	No	No	No	No	No	grey	grey	grey	grey	grey	grey	grey	orange	grey	grey	grey	grey	grey	grey	grey	grey	grey	grey
28832_2#132	28832_2#132	28832_2#132	5	4	NA	NA	97	97	HRYC	Non-hospitalised person	NA	No	No	No	No	No	No	No	Yes	No	No	No	No	No	No	No	No	No	No	grey	grey	grey	grey	grey	grey	grey	orange	grey	grey	grey	grey	grey	grey	grey	grey	grey	grey
28832_2#136	28832_2#136	28832_2#136	5	4	NA	NA	97	97	HRYC	Non-hospitalised person	NA	No	No	No	No	No	No	No	Yes	No	No	No	No	No	No	No	No	No	No	grey	grey	grey	grey	grey	grey	grey	orange	grey	grey	grey	grey	grey	grey	grey	grey	grey	grey
28832_2#362	28832_2#362	28832_2#362	5	4	NA	NA	97	97	HRYC	Non-hospitalised person	NA	No	No	No	No	No	No	No	Yes	No	No	No	No	No	No	No	No	No	No	grey	grey	grey	grey	grey	grey	grey	orange	grey	grey	grey	grey	grey	grey	grey	grey	grey	grey
28832_2#99	28832_2#99	28832_2#99	5	4	NA	NA	97	97	HRYC	Non-hospitalised person	NA	No	No	No	No	No	No	No	Yes	No	No	No	No	No	No	No	No	No	No	grey	grey	grey	grey	grey	grey	grey	orange	grey	grey	grey	grey	grey	grey	grey	grey	grey	grey
26975_2#42	26975_2#42	26975_2#42	5	4	NA	NA	97	97	UMCU	Old human isolate	NA	No	No	No	No	No	No	No	Yes	No	No	No	No	No	No	No	No	No	No	grey	grey	grey	grey	grey	grey	grey	orange	grey	grey	grey	grey	grey	grey	grey	grey	grey	grey
28099_2#347	28099_2#347	28099_2#347	35	46	NA	NA	100	100	UNIV PORTO	Environment	NA	Yes	No	No	No	No	Yes	No	Yes	No	No	No	No	No	No	No	No	Yes	No	orange	grey	grey	grey	grey	orange	grey	orange	grey	grey	grey	grey	grey	grey	grey	grey	orange	grey
28099_2#340	28099_2#340	28099_2#340	35	46	NA	NA	100	100	UNIV PORTO	Farm animal	NA	No	No	No	No	No	No	No	Yes	No	No	No	No	No	No	No	No	No	No	grey	grey	grey	grey	grey	grey	grey	orange	grey	grey	grey	grey	grey	grey	grey	grey	grey	grey
28099_2#311	28099_2#311	28099_2#311	35	46	NA	NA	100	100	UNIV PORTO	Others	NA	No	No	No	No	No	No	No	Yes	No	No	No	No	No	No	No	No	No	No	grey	grey	grey	grey	grey	grey	grey	orange	grey	grey	grey	grey	grey	grey	grey	grey	grey	grey
28157_4#73	28157_4#73	28157_4#73	35	46	NA	NA	100	100	UNIV PORTO	Others	NA	No	No	No	No	No	No	No	Yes	No	No	No	No	No	No	No	No	No	No	grey	grey	grey	grey	grey	grey	grey	orange	grey	grey	grey	grey	grey	grey	grey	grey	grey	grey
28157_4#89	28157_4#89	28157_4#89	35	46	NA	NA	100	100	UNIV PORTO	Others	NA	No	No	No	No	No	No	No	Yes	No	No	No	No	No	No	No	No	No	No	grey	grey	grey	grey	grey	grey	grey	orange	grey	grey	grey	grey	grey	grey	grey	grey	grey	grey
26975_2#238	26975_2#238	26975_2#238	35	46	NA	NA	100	100	UMCU	Wild bird	NA	Yes	No	No	No	No	Yes	No	Yes	No	No	No	No	No	No	No	No	Yes	No	orange	grey	grey	grey	grey	orange	grey	orange	grey	grey	grey	grey	grey	grey	grey	grey	orange	grey
ERR3405759_E_fcs_Pop35	ERR3405759_E_fcs_Pop35	ERR3405759	35	NA	NA	NA	100	NA	Baby gut	Neonatal	Caesarean	No	No	No	No	No	No	No	Yes	No	No	No	No	No	No	No	No	No	No	grey	grey	grey	grey	grey	grey	grey	orange	grey	grey	grey	grey	grey	grey	grey	grey	grey	grey
26975_1#147	26975_1#147	26975_1#147	33	68	NA	NA	102	102	UMCU	Hospitalised patient	NA	No	No	No	No	No	No	No	Yes	No	No	No	No	No	No	No	No	Yes	No	grey	grey	grey	grey	grey	grey	grey	orange	grey	grey	grey	grey	grey	grey	grey	grey	orange	grey
27688_1#60	27688_1#60	27688_1#60	33	68	NA	NA	102	102	HRYC	Hospitalised patient	NA	Yes	No	No	No	No	Yes	No	Yes	No	Yes	Yes	No	No	No	No	Yes	Yes	Yes	orange	grey	grey	grey	grey	orange	grey	orange	grey	orange	orange	grey	grey	grey	grey	orange	orange	orange
27688_1#76	27688_1#76	27688_1#76	33	68	NA	NA	102	102	HRYC	Hospitalised patient	NA	No	No	No	No	No	No	No	Yes	No	No	No	No	No	No	No	No	Yes	No	grey	grey	grey	grey	grey	grey	grey	orange	grey	grey	grey	grey	grey	grey	grey	grey	orange	grey
ERR3404932_E_fcs_Pop33	ERR3404932_E_fcs_Pop33	ERR3404932	33	NA	NA	NA	102	NA	Baby gut	Neonatal	Caesarean	Yes	No	Yes	No	No	No	No	Yes	No	No	No	No	No	No	No	No	Yes	Yes	orange	grey	orange	grey	grey	grey	grey	orange	grey	grey	grey	grey	grey	grey	grey	grey	orange	orange
ERR3404933_E_fcs_Pop33	ERR3404933_E_fcs_Pop33	ERR3404933	33	NA	NA	NA	102	NA	Baby gut	Neonatal	Caesarean	Yes	No	Yes	No	No	No	No	Yes	No	No	No	No	No	No	No	No	Yes	Yes	orange	grey	orange	grey	grey	grey	grey	orange	grey	grey	grey	grey	grey	grey	grey	grey	orange	orange
ERR3404934_E_fcs_Pop33	ERR3404934_E_fcs_Pop33	ERR3404934	33	NA	NA	NA	102	NA	Baby gut	Neonatal	Caesarean	Yes	No	Yes	No	No	No	No	Yes	No	No	No	No	No	No	No	No	Yes	Yes	orange	grey	orange	grey	grey	grey	grey	orange	grey	grey	grey	grey	grey	grey	grey	grey	orange	orange
ERR3404947_E_fcs_Pop33	ERR3404947_E_fcs_Pop33	ERR3404947	33	NA	NA	NA	102	NA	Baby gut	Neonatal	Caesarean	No	No	No	No	No	No	No	Yes	No	No	No	No	No	No	No	No	Yes	No	grey	grey	grey	grey	grey	grey	grey	orange	grey	grey	grey	grey	grey	grey	grey	grey	orange	grey
ERR3404948_E_fcs_Pop33	ERR3404948_E_fcs_Pop33	ERR3404948	33	NA	NA	NA	102	NA	Baby gut	Neonatal	Caesarean	No	No	Yes	No	No	No	No	Yes	No	No	No	No	No	No	No	No	Yes	No	grey	grey	orange	grey	grey	grey	grey	orange	grey	grey	grey	grey	grey	grey	grey	grey	orange	grey
ERR3405236_E_fcs_Pop33	ERR3405236_E_fcs_Pop33	ERR3405236	33	NA	NA	NA	102	NA	Baby gut	Neonatal	Caesarean	No	No	No	No	No	No	No	Yes	No	Yes	No	No	No	No	No	No	No	No	grey	grey	grey	grey	grey	grey	grey	orange	grey	orange	grey	grey	grey	grey	grey	grey	grey	grey
ERR3405237_E_fcs_Pop33	ERR3405237_E_fcs_Pop33	ERR3405237	33	NA	NA	NA	102	NA	Baby gut	Neonatal	Caesarean	No	No	No	No	No	No	No	Yes	No	No	No	No	No	No	No	No	Yes	No	grey	grey	grey	grey	grey	grey	grey	orange	grey	grey	grey	grey	grey	grey	grey	grey	orange	grey
27688_1#158	27688_1#158	27688_1#158	15	18	NA	NA	103	103	HRYC	Hospitalised patient	NA	Yes	No	No	No	Yes	No	No	Yes	No	Yes	No	No	No	Yes	No	No	Yes	No	orange	grey	grey	grey	orange	grey	grey	orange	grey	orange	grey	grey	grey	orange	grey	grey	orange	grey
27725_1#315	27725_1#315	27725_1#315	15	18	NA	NA	103	103	HRYC	Hospitalised patient	NA	Yes	No	No	No	Yes	No	No	Yes	No	Yes	No	No	No	Yes	No	No	Yes	Yes	orange	grey	grey	grey	orange	grey	grey	orange	grey	orange	grey	grey	grey	orange	grey	grey	orange	orange
27688_1#7	27688_1#7	27688_1#7	133	155	NA	NA	108	108	UNIV RIOJA	Environment	NA	Yes	No	No	No	No	No	No	Yes	No	Yes	Yes	No	No	No	No	Yes	Yes	Yes	orange	grey	grey	grey	grey	grey	grey	orange	grey	orange	orange	grey	grey	grey	grey	orange	orange	orange
26975_2#23	26975_2#23	26975_2#23	109	101	NA	NA	113	113	UMCU	Environment	NA	No	No	No	No	No	No	No	Yes	No	No	No	No	No	No	No	No	No	No	grey	grey	grey	grey	grey	grey	grey	orange	grey	grey	grey	grey	grey	grey	grey	grey	grey	grey
26975_2#21	26975_2#21	26975_2#21	109	101	NA	NA	113	113	UMCU	Others	NA	No	No	No	No	No	No	No	Yes	No	No	No	No	No	No	No	No	No	No	grey	grey	grey	grey	grey	grey	grey	orange	grey	grey	grey	grey	grey	grey	grey	grey	grey	grey
28099_2#205	28099_2#205	28099_2#205	18	19	NA	NA	116	116	UNIV PORTO	Environment	NA	Yes	No	No	No	No	No	No	Yes	No	Yes	No	No	No	Yes	No	No	Yes	Yes	orange	grey	grey	grey	grey	grey	grey	orange	grey	orange	grey	grey	grey	orange	grey	grey	orange	orange
26975_1#90	26975_1#90	26975_1#90	18	19	NA	NA	116	116	UMCU	Hospitalised patient	NA	No	No	No	No	No	No	No	Yes	No	No	No	No	No	No	No	No	No	No	grey	grey	grey	grey	grey	grey	grey	orange	grey	grey	grey	grey	grey	grey	grey	grey	grey	grey
26975_2#139	26975_2#139	26975_2#139	18	19	NA	NA	116	116	UMCU	Hospitalised patient	NA	No	No	No	No	No	No	No	Yes	No	No	No	No	No	No	No	No	No	No	grey	grey	grey	grey	grey	grey	grey	orange	grey	grey	grey	grey	grey	grey	grey	grey	grey	grey
27688_1#202	27688_1#202	27688_1#202	18	19	NA	NA	116	116	HRYC	Hospitalised patient	NA	No	No	No	No	No	No	No	Yes	No	Yes	No	No	No	No	No	No	Yes	No	grey	grey	grey	grey	grey	grey	grey	orange	grey	orange	grey	grey	grey	grey	grey	grey	orange	grey
28099_2#147	28099_2#147	28099_2#147	18	19	NA	NA	116	116	UNIV PORTO	Hospitalised patient	NA	No	No	No	No	No	No	No	Yes	No	No	No	No	No	No	No	No	Yes	No	grey	grey	grey	grey	grey	grey	grey	orange	grey	grey	grey	grey	grey	grey	grey	grey	orange	grey
28099_2#187	28099_2#187	28099_2#187	18	19	NA	NA	116	116	UNIV PORTO	Hospitalised patient	NA	No	No	No	No	No	No	No	Yes	No	No	No	No	No	No	No	No	No	No	grey	grey	grey	grey	grey	grey	grey	orange	grey	grey	grey	grey	grey	grey	grey	grey	grey	grey
28157_4#358	28157_4#358	28157_4#358	18	19	NA	NA	116	116	UNIV PORTO	Hospitalised patient	NA	No	No	No	No	No	No	No	Yes	No	Yes	Yes	No	No	Yes	No	No	No	No	grey	grey	grey	grey	grey	grey	grey	orange	grey	orange	orange	grey	grey	orange	grey	grey	grey	grey
27688_1#235	27688_1#235	27688_1#235	18	19	NA	NA	116	116	HRYC	Non-hospitalised person	NA	No	No	No	No	No	No	No	Yes	No	No	No	No	No	No	No	No	Yes	No	grey	grey	grey	grey	grey	grey	grey	orange	grey	grey	grey	grey	grey	grey	grey	grey	orange	grey
27725_1#335	27725_1#335	27725_1#335	18	19	NA	NA	116	116	HRYC	Non-hospitalised person	NA	Yes	No	No	No	No	No	No	Yes	No	Yes	Yes	No	No	No	No	No	Yes	No	orange	grey	grey	grey	grey	grey	grey	orange	grey	orange	orange	grey	grey	grey	grey	grey	orange	grey
28157_4#189	28157_4#189	28157_4#189	18	19	NA	NA	116	116	UNIV PORTO	Non-hospitalised person	NA	Yes	No	No	No	No	No	No	Yes	No	No	Yes	No	No	No	No	No	Yes	No	orange	grey	grey	grey	grey	grey	grey	orange	grey	grey	orange	grey	grey	grey	grey	grey	orange	grey
28157_4#38	28157_4#38	28157_4#38	18	19	NA	NA	116	116	UNIV PORTO	Non-hospitalised person	NA	Yes	No	No	No	No	No	No	Yes	No	No	Yes	No	No	No	No	No	Yes	No	orange	grey	grey	grey	grey	grey	grey	orange	grey	grey	orange	grey	grey	grey	grey	grey	orange	grey
28099_2#358	28099_2#358	28099_2#358	18	19	NA	NA	116	116	UNIV PORTO	Others	NA	Yes	No	No	No	No	No	No	Yes	No	Yes	Yes	No	No	No	No	No	Yes	No	orange	grey	grey	grey	grey	grey	grey	orange	grey	orange	orange	grey	grey	grey	grey	grey	orange	grey
28157_4#129	28157_4#129	28157_4#129	18	19	NA	NA	116	116	UNIV PORTO	Others	NA	No	No	No	No	No	No	No	Yes	No	No	No	No	No	No	No	No	Yes	No	grey	grey	grey	grey	grey	grey	grey	orange	grey	grey	grey	grey	grey	grey	grey	grey	orange	grey
26975_2#116	26975_2#116	26975_2#116	18	19	NA	NA	116	116	UMCU	Wild bird	NA	No	No	No	No	No	No	No	Yes	No	Yes	No	No	No	No	No	No	Yes	No	grey	grey	grey	grey	grey	grey	grey	orange	grey	orange	grey	grey	grey	grey	grey	grey	orange	grey
27688_1#248	27688_1#248	27688_1#248	18	19	NA	NA	116	116	UNIV RIOJA	Wild bird	NA	No	No	No	No	No	No	No	Yes	No	No	No	No	No	No	No	No	Yes	No	grey	grey	grey	grey	grey	grey	grey	orange	grey	grey	grey	grey	grey	grey	grey	grey	orange	grey
ERR3405458_E_fcs_Pop18	ERR3405458_E_fcs_Pop18	ERR3405458	18	NA	NA	NA	116	NA	Baby gut	Neonatal	Caesarean	No	No	No	No	No	No	No	Yes	No	No	No	No	No	No	No	No	No	No	grey	grey	grey	grey	grey	grey	grey	orange	grey	grey	grey	grey	grey	grey	grey	grey	grey	grey
28157_4#174	28157_4#174	28157_4#174	18	19	NA	NA	116	116	UNIV PORTO	Others	NA	Yes	No	No	No	No	No	No	Yes	No	Yes	No	No	No	No	No	No	Yes	No	orange	grey	grey	grey	grey	grey	grey	orange	grey	orange	grey	grey	grey	grey	grey	grey	orange	grey
28157_4#32	28157_4#32	28157_4#32	18	19	NA	NA	116	116	UNIV PORTO	Others	NA	Yes	No	No	No	No	Yes	No	Yes	No	Yes	No	No	No	No	No	No	Yes	Yes	orange	grey	grey	grey	grey	orange	grey	orange	grey	orange	grey	grey	grey	grey	grey	grey	orange	orange
27688_1#224	27688_1#224	27688_1#224	18	19	NA	NA	116	116	UNIV RIOJA	Wild bird	NA	No	No	No	No	No	No	No	Yes	No	No	No	No	No	No	No	No	No	No	grey	grey	grey	grey	grey	grey	grey	orange	grey	grey	grey	grey	grey	grey	grey	grey	grey	grey
28099_2#281	28099_2#281	28099_2#281	28	28	NA	NA	117	117	UNIV PORTO	Environment	NA	No	No	No	No	No	No	No	Yes	No	Yes	No	No	No	No	No	No	No	No	grey	grey	grey	grey	grey	grey	grey	orange	grey	orange	grey	grey	grey	grey	grey	grey	grey	grey
28157_4#176	28157_4#176	28157_4#176	28	28	NA	NA	117	117	UNIV PORTO	Environment	NA	No	No	No	No	No	No	No	Yes	No	No	No	No	No	No	No	No	No	No	grey	grey	grey	grey	grey	grey	grey	orange	grey	grey	grey	grey	grey	grey	grey	grey	grey	grey
28099_2#238	28099_2#238	28099_2#238	28	28	NA	NA	117	117	UNIV PORTO	Farm animal	NA	No	No	No	No	No	No	No	Yes	No	No	No	No	No	No	No	No	No	No	grey	grey	grey	grey	grey	grey	grey	orange	grey	grey	grey	grey	grey	grey	grey	grey	grey	grey
28099_2#274	28099_2#274	28099_2#274	28	28	NA	NA	117	117	UNIV PORTO	Farm animal	NA	No	No	No	No	No	No	No	Yes	No	No	No	No	No	No	No	No	No	No	grey	grey	grey	grey	grey	grey	grey	orange	grey	grey	grey	grey	grey	grey	grey	grey	grey	grey
28157_4#290	28157_4#290	28157_4#290	28	28	NA	NA	117	117	UNIV PORTO	Farm animal	NA	No	No	No	No	No	No	No	Yes	No	Yes	No	No	No	No	No	No	No	No	grey	grey	grey	grey	grey	grey	grey	orange	grey	orange	grey	grey	grey	grey	grey	grey	grey	grey
26975_1#178	26975_1#178	26975_1#178	28	28	NA	NA	117	117	UMCU	Hospitalised patient	NA	No	No	No	No	No	No	No	Yes	No	No	No	No	No	No	No	No	No	No	grey	grey	grey	grey	grey	grey	grey	orange	grey	grey	grey	grey	grey	grey	grey	grey	grey	grey
27688_1#247	27688_1#247	27688_1#247	28	28	NA	NA	117	117	HRYC	Hospitalised patient	NA	No	No	No	No	No	No	No	Yes	No	No	No	No	No	No	No	No	No	No	grey	grey	grey	grey	grey	grey	grey	orange	grey	grey	grey	grey	grey	grey	grey	grey	grey	grey
28099_2#46	28099_2#46	28099_2#46	28	28	NA	NA	117	117	UNIV PORTO	Hospitalised patient	NA	No	No	No	No	Yes	No	No	Yes	No	Yes	No	No	No	No	No	No	No	Yes	grey	grey	grey	grey	orange	grey	grey	orange	grey	orange	grey	grey	grey	grey	grey	grey	grey	orange
28157_4#44	28157_4#44	28157_4#44	28	28	NA	NA	117	117	UNIV PORTO	Hospitalised patient	NA	No	No	No	No	No	No	No	Yes	No	No	No	No	No	No	No	No	No	No	grey	grey	grey	grey	grey	grey	grey	orange	grey	grey	grey	grey	grey	grey	grey	grey	grey	grey
28832_2#18	28832_2#18	28832_2#18	28	28	NA	NA	117	117	HRYC	Hospitalised patient	NA	No	No	No	No	No	No	No	Yes	No	No	No	No	No	No	No	No	No	No	grey	grey	grey	grey	grey	grey	grey	orange	grey	grey	grey	grey	grey	grey	grey	grey	grey	grey
28157_4#183	28157_4#183	28157_4#183	28	28	NA	NA	117	117	UNIV PORTO	Non-hospitalised person	NA	No	No	No	No	No	No	No	Yes	No	No	No	No	No	No	No	No	No	No	grey	grey	grey	grey	grey	grey	grey	orange	grey	grey	grey	grey	grey	grey	grey	grey	grey	grey
28157_4#7	28157_4#7	28157_4#7	28	28	NA	NA	117	117	UNIV PORTO	Environment	NA	No	No	No	No	No	No	No	Yes	No	No	No	No	No	No	No	No	No	No	grey	grey	grey	grey	grey	grey	grey	orange	grey	grey	grey	grey	grey	grey	grey	grey	grey	grey
26975_1#133	26975_1#133	26975_1#133	28	28	NA	NA	117	117	UMCU	Hospitalised patient	NA	No	No	No	No	No	No	No	Yes	No	No	No	No	No	No	No	No	No	No	grey	grey	grey	grey	grey	grey	grey	orange	grey	grey	grey	grey	grey	grey	grey	grey	grey	grey
ERR3404633_E_fcs_Pop28	ERR3404633_E_fcs_Pop28	ERR3404633	28	NA	NA	NA	117	NA	Baby gut	Mother	Vaginal	No	No	No	No	No	No	No	Yes	No	No	No	No	No	No	No	No	No	No	grey	grey	grey	grey	grey	grey	grey	orange	grey	grey	grey	grey	grey	grey	grey	grey	grey	grey
ERR3404636_E_fcs_Pop28	ERR3404636_E_fcs_Pop28	ERR3404636	28	NA	NA	NA	117	NA	Baby gut	Mother	Vaginal	No	No	Yes	No	No	No	No	Yes	No	No	No	No	No	No	No	No	No	No	grey	grey	orange	grey	grey	grey	grey	orange	grey	grey	grey	grey	grey	grey	grey	grey	grey	grey
ERR3404634_E_fcs_Pop28	ERR3404634_E_fcs_Pop28	ERR3404634	28	NA	NA	NA	117	NA	Baby gut	Neonatal	Caesarean	No	No	No	No	No	No	No	Yes	No	No	No	No	No	No	No	No	No	No	grey	grey	grey	grey	grey	grey	grey	orange	grey	grey	grey	grey	grey	grey	grey	grey	grey	grey
ERR3404635_E_fcs_Pop28	ERR3404635_E_fcs_Pop28	ERR3404635	28	NA	NA	NA	117	NA	Baby gut	Neonatal	Vaginal	No	No	No	No	No	No	No	Yes	No	No	No	No	No	No	No	No	No	No	grey	grey	grey	grey	grey	grey	grey	orange	grey	grey	grey	grey	grey	grey	grey	grey	grey	grey
ERR3405524_E_fcs_Pop28	ERR3405524_E_fcs_Pop28	ERR3405524	28	NA	NA	NA	117	NA	Baby gut	Neonatal	Caesarean	No	No	No	No	No	No	No	Yes	No	No	No	No	No	No	No	No	No	No	grey	grey	grey	grey	grey	grey	grey	orange	grey	grey	grey	grey	grey	grey	grey	grey	grey	grey
ERR3405534_E_fcs_Pop28	ERR3405534_E_fcs_Pop28	ERR3405534	28	NA	NA	NA	117	NA	Baby gut	Neonatal	Vaginal	No	No	No	No	No	No	No	Yes	No	Yes	No	No	No	No	No	No	No	Yes	grey	grey	grey	grey	grey	grey	grey	orange	grey	orange	grey	grey	grey	grey	grey	grey	grey	orange
ERR3405536_E_fcs_Pop28	ERR3405536_E_fcs_Pop28	ERR3405536	28	NA	NA	NA	117	NA	Baby gut	Neonatal	Vaginal	No	No	Yes	No	No	No	No	Yes	No	No	No	No	No	No	No	No	No	No	grey	grey	orange	grey	grey	grey	grey	orange	grey	grey	grey	grey	grey	grey	grey	grey	grey	grey
ERR3405848_E_fcs_Pop28	ERR3405848_E_fcs_Pop28	ERR3405848	28	NA	NA	NA	117	NA	Baby gut	Neonatal	Caesarean	No	No	No	No	No	No	No	Yes	No	No	No	No	No	No	No	No	No	No	grey	grey	grey	grey	grey	grey	grey	orange	grey	grey	grey	grey	grey	grey	grey	grey	grey	grey
ERR3405960_E_fcs_Pop28	ERR3405960_E_fcs_Pop28	ERR3405960	28	NA	NA	NA	117	NA	Baby gut	Neonatal	Vaginal	No	No	No	No	No	No	No	Yes	No	Yes	No	No	No	No	No	No	Yes	No	grey	grey	grey	grey	grey	grey	grey	orange	grey	orange	grey	grey	grey	grey	grey	grey	orange	grey
26975_2#107	26975_2#107	26975_2#107	111	98	NA	NA	118	118	UMCU	Wild bird	NA	Yes	No	No	No	No	No	No	Yes	No	Yes	No	No	No	No	No	No	Yes	No	orange	grey	grey	grey	grey	grey	grey	orange	grey	orange	grey	grey	grey	grey	grey	grey	orange	grey
26975_2#105	26975_2#105	26975_2#105	111	98	NA	NA	118	118	UMCU	Wild bird	NA	Yes	No	No	No	No	No	No	Yes	No	Yes	No	No	No	No	No	No	Yes	No	orange	grey	grey	grey	grey	grey	grey	orange	grey	orange	grey	grey	grey	grey	grey	grey	orange	grey
26975_1#214	26975_1#214	26975_1#214	90	86	NA	NA	122	122	UMCU	Hospitalised patient	NA	No	No	No	No	No	No	No	Yes	No	No	No	No	No	No	No	No	No	No	grey	grey	grey	grey	grey	grey	grey	orange	grey	grey	grey	grey	grey	grey	grey	grey	grey	grey
26975_2#228	26975_2#228	26975_2#228	90	86	NA	NA	122	122	UMCU	Old human isolate	NA	No	No	No	No	No	No	No	Yes	No	No	No	No	No	No	No	No	No	No	grey	grey	grey	grey	grey	grey	grey	orange	grey	grey	grey	grey	grey	grey	grey	grey	grey	grey
28832_2#200	28832_2#200	28832_2#200	35	116	NA	NA	124	124	HRYC	Non-hospitalised person	NA	No	No	No	No	No	No	No	Yes	No	No	No	No	No	No	No	No	No	No	grey	grey	grey	grey	grey	grey	grey	orange	grey	grey	grey	grey	grey	grey	grey	grey	grey	grey
28832_2#229	28832_2#229	28832_2#229	35	116	NA	NA	124	124	HRYC	Non-hospitalised person	NA	No	No	No	No	No	No	No	Yes	No	No	No	No	No	No	No	No	No	No	grey	grey	grey	grey	grey	grey	grey	orange	grey	grey	grey	grey	grey	grey	grey	grey	grey	grey
28832_2#115	28832_2#115	28832_2#115	110	99	NA	NA	126	126	HRYC	Hospitalised patient	NA	No	No	No	No	No	No	No	Yes	No	No	No	No	No	No	No	No	No	No	grey	grey	grey	grey	grey	grey	grey	orange	grey	grey	grey	grey	grey	grey	grey	grey	grey	grey
26975_2#146	26975_2#146	26975_2#146	110	99	NA	NA	126	126	UMCU	Non-hospitalised person	NA	No	No	No	No	No	No	No	Yes	No	No	No	No	No	No	No	No	No	No	grey	grey	grey	grey	grey	grey	grey	orange	grey	grey	grey	grey	grey	grey	grey	grey	grey	grey
26975_2#144	26975_2#144	26975_2#144	5	4	NA	NA	133	133	UMCU	Farm animal	NA	No	No	No	No	Yes	No	No	Yes	No	Yes	No	No	No	No	Yes	No	Yes	No	grey	grey	grey	grey	orange	grey	grey	orange	grey	orange	grey	grey	grey	grey	orange	grey	orange	grey
28157_4#15	28157_4#15	28157_4#15	5	4	NA	NA	133	133	UNIV PORTO	Hospitalised patient	NA	No	No	No	No	No	No	No	Yes	No	No	No	No	No	No	No	No	No	No	grey	grey	grey	grey	grey	grey	grey	orange	grey	grey	grey	grey	grey	grey	grey	grey	grey	grey
28157_4#192	28157_4#192	28157_4#192	5	4	NA	NA	133	133	UNIV PORTO	Hospitalised patient	NA	No	No	No	No	No	No	No	Yes	No	No	No	No	No	No	No	No	No	No	grey	grey	grey	grey	grey	grey	grey	orange	grey	grey	grey	grey	grey	grey	grey	grey	grey	grey
27725_1#112	27725_1#112	27725_1#112	5	4	NA	NA	133	133	UNIV RIOJA	Non-hospitalised person	NA	No	No	No	No	No	No	No	Yes	No	No	No	No	No	No	No	No	No	No	grey	grey	grey	grey	grey	grey	grey	orange	grey	grey	grey	grey	grey	grey	grey	grey	grey	grey
26975_1#111	26975_1#111	26975_1#111	5	4	NA	NA	133	133	UMCU	Hospitalised patient	NA	No	No	No	No	No	No	No	Yes	No	No	No	No	No	No	No	No	No	No	grey	grey	grey	grey	grey	grey	grey	orange	grey	grey	grey	grey	grey	grey	grey	grey	grey	grey
28157_4#200	28157_4#200	28157_4#200	5	4	NA	NA	133	133	UNIV PORTO	Hospitalised patient	NA	No	No	No	No	No	No	No	Yes	No	No	No	No	No	No	No	No	No	No	grey	grey	grey	grey	grey	grey	grey	orange	grey	grey	grey	grey	grey	grey	grey	grey	grey	grey
28157_4#244	28157_4#244	28157_4#244	5	4	NA	NA	133	133	UNIV PORTO	Hospitalised patient	NA	No	No	No	No	No	No	No	Yes	No	No	No	No	No	No	No	No	No	No	grey	grey	grey	grey	grey	grey	grey	orange	grey	grey	grey	grey	grey	grey	grey	grey	grey	grey
ERR3405221_E_fcs_Pop5	ERR3405221_E_fcs_Pop5	ERR3405221	5	NA	NA	NA	133	NA	Baby gut	Neonatal	Caesarean	No	No	No	No	No	No	No	No	No	Yes	No	No	No	No	No	No	No	Yes	grey	grey	grey	grey	grey	grey	grey	grey	grey	orange	grey	grey	grey	grey	grey	grey	grey	orange
ERR3405222_E_fcs_Pop5	ERR3405222_E_fcs_Pop5	ERR3405222	5	NA	NA	NA	133	NA	Baby gut	Neonatal	Caesarean	No	No	Yes	No	No	No	No	Yes	No	No	No	No	No	No	No	No	No	No	grey	grey	orange	grey	grey	grey	grey	orange	grey	grey	grey	grey	grey	grey	grey	grey	grey	grey
ERR3405226_E_fcs_Pop5	ERR3405226_E_fcs_Pop5	ERR3405226	5	NA	NA	NA	133	NA	Baby gut	Neonatal	Caesarean	No	No	Yes	No	No	No	No	Yes	No	No	No	No	No	No	No	No	No	No	grey	grey	orange	grey	grey	grey	grey	orange	grey	grey	grey	grey	grey	grey	grey	grey	grey	grey
27688_1#160	27688_1#160	27688_1#160	105	106	NA	NA	134	134	UNIV RIOJA	Others	NA	No	No	No	No	No	No	No	Yes	No	No	No	No	No	No	No	No	Yes	No	grey	grey	grey	grey	grey	grey	grey	orange	grey	grey	grey	grey	grey	grey	grey	grey	orange	grey
27688_1#136	27688_1#136	27688_1#136	105	106	NA	NA	134	134	UNIV RIOJA	Others	NA	No	No	No	No	No	No	No	Yes	No	No	No	No	No	No	No	No	Yes	No	grey	grey	grey	grey	grey	grey	grey	orange	grey	grey	grey	grey	grey	grey	grey	grey	orange	grey
ERR3404832_E_fcs_Pop5	ERR3404832_E_fcs_Pop5	ERR3404832	219	NA	NA	NA	135	NA	Baby gut	Neonatal	Caesarean	Yes	No	No	No	No	No	No	Yes	No	No	No	No	No	No	No	Yes	Yes	Yes	orange	grey	grey	grey	grey	grey	grey	orange	grey	grey	grey	grey	grey	grey	grey	orange	orange	orange
28099_2#181	28099_2#181	28099_2#181	31	35	NA	NA	139	139	UNIV PORTO	Environment	NA	No	No	No	No	No	No	No	Yes	No	Yes	No	No	No	No	No	No	Yes	Yes	grey	grey	grey	grey	grey	grey	grey	orange	grey	orange	grey	grey	grey	grey	grey	grey	orange	orange
28157_4#161	28157_4#161	28157_4#161	31	35	NA	NA	139	139	UNIV PORTO	Environment	NA	No	No	No	No	No	No	No	Yes	No	Yes	No	No	No	No	No	No	Yes	Yes	grey	grey	grey	grey	grey	grey	grey	orange	grey	orange	grey	grey	grey	grey	grey	grey	orange	orange
28157_4#181	28157_4#181	28157_4#181	31	35	NA	NA	139	139	UNIV PORTO	Others	NA	No	No	No	No	No	No	No	Yes	No	Yes	No	No	No	No	No	No	Yes	Yes	grey	grey	grey	grey	grey	grey	grey	orange	grey	orange	grey	grey	grey	grey	grey	grey	orange	orange
27725_1#23	27725_1#23	27725_1#23	31	35	NA	NA	139	139	UNIV RIOJA	Wild bird	NA	No	No	No	No	No	No	No	Yes	No	No	No	No	No	No	No	No	Yes	No	grey	grey	grey	grey	grey	grey	grey	orange	grey	grey	grey	grey	grey	grey	grey	grey	orange	grey
29594_2#130	29594_2#130	29594_2#130	118	173	NA	NA	140	140	HRYC	Non-hospitalised person	NA	No	No	No	No	No	No	No	Yes	No	No	No	No	No	No	No	No	No	No	grey	grey	grey	grey	grey	grey	grey	orange	grey	grey	grey	grey	grey	grey	grey	grey	grey	grey
28099_2#169	28099_2#169	28099_2#169	47	42	NA	NA	141	141	UNIV PORTO	Environment	NA	No	No	No	No	No	No	No	Yes	No	No	No	No	No	No	No	No	Yes	No	grey	grey	grey	grey	grey	grey	grey	orange	grey	grey	grey	grey	grey	grey	grey	grey	orange	grey
28099_2#185	28099_2#185	28099_2#185	47	42	NA	NA	141	141	UNIV PORTO	Environment	NA	No	No	No	No	No	No	No	Yes	No	No	No	No	No	No	No	No	No	No	grey	grey	grey	grey	grey	grey	grey	orange	grey	grey	grey	grey	grey	grey	grey	grey	grey	grey
26975_1#166	26975_1#166	26975_1#166	47	42	NA	NA	141	141	UMCU	Hospitalised patient	NA	No	No	No	No	No	No	No	Yes	No	No	No	No	No	No	No	No	Yes	No	grey	grey	grey	grey	grey	grey	grey	orange	grey	grey	grey	grey	grey	grey	grey	grey	orange	grey
27688_1#33	27688_1#33	27688_1#33	47	42	NA	NA	141	141	HRYC	Non-hospitalised person	NA	No	No	No	No	No	No	No	Yes	No	No	No	No	No	No	No	No	Yes	No	grey	grey	grey	grey	grey	grey	grey	orange	grey	grey	grey	grey	grey	grey	grey	grey	orange	grey
28832_2#128	28832_2#128	28832_2#128	47	42	NA	NA	141	141	HRYC	Non-hospitalised person	NA	No	No	No	No	No	No	No	Yes	No	No	No	No	No	No	No	No	Yes	No	grey	grey	grey	grey	grey	grey	grey	orange	grey	grey	grey	grey	grey	grey	grey	grey	orange	grey
28157_4#326	28157_4#326	28157_4#326	47	42	NA	NA	141	141	UNIV PORTO	Others	NA	No	No	No	No	No	No	No	Yes	No	Yes	No	No	No	No	No	No	Yes	No	grey	grey	grey	grey	grey	grey	grey	orange	grey	orange	grey	grey	grey	grey	grey	grey	orange	grey
28157_4#334	28157_4#334	28157_4#334	47	42	NA	NA	141	141	UNIV PORTO	Others	NA	No	No	No	No	No	No	No	Yes	No	Yes	No	No	No	No	No	No	Yes	No	grey	grey	grey	grey	grey	grey	grey	orange	grey	orange	grey	grey	grey	grey	grey	grey	orange	grey
26975_2#44	26975_2#44	26975_2#44	47	42	NA	NA	141	141	UMCU	Old human isolate	NA	No	No	No	No	No	No	No	Yes	No	No	No	No	No	No	No	No	No	No	grey	grey	grey	grey	grey	grey	grey	orange	grey	grey	grey	grey	grey	grey	grey	grey	grey	grey
28157_4#128	28157_4#128	28157_4#128	79	77	NA	NA	143	143	UNIV PORTO	Hospitalised patient	NA	No	No	No	No	No	No	No	Yes	No	No	No	No	No	No	No	No	No	No	grey	grey	grey	grey	grey	grey	grey	orange	grey	grey	grey	grey	grey	grey	grey	grey	grey	grey
28157_4#47	28157_4#47	28157_4#47	79	77	NA	NA	143	143	UNIV PORTO	Hospitalised patient	NA	No	No	No	No	No	No	No	Yes	No	No	No	No	No	No	No	No	No	No	grey	grey	grey	grey	grey	grey	grey	orange	grey	grey	grey	grey	grey	grey	grey	grey	grey	grey
28157_4#92	28157_4#92	28157_4#92	79	77	NA	NA	143	143	UNIV PORTO	Hospitalised patient	NA	No	No	No	No	No	No	No	Yes	No	No	No	No	No	No	No	No	No	No	grey	grey	grey	grey	grey	grey	grey	orange	grey	grey	grey	grey	grey	grey	grey	grey	grey	grey
26975_1#293	26975_1#293	26975_1#293	2	16	NA	NA	145	145	ENARE-UMCU	Hospitalised patient	NA	No	No	No	No	No	No	No	Yes	No	No	No	No	No	No	No	No	No	No	grey	grey	grey	grey	grey	grey	grey	orange	grey	grey	grey	grey	grey	grey	grey	grey	grey	grey
26975_1#299	26975_1#299	26975_1#299	2	16	NA	NA	145	145	ENARE-UMCU	Hospitalised patient	NA	No	No	No	No	No	No	No	Yes	No	No	No	No	No	No	No	No	No	No	grey	grey	grey	grey	grey	grey	grey	orange	grey	grey	grey	grey	grey	grey	grey	grey	grey	grey
26975_1#304	26975_1#304	26975_1#304	2	16	NA	NA	145	145	ENARE-UMCU	Hospitalised patient	NA	No	No	No	No	No	No	No	Yes	No	No	No	No	No	No	No	No	No	No	grey	grey	grey	grey	grey	grey	grey	orange	grey	grey	grey	grey	grey	grey	grey	grey	grey	grey
28832_2#355	28832_2#355	28832_2#355	2	16	NA	NA	145	145	HRYC	Hospitalised patient	NA	No	No	No	No	No	No	No	Yes	No	No	No	No	No	No	No	No	No	No	grey	grey	grey	grey	grey	grey	grey	orange	grey	grey	grey	grey	grey	grey	grey	grey	grey	grey
28157_4#122	28157_4#122	28157_4#122	2	16	NA	NA	145	145	UNIV PORTO	Non-hospitalised person	NA	No	No	No	No	No	No	No	Yes	No	No	No	No	No	No	No	No	No	No	grey	grey	grey	grey	grey	grey	grey	orange	grey	grey	grey	grey	grey	grey	grey	grey	grey	grey
28832_2#334	28832_2#334	28832_2#334	2	16	NA	NA	145	145	HRYC	Non-hospitalised person	NA	No	No	No	No	No	No	No	Yes	No	No	No	No	No	No	No	No	No	No	grey	grey	grey	grey	grey	grey	grey	orange	grey	grey	grey	grey	grey	grey	grey	grey	grey	grey
ERR3405109_E_fcs_Pop2	ERR3405109_E_fcs_Pop2	ERR3405109	2	NA	NA	NA	145	NA	Baby gut	Neonatal	Caesarean	No	No	Yes	No	No	No	No	Yes	No	No	No	No	No	No	No	No	No	No	grey	grey	orange	grey	grey	grey	grey	orange	grey	grey	grey	grey	grey	grey	grey	grey	grey	grey
ERR3405706_E_fcs_Pop2	ERR3405706_E_fcs_Pop2	ERR3405706	2	NA	NA	NA	145	NA	Baby gut	Neonatal	Caesarean	No	No	Yes	No	No	No	No	Yes	No	Yes	No	No	No	No	No	No	Yes	Yes	grey	grey	orange	grey	grey	grey	grey	orange	grey	orange	grey	grey	grey	grey	grey	grey	orange	orange
26975_1#10	26975_1#10	26975_1#10	2	16	NA	NA	145	145	UMCU	Non-hospitalised person	NA	No	No	No	No	No	No	No	Yes	No	No	No	No	No	No	No	No	No	No	grey	grey	grey	grey	grey	grey	grey	orange	grey	grey	grey	grey	grey	grey	grey	grey	grey	grey
26975_2#198	26975_2#198	26975_2#198	69	61	NA	NA	147	147	UMCU	Hospitalised patient	NA	No	No	No	No	No	No	No	Yes	No	No	No	No	No	No	No	No	No	No	grey	grey	grey	grey	grey	grey	grey	orange	grey	grey	grey	grey	grey	grey	grey	grey	grey	grey
28832_2#11	28832_2#11	28832_2#11	69	61	NA	NA	147	147	HRYC	Non-hospitalised person	NA	No	No	No	No	No	No	No	Yes	No	No	No	No	No	No	No	No	No	No	grey	grey	grey	grey	grey	grey	grey	orange	grey	grey	grey	grey	grey	grey	grey	grey	grey	grey
28832_2#164	28832_2#164	28832_2#164	69	61	NA	NA	147	147	HRYC	Non-hospitalised person	NA	No	No	No	No	No	No	No	Yes	No	No	No	No	No	No	No	No	No	No	grey	grey	grey	grey	grey	grey	grey	orange	grey	grey	grey	grey	grey	grey	grey	grey	grey	grey
28832_2#221	28832_2#221	28832_2#221	69	61	NA	NA	147	147	HRYC	Non-hospitalised person	NA	No	No	No	No	No	No	No	Yes	No	No	No	No	No	No	No	No	No	No	grey	grey	grey	grey	grey	grey	grey	orange	grey	grey	grey	grey	grey	grey	grey	grey	grey	grey
26975_1#33	26975_1#33	26975_1#33	69	61	NA	NA	147	147	UMCU	Non-hospitalised person	NA	No	No	No	No	No	No	No	Yes	No	No	No	No	No	No	No	No	No	No	grey	grey	grey	grey	grey	grey	grey	orange	grey	grey	grey	grey	grey	grey	grey	grey	grey	grey
ERR3405868_E_fcs_Pop155	ERR3405868_E_fcs_Pop155	ERR3405868	155	NA	NA	NA	151	NA	Baby gut	Infancy	Caesarean	No	Yes	No	No	No	No	No	Yes	No	No	No	No	No	No	No	No	No	No	grey	orange	grey	grey	grey	grey	grey	orange	grey	grey	grey	grey	grey	grey	grey	grey	grey	grey
ERR3405888_E_fcs_Pop155	ERR3405888_E_fcs_Pop155	ERR3405888	155	NA	NA	NA	151	NA	Baby gut	Infancy	Vaginal	No	Yes	No	No	No	No	No	Yes	No	No	No	No	No	No	No	No	Yes	No	grey	orange	grey	grey	grey	grey	grey	orange	grey	grey	grey	grey	grey	grey	grey	grey	orange	grey
26975_2#166	26975_2#166	26975_2#166	155	132	NA	NA	151	151	UMCU	Hospitalised patient	NA	No	Yes	No	No	No	No	No	Yes	No	No	No	No	No	No	No	No	No	No	grey	orange	grey	grey	grey	grey	grey	orange	grey	grey	grey	grey	grey	grey	grey	grey	grey	grey
ERR3404697_E_fcs_Pop155	ERR3404697_E_fcs_Pop155	ERR3404697	155	NA	NA	NA	151	NA	Baby gut	Neonatal	Vaginal	No	Yes	No	No	No	No	No	Yes	No	No	No	No	No	No	No	No	No	No	grey	orange	grey	grey	grey	grey	grey	orange	grey	grey	grey	grey	grey	grey	grey	grey	grey	grey
ERR3404764_E_fcs_Pop155	ERR3404764_E_fcs_Pop155	ERR3404764	155	NA	NA	NA	151	NA	Baby gut	Neonatal	Vaginal	No	Yes	Yes	No	No	No	No	Yes	No	No	No	No	No	No	No	No	No	Yes	grey	orange	orange	grey	grey	grey	grey	orange	grey	grey	grey	grey	grey	grey	grey	grey	grey	orange
27688_1#243	27688_1#243	27688_1#243	107	104	NA	NA	158	158	HRYC	Hospitalised patient	NA	Yes	No	No	No	Yes	No	No	Yes	No	Yes	Yes	No	No	Yes	No	No	Yes	Yes	orange	grey	grey	grey	orange	grey	grey	orange	grey	orange	orange	grey	grey	orange	grey	grey	orange	orange
27688_1#122	27688_1#122	27688_1#122	107	104	NA	NA	158	158	HRYC	Hospitalised patient	NA	Yes	No	No	No	Yes	No	No	Yes	No	Yes	Yes	No	No	Yes	No	No	Yes	Yes	orange	grey	grey	grey	orange	grey	grey	orange	grey	orange	orange	grey	grey	orange	grey	grey	orange	orange
26975_1#144	26975_1#144	26975_1#144	15	18	NA	NA	159	159	UMCU	Hospitalised patient	NA	Yes	No	No	No	No	No	No	Yes	No	Yes	No	No	No	Yes	No	No	Yes	Yes	orange	grey	grey	grey	grey	grey	grey	orange	grey	orange	grey	grey	grey	orange	grey	grey	orange	orange
26975_1#188	26975_1#188	26975_1#188	15	18	NA	NA	159	159	UMCU	Hospitalised patient	NA	Yes	No	No	No	No	No	No	Yes	No	Yes	No	No	No	Yes	No	No	Yes	Yes	orange	grey	grey	grey	grey	grey	grey	orange	grey	orange	grey	grey	grey	orange	grey	grey	orange	orange
26975_1#276	26975_1#276	26975_1#276	15	18	NA	NA	159	159	UMCU	Hospitalised patient	NA	Yes	No	No	No	No	No	No	Yes	No	Yes	No	No	No	Yes	No	No	No	Yes	orange	grey	grey	grey	grey	grey	grey	orange	grey	orange	grey	grey	grey	orange	grey	grey	grey	orange
26975_1#368	26975_1#368	26975_1#368	15	18	NA	NA	159	159	UMCU	Hospitalised patient	NA	Yes	No	No	No	No	No	No	Yes	No	Yes	No	No	No	Yes	No	No	Yes	No	orange	grey	grey	grey	grey	grey	grey	orange	grey	orange	grey	grey	grey	orange	grey	grey	orange	grey
26975_1#371	26975_1#371	26975_1#371	15	18	NA	NA	159	159	UMCU	Hospitalised patient	NA	Yes	No	No	No	No	No	No	Yes	No	Yes	No	No	No	Yes	No	No	Yes	Yes	orange	grey	grey	grey	grey	grey	grey	orange	grey	orange	grey	grey	grey	orange	grey	grey	orange	orange
26975_2#143	26975_2#143	26975_2#143	15	18	NA	NA	159	159	ENARE-UMCU	Hospitalised patient	NA	No	No	No	No	No	No	No	Yes	No	Yes	No	No	No	Yes	No	No	Yes	No	grey	grey	grey	grey	grey	grey	grey	orange	grey	orange	grey	grey	grey	orange	grey	grey	orange	grey
26975_2#207	26975_2#207	26975_2#207	15	18	NA	NA	159	159	UMCU	Hospitalised patient	NA	Yes	No	No	No	No	No	No	Yes	No	Yes	No	No	No	Yes	No	No	Yes	Yes	orange	grey	grey	grey	grey	grey	grey	orange	grey	orange	grey	grey	grey	orange	grey	grey	orange	orange
28099_2#57	28099_2#57	28099_2#57	15	18	NA	NA	159	159	UNIV PORTO	Hospitalised patient	NA	Yes	No	No	No	No	No	No	Yes	No	Yes	No	No	No	Yes	No	No	Yes	No	orange	grey	grey	grey	grey	grey	grey	orange	grey	orange	grey	grey	grey	orange	grey	grey	orange	grey
26975_1#211	26975_1#211	26975_1#211	15	18	NA	NA	159	159	UMCU	Hospitalised patient	NA	Yes	No	No	No	No	No	No	Yes	No	Yes	No	No	No	Yes	No	No	No	Yes	orange	grey	grey	grey	grey	grey	grey	orange	grey	orange	grey	grey	grey	orange	grey	grey	grey	orange
26975_1#287	26975_1#287	26975_1#287	15	18	NA	NA	159	159	ENARE-UMCU	Hospitalised patient	NA	Yes	No	No	No	No	No	No	Yes	No	Yes	Yes	No	No	Yes	No	No	Yes	No	orange	grey	grey	grey	grey	grey	grey	orange	grey	orange	orange	grey	grey	orange	grey	grey	orange	grey
26975_2#212	26975_2#212	26975_2#212	15	18	NA	NA	159	159	UMCU	Hospitalised patient	NA	Yes	No	No	No	No	No	No	Yes	No	Yes	No	No	No	Yes	No	No	Yes	No	orange	grey	grey	grey	grey	grey	grey	orange	grey	orange	grey	grey	grey	orange	grey	grey	orange	grey
26975_2#224	26975_2#224	26975_2#224	15	18	NA	NA	159	159	UMCU	Hospitalised patient	NA	Yes	No	No	No	No	No	No	Yes	No	Yes	No	No	No	Yes	No	No	Yes	No	orange	grey	grey	grey	grey	grey	grey	orange	grey	orange	grey	grey	grey	orange	grey	grey	orange	grey
28099_2#265	28099_2#265	28099_2#265	15	18	NA	NA	159	159	UNIV PORTO	Hospitalised patient	NA	No	No	No	No	Yes	No	No	Yes	No	Yes	No	No	No	Yes	No	No	Yes	Yes	grey	grey	grey	grey	orange	grey	grey	orange	grey	orange	grey	grey	grey	orange	grey	grey	orange	orange
28099_2#50	28099_2#50	28099_2#50	15	18	NA	NA	159	159	UNIV PORTO	Hospitalised patient	NA	No	No	No	No	Yes	No	No	Yes	No	Yes	No	No	No	Yes	No	No	Yes	No	grey	grey	grey	grey	orange	grey	grey	orange	grey	orange	grey	grey	grey	orange	grey	grey	orange	grey
26975_2#40	26975_2#40	26975_2#40	44	38	NA	NA	164	164	UMCU	Old human isolate	NA	NA	NA	NA	NA	NA	NA	NA	NA	NA	NA	NA	NA	NA	NA	NA	NA	NA	NA	NA	NA	NA	NA	NA	NA	NA	NA	NA	NA	NA	NA	NA	NA	NA	NA	NA	NA
27688_1#337	27688_1#337	27688_1#337	80	76	NA	NA	165	165	UNIV RIOJA	Others	NA	No	No	No	No	No	No	No	Yes	No	No	No	No	No	No	No	No	No	No	grey	grey	grey	grey	grey	grey	grey	orange	grey	grey	grey	grey	grey	grey	grey	grey	grey	grey
28157_4#322	28157_4#322	28157_4#322	80	76	NA	NA	165	165	UNIV PORTO	Others	NA	No	No	No	No	No	No	No	Yes	No	No	No	No	No	No	No	No	No	No	grey	grey	grey	grey	grey	grey	grey	orange	grey	grey	grey	grey	grey	grey	grey	grey	grey	grey
26975_1#58	26975_1#58	26975_1#58	80	76	NA	NA	165	165	UMCU	Non-hospitalised person	NA	No	No	No	No	No	No	No	Yes	No	No	No	No	No	No	No	No	No	No	grey	grey	grey	grey	grey	grey	grey	orange	grey	grey	grey	grey	grey	grey	grey	grey	grey	grey
27725_1#15	27725_1#15	27725_1#15	80	76	NA	NA	165	165	UNIV RIOJA	Others	NA	No	No	No	No	No	No	No	Yes	No	No	No	No	No	No	No	No	No	No	grey	grey	grey	grey	grey	grey	grey	orange	grey	grey	grey	grey	grey	grey	grey	grey	grey	grey
26975_1#206	26975_1#206	26975_1#206	11	17	NA	NA	168	168	UMCU	Hospitalised patient	NA	No	No	No	No	No	No	No	Yes	No	No	No	No	No	No	No	No	No	No	grey	grey	grey	grey	grey	grey	grey	orange	grey	grey	grey	grey	grey	grey	grey	grey	grey	grey
26975_1#311	26975_1#311	26975_1#311	11	17	NA	NA	168	168	ENARE-UMCU	Hospitalised patient	NA	No	No	No	No	No	No	No	Yes	No	No	No	No	No	No	No	No	No	No	grey	grey	grey	grey	grey	grey	grey	orange	grey	grey	grey	grey	grey	grey	grey	grey	grey	grey
27688_1#384	27688_1#384	27688_1#384	11	17	NA	NA	168	168	HRYC	Non-hospitalised person	NA	No	No	No	No	No	No	No	Yes	No	No	No	No	No	No	No	No	No	No	grey	grey	grey	grey	grey	grey	grey	orange	grey	grey	grey	grey	grey	grey	grey	grey	grey	grey
28157_4#339	28157_4#339	28157_4#339	11	17	NA	NA	168	168	UNIV PORTO	Non-hospitalised person	NA	No	No	No	No	No	No	No	Yes	No	No	No	No	No	No	No	No	No	No	grey	grey	grey	grey	grey	grey	grey	orange	grey	grey	grey	grey	grey	grey	grey	grey	grey	grey
[truncated: 1,082 more rows]
